# Supplementary material for: Genomic profile of advanced breast cancer in circulating tumour DNA
Source: Nat Commun. 2021 Apr 23;12:2423. doi: 10.1038/s41467-021-22605-2 (PMC8065112; doi:10.1038/s41467-021-22605-2)
Supplement: Supplementary file 4 — Supplementary Data 1 [file 41467_2021_22605_MOESM4_ESM.xlsx]

## Sheet: Summary_matrix
Patient_ID_code	MTOR	NRAS	RIT1	ARID1A	MPL	FGFR2	RET	GATA3	PTEN	ATM	HRAS	CCND1	PTPN11	KRAS	BRCA2	RB1	AKT1	NTRK3	IDH2	CDH1	NF1	CDK12	ERBB2	BRCA1	TP53	SMAD4	STK11	GNA11	NFE2L2	IDH1	ALK	GNAS	MAPK1	VHL	RAF1	PIK3CA	MLH1	CTNNB1	RHOA	FBXW7	FGFR3	PDGFRA	KIT	APC	ESR1	MET	BRAF	EZH2	EGFR
1	0	0	0	0	0	0	0	0	0	0	0	0	0	0	0	0	1	0	0	0	0	0	0	0	0	0	0	0	0	0	0	0	0	0	0	0	0	0	0	0	0	0	0	0	1	0	0	0	0
2	0	0	0	0	0	0	0	0	0	0	0	0	0	0	0	1	0	0	0	0	0	0	0	1	1	0	0	0	0	0	0	0	0	0	0	0	0	0	0	0	0	0	0	0	0	0	0	0	0
3	0	0	0	0	0	0	0	0	0	0	0	0	0	0	0	0	0	0	0	0	0	0	0	0	0	0	0	0	0	0	0	0	0	0	0	0	0	0	0	0	0	0	0	0	0	0	0	0	0
4	0	0	0	0	0	0	0	0	0	0	0	0	0	0	0	0	0	0	0	0	0	0	0	0	0	0	0	0	0	0	0	0	0	0	0	1	0	0	0	0	0	0	0	0	1	0	0	0	0
5	0	0	0	0	0	0	0	1	0	0	0	0	0	0	0	0	0	0	0	0	0	0	0	0	1	0	0	0	0	0	0	0	0	0	0	0	0	0	0	0	0	0	0	0	0	0	0	0	0
6	0	0	0	0	0	0	0	0	0	0	0	0	0	0	0	0	0	0	0	0	0	0	0	0	0	0	0	0	0	0	0	0	0	0	0	0	0	0	0	0	0	0	0	0	0	0	0	0	0
7	0	0	0	0	0	0	0	0	0	0	0	0	0	1	0	0	0	0	0	0	0	0	0	0	1	0	0	0	0	0	0	0	0	0	0	1	0	0	0	0	0	0	0	0	1	0	0	0	0
8	0	0	0	0	0	0	0	0	0	0	0	0	0	0	0	0	0	0	0	0	0	0	0	0	0	0	0	0	0	0	0	0	0	0	0	0	0	0	0	0	0	0	0	0	0	0	0	0	0
9	0	0	0	0	0	0	0	0	0	0	0	0	0	0	0	0	0	0	0	0	0	0	0	0	0	0	0	0	0	1	0	0	0	0	0	1	0	0	0	0	0	0	0	0	0	0	0	0	0
10	0	0	0	0	0	0	0	0	0	0	0	0	0	0	0	0	1	0	0	0	0	0	0	0	0	0	0	0	0	0	0	0	0	0	0	0	0	0	0	0	0	0	0	0	1	0	0	0	0
11	0	0	0	0	0	0	0	0	0	0	0	0	0	0	1	0	0	0	0	0	0	0	0	0	0	0	0	0	0	0	0	0	0	0	0	0	0	0	0	0	0	0	0	0	0	0	0	0	0
12	0	0	0	0	0	0	0	1	0	0	0	0	0	0	0	0	0	0	0	0	0	0	0	0	0	0	0	0	0	0	0	0	0	0	0	0	0	0	0	0	0	0	0	0	0	0	0	0	0
13	0	0	0	0	0	0	0	0	0	1	0	0	0	0	0	0	0	0	0	0	0	0	0	0	0	0	0	0	0	0	0	0	0	0	0	0	0	0	0	0	0	0	0	0	0	0	0	0	0
14	0	0	0	0	0	0	0	0	0	0	0	0	0	0	0	0	0	0	0	0	0	0	0	0	1	0	0	0	0	0	0	0	0	0	0	0	0	0	0	0	0	0	0	0	0	0	0	0	0
15	0	0	0	0	0	0	0	0	0	0	0	0	0	0	0	0	0	0	0	0	0	0	0	0	0	0	0	0	0	0	0	0	0	0	0	0	0	0	0	0	0	0	0	0	1	0	0	0	0
16	0	0	0	0	0	0	0	1	0	0	0	0	0	0	0	0	0	0	0	0	1	0	0	0	0	0	0	0	0	0	0	0	0	0	0	0	0	0	0	0	0	0	0	0	1	0	0	0	0
17	0	0	0	0	0	0	0	0	0	0	0	0	0	0	0	0	0	0	0	0	0	0	0	0	1	0	0	0	0	0	0	0	0	0	0	1	0	0	0	0	0	0	0	0	0	0	0	0	0
18	0	0	0	0	0	0	0	0	0	0	0	0	0	0	0	0	0	0	0	0	0	0	0	0	0	0	0	0	0	0	0	0	0	0	0	0	0	0	0	0	0	0	0	0	1	0	0	0	0
19	0	0	0	0	0	0	0	0	0	0	0	0	0	0	0	0	0	0	0	0	0	0	0	0	1	0	0	0	0	0	0	0	0	0	0	1	0	0	0	0	0	0	0	0	0	0	0	0	1
20	0	0	0	0	0	0	0	0	0	0	0	0	0	0	0	0	0	0	0	0	0	0	0	0	0	0	0	0	0	0	0	0	0	0	0	1	0	0	0	0	0	0	0	0	0	0	0	0	0
21	0	0	0	0	0	0	0	0	0	0	0	0	0	0	0	0	0	0	0	0	0	0	0	0	0	0	0	0	0	0	0	0	0	0	0	1	0	0	0	0	0	0	0	0	0	0	0	0	0
22	0	0	0	0	0	0	0	1	0	0	0	0	0	0	0	0	0	0	0	0	0	0	0	0	0	0	0	0	0	0	0	0	0	0	0	0	0	0	0	0	0	0	0	0	0	0	0	0	0
23	1	0	0	1	0	0	0	0	0	0	0	0	0	0	0	1	0	0	0	0	1	0	0	0	1	0	0	0	1	0	0	1	0	0	0	0	0	0	0	0	0	0	0	0	0	0	0	0	0
24	0	0	0	0	0	0	0	0	0	0	0	0	0	0	0	0	0	0	0	0	0	0	0	0	1	0	0	0	0	0	0	0	0	0	0	0	0	0	0	0	0	0	0	0	0	0	0	0	0
25	0	0	0	0	0	0	0	0	0	0	0	0	0	0	0	0	0	0	0	0	0	0	0	0	0	0	0	0	0	0	0	0	0	0	0	1	0	0	0	0	0	0	0	0	0	0	0	0	0
26	0	0	0	0	0	0	0	0	0	0	0	0	0	0	0	0	1	0	0	0	0	0	0	0	0	0	0	0	0	0	0	0	0	0	0	0	0	0	0	0	0	0	0	0	1	0	0	0	0
27	0	0	0	1	0	0	0	0	0	0	0	0	0	0	0	0	0	0	0	0	0	0	0	0	0	0	0	0	0	0	0	0	0	0	0	0	0	0	0	0	0	0	0	0	0	0	0	0	0
28	0	0	0	0	0	0	0	0	0	0	0	0	0	1	0	0	0	0	0	0	0	0	0	0	1	0	0	0	0	0	0	0	0	0	0	0	0	0	0	0	0	0	0	0	0	0	0	0	0
29	0	0	0	0	0	0	0	0	0	0	0	0	0	0	0	0	0	0	0	0	0	0	0	0	0	0	0	0	0	0	0	0	0	0	0	0	0	0	0	0	0	0	0	0	0	0	0	0	0
30	0	0	0	0	0	0	0	0	0	0	0	0	0	0	0	0	0	0	0	0	0	0	0	0	1	0	0	0	0	0	0	0	0	0	0	1	0	0	0	0	0	0	0	0	1	0	0	0	0
31	0	0	0	0	0	0	0	0	0	0	0	0	0	0	0	0	0	0	0	0	0	0	0	0	0	0	0	0	0	0	0	0	0	0	0	0	0	0	0	0	0	0	0	0	0	0	0	0	0
32	0	0	0	0	0	0	0	0	0	0	0	0	0	0	0	0	0	0	0	0	0	0	0	0	0	0	0	0	0	0	0	0	0	0	0	1	0	0	0	0	0	0	0	0	1	0	0	0	0
33	0	0	0	0	0	0	0	0	0	0	0	0	0	0	0	0	0	0	0	0	0	0	0	0	0	0	0	0	0	0	0	0	0	0	0	1	0	0	0	0	0	0	0	0	1	0	0	0	0
34	0	0	0	0	0	0	0	0	0	0	0	0	0	0	0	0	0	0	0	0	0	0	0	0	0	0	0	0	0	0	0	0	0	0	0	1	0	0	0	0	0	0	0	0	1	0	0	0	0
35	0	0	0	1	0	0	0	0	0	0	0	0	0	0	0	0	0	0	0	0	0	0	1	0	0	0	0	0	0	0	0	0	0	0	0	1	0	0	1	0	0	0	0	0	0	0	0	0	0
36	0	0	0	0	0	0	0	0	0	0	0	0	0	0	0	0	0	0	0	0	0	0	0	0	0	0	0	0	0	0	0	0	0	0	0	0	0	0	0	0	0	0	0	0	0	0	0	0	0
37	0	0	0	0	0	0	0	0	0	0	0	0	0	0	0	0	0	0	0	0	0	0	0	0	0	0	0	0	0	0	0	0	0	0	0	0	0	0	0	0	0	0	0	0	1	0	0	0	0
38	0	0	0	0	0	0	0	0	0	0	0	0	0	0	1	0	0	0	0	0	0	0	0	0	0	0	0	0	0	0	0	0	0	0	0	0	0	0	0	0	0	0	0	0	1	0	0	0	0
39	0	0	0	0	0	0	0	0	0	0	0	0	0	0	0	0	0	0	0	0	0	0	0	0	1	0	0	0	0	0	0	0	0	0	0	0	0	0	0	0	0	0	0	0	0	0	0	0	0
40	0	0	0	0	0	0	0	0	0	0	0	0	0	0	0	0	0	0	0	0	0	0	0	0	0	0	0	0	0	0	0	0	0	0	0	0	0	0	0	0	0	0	0	0	1	0	0	0	0
41	0	0	0	0	0	0	0	0	0	0	0	0	0	0	0	0	0	0	0	0	0	0	0	0	0	0	0	0	0	0	0	0	0	0	0	1	0	0	0	0	0	0	0	0	1	0	0	0	0
42	0	0	0	0	0	0	0	0	0	0	0	0	0	0	0	0	0	0	0	0	0	0	0	0	0	0	0	0	0	0	0	0	0	0	0	0	0	0	0	0	0	0	0	0	1	0	0	0	0
43	0	0	0	0	0	0	0	0	0	0	0	0	0	0	0	0	0	0	0	0	0	0	0	0	0	0	0	0	0	0	0	0	0	0	0	0	0	0	0	0	0	0	0	0	0	0	0	0	0
44	0	0	0	0	0	0	0	1	0	0	0	0	0	0	0	1	0	0	0	0	0	0	0	0	0	0	0	0	0	0	0	0	0	0	0	1	0	0	0	0	0	0	0	0	1	0	0	0	0
45	0	0	0	0	0	0	0	0	0	0	0	0	0	0	1	1	0	0	0	0	0	0	0	0	0	0	0	0	0	0	0	0	0	0	0	0	0	0	0	0	0	0	0	0	1	0	0	0	0
46	0	0	0	0	0	0	0	0	0	0	0	0	0	0	0	0	0	0	0	0	0	0	0	0	0	0	0	0	0	0	0	0	0	0	0	0	0	0	0	0	0	0	0	0	0	0	0	0	0
47	0	0	0	0	0	0	0	0	0	0	0	0	0	0	0	0	0	0	0	0	0	0	0	0	0	0	0	0	0	0	0	0	0	0	0	1	0	0	0	0	0	0	0	1	0	0	0	0	0
48	0	0	0	0	0	0	0	0	0	0	0	0	0	0	0	0	0	0	0	0	0	0	0	0	1	0	0	0	0	0	0	0	0	0	0	1	0	0	0	0	0	0	0	0	0	0	0	0	0
49	0	0	0	0	0	0	0	0	0	0	0	0	1	1	0	0	0	0	0	0	0	0	0	0	0	0	0	0	0	0	0	0	0	0	0	1	0	0	0	0	0	0	0	0	0	0	0	0	0
50	0	0	0	0	0	0	0	0	0	0	0	0	0	0	1	0	0	0	0	0	0	0	0	0	0	0	0	0	0	0	0	0	0	0	0	1	0	0	0	0	0	0	0	0	0	0	0	0	0
51	0	0	0	0	0	0	0	0	0	0	0	0	0	0	0	0	0	0	0	0	0	0	0	0	1	0	0	0	0	0	0	0	0	0	0	0	0	0	0	0	0	0	0	0	0	0	0	0	0
52	0	0	0	0	0	0	0	0	0	0	0	0	0	0	0	0	0	0	0	0	0	0	0	0	1	0	0	0	0	0	0	0	0	0	0	0	0	0	0	0	0	0	0	0	1	0	0	0	0
53	0	0	0	0	0	0	0	0	0	0	0	0	0	0	0	0	0	0	0	0	0	0	0	0	1	0	0	0	0	0	0	0	0	0	0	0	0	0	0	0	0	0	0	0	0	0	0	0	0
54	0	0	0	0	0	0	0	0	0	0	0	0	0	0	0	0	0	0	0	0	0	0	0	0	0	0	0	0	0	0	0	0	0	0	0	1	0	0	0	0	0	0	0	0	0	0	0	0	0
55	0	0	0	0	0	0	0	0	0	0	0	0	0	0	0	0	0	0	0	0	0	0	0	0	0	0	0	0	0	0	0	0	0	0	0	1	0	0	0	0	0	0	0	0	1	0	0	0	0
56	0	0	0	0	0	0	0	0	0	0	0	0	0	0	0	0	0	0	0	0	0	0	0	0	1	0	0	0	0	0	0	1	0	0	0	0	0	0	0	0	0	0	0	0	0	0	0	0	0
57	0	0	0	0	0	0	0	0	0	0	0	0	0	0	0	0	0	0	0	0	0	0	0	0	1	0	0	0	0	0	0	0	0	0	0	1	0	0	0	0	0	0	0	0	0	0	0	0	0
58	0	0	0	0	0	0	0	1	0	0	0	0	0	0	0	0	0	0	0	0	0	0	0	0	0	0	0	0	0	0	0	0	0	0	0	0	0	0	0	0	0	0	0	0	0	0	0	0	0
59	0	0	0	0	0	0	0	0	0	0	0	0	0	0	0	0	0	0	0	1	0	0	0	0	1	0	0	0	0	0	0	0	0	0	0	1	0	0	0	0	0	0	0	0	1	0	0	0	0
60	0	0	0	0	0	0	0	0	0	0	0	0	0	0	0	0	0	0	0	0	0	0	0	0	0	0	0	0	0	0	0	0	0	0	0	0	0	0	0	0	0	0	0	0	1	0	0	0	0
61	0	0	0	0	0	0	0	0	0	0	0	0	0	0	0	0	0	0	0	0	0	0	0	0	1	0	0	0	0	0	0	0	0	0	0	1	0	0	0	0	0	0	0	0	0	0	0	0	0
62	0	0	0	0	0	0	0	0	1	0	0	0	0	0	0	0	0	0	0	0	0	0	0	0	0	0	0	0	0	0	0	0	0	0	0	1	0	0	0	0	0	0	0	0	1	0	0	0	0
63	0	0	0	1	0	0	0	0	0	0	0	0	0	0	0	0	0	0	0	0	0	0	0	0	1	0	0	0	0	0	0	0	0	0	0	0	0	0	0	0	0	0	0	0	0	0	0	0	0
64	0	0	0	0	0	0	0	0	0	0	0	0	0	0	0	0	0	0	0	0	0	0	0	0	1	0	0	0	0	0	0	0	0	0	0	0	0	0	0	0	0	0	0	0	0	0	0	0	0
65	0	0	0	0	0	0	0	0	0	0	0	0	0	0	0	0	1	0	0	0	0	0	0	0	0	0	0	0	0	0	0	0	0	0	0	0	0	0	0	0	0	0	0	0	0	0	1	0	0
66	0	0	0	0	0	0	0	0	1	0	0	0	0	0	0	0	0	0	0	0	1	0	1	0	1	0	0	0	0	0	0	0	0	0	0	0	0	0	0	0	0	0	0	0	0	0	0	0	0
67	0	0	0	0	0	0	0	0	0	0	0	0	0	0	0	0	0	0	0	0	0	0	0	0	0	0	0	0	0	0	0	0	0	0	0	0	0	0	0	0	0	0	0	0	0	0	0	0	0
68	0	0	0	0	0	0	0	0	0	0	0	0	0	0	0	0	0	0	0	0	0	0	0	0	0	0	0	0	0	0	0	0	0	0	0	1	0	0	0	0	0	0	0	0	1	0	0	0	0
69	0	0	0	0	0	0	0	1	1	0	0	0	0	0	0	0	0	0	0	0	0	0	0	0	1	0	0	0	0	0	0	0	0	0	0	1	0	0	0	0	0	0	0	0	0	0	0	0	0
70	0	0	0	0	0	0	0	0	0	0	0	0	0	0	0	0	0	0	0	0	0	0	0	0	1	0	0	0	0	0	0	0	0	0	0	1	0	0	0	0	0	0	0	0	1	0	0	0	0
71	0	0	0	0	0	0	0	0	0	0	0	0	0	0	0	0	0	0	0	0	0	0	0	0	1	0	0	0	0	0	0	0	0	0	0	1	0	0	0	0	0	0	0	0	1	0	0	0	0
72	0	0	0	0	0	0	0	0	0	0	0	0	0	0	0	0	0	0	0	0	0	0	0	0	0	0	0	0	0	0	0	0	0	0	0	0	0	0	0	0	0	0	0	0	1	0	0	0	0
73	0	0	0	0	0	0	0	0	0	0	0	0	0	0	0	0	0	0	0	0	0	0	0	0	1	0	0	0	0	0	0	0	0	0	0	0	0	0	0	0	0	0	0	0	0	0	0	0	0
74	0	0	0	1	0	0	0	0	0	0	0	0	0	0	0	0	0	0	0	0	0	0	0	0	0	0	0	0	0	0	0	1	0	0	0	1	0	0	0	0	0	0	0	0	1	0	0	0	0
75	0	0	0	1	0	0	0	0	0	0	0	0	0	0	0	0	0	0	0	0	0	0	0	0	0	0	0	0	0	0	0	0	0	0	0	0	0	0	0	0	0	0	0	0	1	0	1	0	0
76	0	0	0	0	0	0	0	0	0	0	0	0	0	0	0	0	0	0	0	0	0	0	0	0	0	0	0	0	0	0	0	0	0	0	0	1	0	0	0	0	0	0	0	0	0	0	0	0	0
77	0	0	0	0	0	0	0	0	0	0	0	0	0	0	0	0	0	0	0	0	0	0	0	0	1	0	0	0	0	0	0	0	0	0	0	0	0	0	0	0	0	0	0	0	1	0	0	0	0
78	0	0	0	0	0	0	0	0	0	0	0	0	0	0	0	0	0	0	0	0	0	0	0	0	1	0	0	0	0	0	0	0	0	0	0	1	0	0	0	0	0	0	0	0	1	0	0	0	0
79	0	0	0	0	0	0	0	0	0	0	0	0	0	0	0	0	0	0	0	0	0	0	0	0	1	0	0	0	0	0	0	0	0	0	0	1	0	0	0	0	0	0	0	0	0	0	0	0	0
80	0	0	0	0	0	0	0	0	0	0	0	0	0	0	0	0	0	0	0	0	0	0	0	0	0	0	0	0	0	0	0	0	0	0	0	1	0	0	0	0	0	0	0	0	0	0	0	0	0
81	0	0	0	0	0	0	0	0	0	0	0	0	0	0	0	0	0	0	0	0	0	0	1	0	1	0	0	0	0	0	0	0	0	0	0	0	0	0	0	0	0	0	0	0	1	0	0	0	0
82	0	0	0	0	0	0	0	0	0	0	0	0	0	0	0	0	0	0	0	0	0	0	0	0	0	0	0	0	0	0	0	0	0	0	0	0	0	0	0	0	0	0	0	0	0	0	0	0	0
83	0	0	0	0	0	0	0	0	0	0	0	0	0	0	0	0	0	0	0	0	0	0	0	0	1	0	0	0	0	0	0	0	0	0	0	0	0	0	0	0	0	0	0	0	0	0	0	0	0
84	0	0	0	0	0	0	0	0	0	0	0	0	0	0	0	0	0	0	0	0	0	0	0	0	0	0	0	0	0	0	0	0	0	0	0	0	0	0	0	0	0	0	0	0	0	0	0	0	0
85	0	0	0	0	0	0	0	0	0	0	0	0	0	0	0	0	0	0	0	0	0	0	0	0	0	0	0	0	0	0	0	0	0	0	0	0	0	0	0	0	0	0	0	0	0	0	0	0	0
86	0	0	0	0	0	0	0	0	0	0	0	0	0	0	0	1	0	0	0	0	0	0	0	0	1	0	0	0	0	0	0	0	0	0	0	0	0	0	0	0	0	0	0	0	1	0	1	0	0
87	0	0	0	0	0	0	0	0	0	0	0	0	0	0	0	0	0	0	0	0	0	0	0	0	0	0	0	0	0	0	0	0	0	0	0	1	0	0	0	0	0	0	0	0	1	0	0	0	0
88	0	0	0	0	0	0	0	0	0	0	0	0	0	0	0	0	0	0	0	0	0	0	0	0	1	0	0	0	0	0	0	0	0	0	0	0	0	0	0	0	0	0	0	0	1	0	0	0	0
89	0	0	0	0	0	0	0	0	0	0	0	0	0	0	0	0	0	0	0	0	0	0	0	0	1	0	0	0	0	0	0	0	0	0	0	0	0	0	0	0	0	0	0	0	0	0	0	0	0
90	0	0	0	0	0	0	0	0	0	0	0	0	0	0	0	0	0	0	0	0	0	0	0	0	0	0	0	0	0	0	0	0	0	0	0	0	0	0	0	0	0	0	0	0	0	0	0	0	0
91	0	0	0	0	0	0	0	0	0	0	0	0	0	0	0	0	0	0	0	0	1	0	0	0	0	0	0	0	0	0	0	0	0	0	0	0	0	0	0	0	0	0	0	0	0	0	0	0	0
92	0	0	0	0	0	0	0	0	0	0	0	0	0	0	0	0	0	0	0	0	0	0	0	0	0	0	0	0	0	0	0	0	0	0	0	1	0	0	0	0	0	0	0	0	0	0	0	0	0
93	0	0	0	1	0	0	0	0	0	0	0	0	0	0	0	0	0	0	0	0	0	0	1	0	0	0	0	0	0	0	0	0	0	0	0	0	0	0	0	0	0	0	0	0	0	0	0	0	0
94	0	0	0	1	0	0	0	0	0	0	0	0	0	0	0	0	0	0	0	0	0	0	0	0	1	0	0	0	0	0	0	0	0	0	0	1	0	0	0	0	0	0	0	0	0	0	0	0	0
95	0	0	0	0	0	0	0	0	0	0	0	0	0	0	0	0	1	0	0	1	0	0	0	0	0	0	0	0	0	0	0	0	0	0	0	0	0	0	0	0	0	0	0	0	1	0	0	0	0
96	0	0	0	0	0	1	1	0	0	0	0	0	0	1	0	0	0	0	0	0	0	0	0	0	0	0	0	0	0	0	0	0	0	0	0	1	0	0	0	0	0	0	0	0	1	0	0	0	0
97	0	0	0	0	0	0	0	0	0	0	0	0	0	0	0	0	0	0	0	0	0	0	0	0	0	0	0	0	0	0	0	0	0	0	0	1	0	0	0	0	0	0	0	0	0	0	0	0	0
98	0	0	0	0	0	0	0	0	0	0	0	0	0	0	0	0	1	0	0	0	0	0	0	0	1	0	0	0	0	0	0	0	0	0	0	0	0	0	0	0	0	0	0	0	0	0	0	0	0
99	0	0	0	0	0	0	0	0	0	0	0	0	0	0	0	0	0	0	0	0	0	0	0	0	0	0	0	0	0	0	0	0	0	0	0	0	0	0	0	0	0	0	0	0	1	0	0	0	0
100	0	0	0	1	0	0	0	0	0	0	0	0	0	0	0	0	0	0	0	0	0	0	0	0	0	0	0	0	0	0	0	0	0	0	0	0	0	0	0	0	0	0	0	0	0	0	0	0	0
101	0	0	0	0	0	0	0	0	0	0	0	0	0	0	0	1	0	0	0	0	0	0	0	0	1	0	0	0	0	0	0	0	0	0	0	0	0	0	0	0	0	0	0	0	0	0	0	0	0
102	0	0	0	1	0	0	0	0	0	0	0	0	0	0	0	0	0	0	0	0	0	0	0	0	1	0	0	0	0	0	0	0	0	0	0	1	0	0	0	0	0	0	0	0	0	0	0	0	0
103	0	0	0	0	0	0	0	0	1	0	0	0	0	0	0	0	0	0	0	0	0	0	0	0	1	0	0	0	0	0	0	0	0	0	0	0	0	0	0	0	0	0	0	0	1	0	0	0	0
104	0	0	0	0	0	0	0	0	0	0	0	0	0	0	0	0	0	0	0	0	0	0	0	0	0	0	0	0	0	0	0	0	0	0	0	0	0	0	0	0	0	0	0	0	0	0	0	0	0
105	0	0	0	0	0	0	0	0	0	0	0	0	0	0	0	0	0	0	0	0	0	0	0	0	0	0	0	0	0	0	0	0	0	0	0	1	0	0	0	0	0	0	0	0	1	0	0	0	0
106	0	0	0	0	0	0	0	0	1	0	0	0	0	0	0	0	0	0	0	0	0	0	0	0	0	0	0	0	0	0	0	0	0	0	0	0	0	0	0	0	0	0	0	0	1	0	0	0	0
107	0	0	0	0	0	0	0	0	0	0	0	0	0	0	0	0	0	0	0	0	0	0	0	0	0	0	0	0	0	0	0	0	0	0	0	0	0	0	0	0	0	0	0	0	0	0	0	0	0
108	0	0	0	0	0	0	0	0	0	0	0	0	0	0	0	0	1	0	0	1	0	0	0	0	1	0	0	0	0	0	0	0	0	0	0	1	0	0	0	0	0	0	0	0	0	0	0	0	0
109	0	0	0	0	0	0	0	0	0	0	0	0	0	0	0	0	1	0	0	0	0	0	0	0	1	0	0	0	0	0	0	0	0	0	0	0	0	0	0	0	0	0	0	0	1	0	0	0	0
110	0	0	0	0	0	0	0	0	0	0	0	0	0	0	0	0	0	0	0	0	0	0	0	0	0	0	0	0	0	0	0	0	0	0	0	0	0	0	0	0	0	0	0	0	0	0	0	0	0
111	0	0	0	0	0	0	0	0	0	0	0	0	0	0	0	0	0	0	0	0	0	0	0	0	0	0	0	0	0	0	0	0	0	0	0	0	0	0	0	0	0	0	0	0	0	0	0	0	0
112	0	0	0	0	0	0	0	0	1	0	0	0	0	0	0	0	0	0	0	0	0	0	0	0	1	0	0	0	0	0	0	0	0	0	0	0	0	0	0	0	0	0	0	0	1	0	0	0	0
113	0	0	0	0	0	0	0	0	0	0	0	0	0	0	0	1	0	0	0	0	0	0	0	0	1	0	0	0	0	0	0	0	0	0	0	0	0	0	0	0	0	0	0	0	0	0	0	0	0
114	0	0	0	0	0	0	0	1	0	0	0	0	0	0	0	0	0	0	0	0	0	0	0	0	1	0	0	0	0	0	0	0	0	0	0	0	0	0	0	0	0	0	0	0	0	0	0	0	0
115	0	0	0	0	0	0	0	0	0	0	0	0	0	0	0	0	0	0	0	0	0	0	0	0	0	0	0	0	0	0	0	0	0	0	0	0	0	0	0	0	0	0	0	0	1	0	0	0	0
116	0	0	0	0	0	0	0	0	0	0	0	0	0	0	0	0	0	0	0	0	0	0	0	0	0	0	0	0	0	0	0	0	0	0	0	1	0	0	0	0	0	0	0	0	0	0	0	0	0
117	0	0	0	0	0	0	0	0	1	0	0	0	0	0	0	0	0	0	0	0	0	0	0	0	1	0	0	0	0	0	0	0	0	0	0	0	0	0	0	0	0	0	0	0	1	0	0	0	0
118	0	0	0	0	0	0	0	0	0	0	0	0	0	0	0	0	0	0	0	0	0	0	0	0	1	0	0	0	0	0	0	0	0	0	0	0	0	0	0	0	0	0	0	0	0	0	0	0	0
119	0	0	0	0	0	0	0	0	0	0	0	0	0	0	0	0	0	0	0	0	0	0	1	0	1	0	0	0	0	0	0	0	0	0	0	1	0	0	0	0	0	0	0	0	0	0	0	0	0
120	0	0	0	0	0	0	0	1	0	0	0	0	0	0	0	0	1	0	0	0	0	0	0	0	0	0	0	0	0	0	0	1	0	0	0	0	0	0	0	0	0	0	0	0	1	0	0	0	0
121	0	0	0	0	0	0	0	0	0	0	0	0	0	0	0	0	0	0	0	0	0	0	0	0	0	0	0	0	0	0	0	0	0	0	0	1	0	0	0	0	0	0	0	0	0	0	0	0	0
122	0	0	0	1	0	0	0	0	0	0	0	0	0	0	1	0	0	0	0	0	0	0	0	0	0	0	0	0	0	0	0	0	0	0	0	0	0	0	0	0	0	0	0	0	0	0	0	0	0
123	0	0	0	0	0	0	0	0	0	0	0	0	0	0	0	0	0	0	0	0	0	0	0	0	0	0	0	0	0	0	0	0	0	0	0	0	0	0	0	0	0	0	0	0	1	0	0	0	0
124	0	0	0	1	0	0	0	0	1	0	0	0	0	0	1	0	0	0	0	0	0	0	0	0	0	0	0	0	0	0	0	0	0	0	0	1	0	0	0	0	0	0	0	0	0	0	0	0	0
125	0	0	0	0	0	0	0	0	0	0	0	0	0	0	0	0	0	0	0	0	0	0	0	0	0	0	0	0	0	0	0	0	0	0	0	0	0	0	0	0	0	0	0	0	1	0	0	0	0
126	0	0	0	0	0	0	0	0	0	0	0	0	0	0	0	0	0	0	0	0	0	0	0	0	0	0	0	0	0	0	0	0	0	0	0	0	0	0	0	0	0	0	0	0	1	0	0	0	0
127	0	0	0	0	0	0	0	0	0	0	0	0	0	0	0	0	0	0	0	0	0	0	0	0	0	0	0	0	0	0	0	0	0	0	0	0	0	0	0	0	0	0	0	0	0	0	0	0	0
128	0	0	0	0	0	0	0	1	0	0	0	0	0	0	0	0	0	0	0	0	0	0	0	0	1	0	0	0	0	0	0	0	0	0	0	0	0	0	0	0	0	0	0	0	0	0	0	0	0
129	0	0	0	0	0	0	0	0	0	0	0	0	0	0	0	0	0	0	0	0	0	0	0	0	1	0	0	0	0	0	0	0	0	0	0	1	0	0	0	0	0	0	0	0	1	0	0	0	0
130	0	0	0	0	0	0	0	0	0	0	0	0	0	0	0	0	0	0	0	0	0	0	0	0	1	0	0	0	0	0	0	0	0	0	0	0	0	0	0	0	0	0	0	0	0	0	0	0	0
131	0	0	0	0	0	0	0	0	0	0	0	0	0	0	0	0	0	0	0	0	0	0	0	0	0	0	0	0	0	0	0	0	0	0	0	0	0	0	0	0	0	0	0	0	0	0	0	0	0
132	0	0	0	0	0	0	0	0	0	0	0	0	0	0	1	1	0	0	0	0	0	0	0	0	1	0	0	0	0	0	0	0	0	0	0	0	0	0	0	0	0	0	0	0	0	0	0	0	0
133	0	0	0	1	0	0	0	0	0	0	0	0	0	0	0	0	0	0	0	0	0	0	0	0	0	0	0	0	0	0	0	0	0	0	0	0	0	0	0	0	0	0	0	0	0	0	0	0	0
134	0	0	0	0	0	0	0	0	0	0	0	0	0	0	0	0	0	0	0	0	0	0	0	0	0	0	0	0	0	0	0	0	0	0	0	0	0	0	0	0	0	0	0	0	0	0	0	0	0
135	0	0	0	0	0	0	0	0	0	0	1	0	0	0	0	0	0	0	0	0	0	0	0	0	0	0	0	0	0	0	0	0	0	0	0	1	0	0	0	0	0	0	0	0	0	0	0	0	0
136	0	0	0	0	0	0	0	0	0	0	0	0	0	0	0	0	0	0	0	0	0	0	0	0	0	0	0	0	0	0	0	0	0	0	0	0	0	0	0	0	0	0	0	0	0	0	0	0	0
137	0	0	0	0	0	0	0	0	0	0	0	0	0	0	0	0	0	0	0	0	0	0	0	0	0	0	0	0	0	0	0	0	0	0	0	0	0	0	0	0	0	0	0	0	0	0	0	0	0
138	0	0	0	0	0	0	0	0	0	0	0	0	0	0	0	0	0	0	0	0	0	0	0	0	1	0	0	0	0	0	0	0	0	0	0	0	0	0	0	0	0	0	0	0	0	0	0	0	0
139	0	0	0	0	0	0	0	0	0	0	0	0	0	0	0	0	0	0	0	0	0	0	0	0	1	0	0	0	0	0	0	0	0	0	0	1	0	0	0	0	0	0	0	0	0	0	0	0	0
140	0	0	0	0	0	0	0	1	0	0	0	0	0	1	0	0	0	0	0	0	0	0	0	0	0	0	0	0	0	0	0	0	0	0	0	0	0	0	0	0	0	0	0	0	1	0	0	0	0
141	0	0	0	0	0	0	0	0	0	1	0	0	0	0	0	0	0	0	0	0	0	0	0	0	0	0	0	0	0	0	0	0	0	0	0	1	0	0	0	0	0	0	0	0	0	0	0	0	0
142	0	0	0	0	0	0	0	0	0	0	0	0	0	0	0	0	0	0	0	0	0	0	0	0	1	0	0	0	0	0	0	0	0	0	0	1	0	0	0	0	0	0	0	0	1	0	0	0	0
143	0	0	0	0	0	0	0	0	0	0	0	0	0	0	0	0	0	0	0	0	0	0	0	0	1	0	0	0	0	0	0	0	0	0	0	0	0	0	0	0	0	0	0	0	1	0	0	0	0
144	0	0	0	0	0	0	0	0	0	0	0	0	0	0	0	0	0	0	0	0	0	0	0	0	0	0	0	0	0	0	0	0	0	0	0	1	0	0	0	0	0	0	0	0	1	0	0	0	0
145	0	0	0	0	0	0	0	0	0	0	0	0	0	0	0	0	0	0	0	0	0	0	0	0	0	0	0	0	0	0	0	0	0	0	0	0	0	0	0	0	0	0	0	0	0	0	0	0	0
146	0	0	0	0	0	0	0	0	0	0	0	0	0	0	0	0	0	0	0	0	0	0	0	0	1	0	0	0	0	0	0	0	0	0	0	0	0	0	0	0	0	0	0	0	0	0	0	0	0
147	0	0	0	0	0	0	0	1	0	0	0	0	0	0	0	0	0	0	0	0	0	0	0	0	0	0	0	0	0	0	0	0	0	0	0	0	0	0	0	0	0	0	0	0	0	0	0	0	0
148	0	0	0	0	0	0	0	0	0	0	0	0	0	0	0	0	0	0	0	0	0	0	0	0	1	0	0	0	0	0	0	0	0	0	0	0	0	0	0	0	0	0	0	0	0	0	0	0	0
149	0	0	0	1	0	0	0	0	0	0	0	0	0	0	0	0	0	0	0	0	0	0	0	0	0	0	0	0	0	0	0	0	0	0	0	1	0	0	0	0	0	0	0	0	0	0	0	0	0
150	0	0	0	0	0	0	0	0	0	0	0	0	0	0	0	0	0	0	0	0	0	0	0	0	0	0	0	0	0	0	0	0	0	0	0	1	0	0	0	0	0	0	0	0	1	0	0	0	0
151	0	0	0	0	0	0	0	0	0	0	0	0	0	0	1	0	0	0	0	0	0	0	0	0	0	0	0	0	0	0	0	0	0	0	0	1	0	0	0	0	0	0	0	0	0	0	0	0	0
152	0	0	0	0	0	0	0	0	0	0	0	0	0	0	0	0	0	0	0	0	0	0	0	0	1	0	0	0	0	0	0	0	0	0	0	0	0	0	0	0	0	0	0	0	0	0	0	0	0
153	0	0	0	0	0	0	0	0	0	0	0	0	0	0	0	0	0	0	0	0	0	0	1	0	0	0	0	0	0	0	0	0	0	0	0	1	0	0	0	0	0	0	0	0	1	0	0	0	0
154	0	0	0	0	0	0	0	0	0	0	0	0	0	0	0	0	0	0	0	0	0	0	0	0	0	0	0	0	0	0	0	0	0	0	0	1	0	0	0	0	0	0	0	0	0	0	0	0	0
155	0	0	0	0	0	0	0	0	0	0	0	0	0	0	0	0	0	0	0	0	0	0	0	0	1	0	0	0	0	0	0	0	0	0	0	0	0	0	0	0	0	0	0	0	0	0	0	0	0
156	0	0	0	0	0	0	0	0	0	0	0	0	0	0	0	0	0	0	0	0	0	0	0	0	0	0	0	0	0	0	0	0	0	0	0	0	0	0	0	0	0	0	0	0	1	0	0	0	0
157	0	0	0	0	0	0	0	1	0	0	0	0	0	0	1	0	0	0	0	0	0	0	0	0	1	0	0	0	0	0	0	0	0	0	0	0	0	0	0	0	0	0	0	0	1	0	0	0	0
158	0	0	0	0	0	0	0	0	0	0	0	0	0	1	0	0	0	0	0	0	0	0	0	0	1	0	0	0	0	0	0	0	0	0	0	1	0	0	0	0	0	0	0	0	0	0	0	0	0
159	0	0	0	1	0	0	0	0	0	1	0	0	0	0	0	0	0	0	0	0	0	0	0	0	0	0	0	0	0	0	0	0	0	1	0	0	0	0	0	0	0	0	0	0	1	0	0	0	0
160	0	0	0	0	0	0	0	0	1	0	0	0	0	1	0	0	0	0	0	0	1	0	0	0	0	0	0	0	1	0	0	0	0	0	0	1	0	0	0	0	0	0	0	0	0	0	0	0	0
161	0	1	0	0	0	0	0	0	0	0	0	0	0	0	0	0	1	0	0	0	0	0	0	0	1	0	0	0	0	0	0	0	0	0	0	0	0	0	0	0	0	0	0	0	0	0	0	0	0
162	0	0	0	0	0	0	0	0	0	0	0	0	0	0	0	0	0	0	0	0	0	0	0	1	1	0	0	0	0	0	0	0	0	0	0	1	0	0	0	0	0	0	0	0	0	0	0	0	0
163	0	0	0	0	0	0	0	0	0	0	0	0	0	0	0	0	0	0	0	0	1	0	0	0	0	0	0	0	0	0	0	0	0	0	0	1	0	0	0	0	0	0	0	0	0	0	0	0	0
164	0	0	0	1	0	0	0	0	0	0	0	0	0	0	0	0	0	0	0	0	0	0	0	0	0	0	0	0	0	0	0	0	0	0	0	0	0	0	0	0	0	0	0	0	0	0	0	0	0
165	0	0	0	0	0	0	0	0	0	0	0	0	0	0	0	0	0	0	0	1	0	0	1	0	1	0	0	0	0	0	0	0	0	0	0	1	0	0	0	0	0	0	0	0	0	0	0	0	0
166	0	0	0	0	0	0	0	0	0	0	0	0	0	0	0	0	0	0	0	0	0	0	0	0	1	0	0	0	0	0	0	0	0	0	0	0	0	0	0	0	0	0	0	0	0	0	0	0	0
167	0	0	0	0	0	0	0	0	0	0	0	0	0	0	0	0	0	0	0	0	0	0	0	0	1	0	0	0	0	0	0	0	0	0	0	1	0	0	0	0	0	0	0	0	0	0	0	0	0
168	0	0	0	0	0	0	0	0	0	0	0	0	0	0	0	0	0	0	0	0	0	0	0	0	1	0	0	0	0	0	0	0	0	0	0	0	0	0	0	0	0	0	0	0	0	0	0	0	0
169	0	0	0	0	0	0	0	0	0	0	0	0	1	0	0	0	0	0	0	0	0	0	0	0	0	0	0	0	0	0	0	0	0	0	0	1	0	0	0	0	0	0	0	1	0	0	0	0	1
170	0	0	0	0	0	0	0	0	1	0	0	0	0	0	0	0	0	0	0	0	0	0	0	0	1	0	0	0	0	0	0	0	0	0	0	0	0	0	0	0	0	0	0	0	0	0	0	0	0
171	0	0	0	0	0	0	0	0	0	0	0	0	0	0	0	0	0	0	0	0	0	0	0	0	0	0	0	0	0	0	0	0	0	0	0	0	0	0	0	0	0	0	0	0	1	0	0	0	0
172	0	0	0	0	0	0	0	0	0	0	0	0	0	0	0	0	0	0	0	0	0	0	0	0	0	0	0	0	0	0	0	0	0	0	0	0	0	0	0	0	0	0	0	0	0	0	0	0	0
173	0	0	0	0	0	0	0	0	0	0	0	0	0	0	0	1	0	0	0	0	0	0	0	0	1	0	0	0	0	0	0	0	0	0	0	0	0	0	0	0	0	0	0	0	0	0	0	0	0
174	0	0	0	0	0	0	0	0	0	0	0	0	0	0	0	0	0	0	0	0	0	0	0	0	0	0	0	0	0	0	0	0	0	0	0	0	0	0	0	0	0	0	0	0	0	0	0	0	0
175	0	0	0	0	0	0	0	0	0	0	0	0	0	1	0	0	0	0	0	0	0	0	0	0	0	0	0	0	0	0	0	0	0	0	0	1	0	0	0	0	0	0	0	0	0	0	0	0	0
176	0	0	0	0	0	0	0	0	0	0	0	0	0	0	0	0	0	0	0	0	0	0	1	0	1	0	0	0	0	0	0	0	0	0	0	0	0	0	0	0	0	0	0	0	0	0	0	0	0
177	0	0	0	0	0	0	0	1	0	0	0	0	0	0	0	0	0	0	0	0	0	0	0	0	0	0	0	0	0	0	0	0	0	0	0	0	0	0	0	0	0	0	0	0	0	0	0	0	0
178	0	0	0	0	0	0	0	0	0	0	0	0	0	0	0	0	0	0	0	0	0	0	0	0	0	0	0	0	0	0	0	0	0	0	0	1	0	0	0	0	0	0	0	0	1	0	0	0	0
179	0	0	0	0	0	0	0	0	0	0	0	0	0	0	0	0	0	0	0	0	0	0	0	0	1	0	0	0	0	0	0	0	0	0	0	0	0	0	0	0	0	0	0	0	0	0	0	0	0
180	0	0	0	0	0	0	0	1	0	0	0	0	0	0	0	0	0	0	0	0	0	0	0	0	0	0	0	0	0	0	0	0	0	0	0	0	0	0	0	0	0	0	0	0	1	0	0	0	0
181	0	0	0	0	0	0	0	0	1	0	0	0	0	0	0	0	0	0	0	0	0	0	0	0	1	0	0	0	0	0	0	0	0	0	0	0	0	0	0	0	0	0	0	0	0	0	0	0	0
182	0	0	0	0	0	0	0	0	0	0	0	0	0	0	0	0	0	0	0	0	0	0	0	0	1	0	0	0	0	0	0	0	0	0	0	1	0	0	0	0	0	0	0	0	0	0	0	0	0
183	0	0	0	0	0	0	0	0	0	0	0	0	0	0	0	0	0	0	0	0	0	0	0	0	1	0	0	0	0	0	0	0	0	0	0	0	0	0	0	0	0	0	0	0	1	0	0	0	0
184	0	0	0	0	0	0	0	0	0	0	0	0	0	0	0	0	0	0	0	0	0	0	0	0	0	0	0	0	0	0	0	0	0	0	0	1	0	0	0	0	0	0	0	0	0	0	0	0	0
185	0	0	0	0	0	0	0	0	0	0	0	0	0	0	0	0	0	0	0	0	0	0	0	0	0	0	0	0	0	0	0	0	0	0	0	0	0	0	0	0	0	0	0	0	0	0	0	0	0
186	0	0	0	0	0	0	0	0	0	0	0	0	0	0	0	0	0	0	0	0	0	0	0	0	0	0	0	0	0	0	0	0	0	0	0	0	0	0	0	0	0	0	0	0	1	0	0	0	0
187	0	0	0	0	0	0	0	0	0	0	0	0	0	0	0	0	0	0	0	0	0	0	0	0	1	0	0	0	0	0	0	0	0	0	0	0	0	0	0	0	0	0	0	0	0	0	0	0	0
188	0	0	0	0	0	0	0	0	0	0	0	0	0	1	0	0	0	0	0	0	0	0	0	0	1	0	0	0	0	0	0	0	0	0	0	0	0	0	0	0	0	0	0	0	0	0	0	0	0
189	0	0	0	0	0	0	0	0	0	0	0	0	0	0	0	0	0	0	0	0	0	0	0	0	1	0	0	0	0	0	0	0	0	0	0	0	0	0	0	0	0	0	0	0	0	0	0	0	0
190	0	0	0	0	0	0	0	0	0	0	0	0	0	1	0	0	0	0	0	0	0	0	0	0	1	1	1	0	0	0	0	0	0	0	0	0	0	0	0	0	0	0	0	0	0	0	0	0	0
191	0	0	0	0	0	0	0	0	1	0	0	0	0	0	0	0	0	0	0	0	0	0	0	0	1	0	0	0	0	0	0	0	0	0	0	1	0	0	0	0	0	0	0	0	1	0	0	0	0
192	0	0	0	0	0	0	0	0	0	0	0	0	0	1	0	0	0	0	0	0	0	0	0	0	0	0	0	0	0	0	0	0	0	0	0	1	0	0	0	0	0	0	0	0	0	0	0	0	0
193	0	0	0	0	0	0	0	0	0	0	0	0	0	0	0	0	0	0	0	0	0	0	0	0	0	0	0	0	0	0	0	0	0	0	0	0	0	0	0	0	0	0	0	0	0	0	0	0	0
194	0	0	0	0	0	0	0	0	0	0	0	0	0	0	0	0	1	0	0	0	0	0	0	0	1	0	0	0	0	0	0	0	0	0	0	0	0	0	0	0	0	0	0	0	0	0	0	0	0
195	0	0	0	0	0	0	0	0	0	0	0	0	0	0	0	0	0	0	0	0	0	0	0	0	1	0	0	0	0	0	0	0	0	0	0	0	0	0	0	0	0	0	0	0	1	0	0	0	0
196	0	0	0	0	0	0	0	0	0	0	0	0	0	0	0	0	0	0	0	0	0	0	0	0	1	0	0	0	0	0	0	0	0	0	0	0	0	0	0	0	0	0	0	0	0	0	0	0	0
197	0	0	0	0	0	0	0	0	0	0	0	0	0	0	0	0	0	0	0	0	0	0	0	0	0	0	0	0	0	0	0	0	0	0	0	0	0	0	0	0	0	0	0	0	0	0	0	0	0
198	0	0	0	1	0	0	0	0	0	0	0	0	0	0	0	0	0	0	0	0	0	0	0	0	1	0	0	0	0	0	0	0	0	0	0	0	0	0	0	0	0	0	0	0	0	0	0	0	0
199	0	0	0	0	0	0	0	0	0	0	0	0	0	0	1	0	0	0	0	0	0	0	0	0	0	0	0	0	0	0	0	0	0	0	0	0	0	0	0	0	0	0	0	0	1	0	0	0	1
200	0	0	0	0	0	0	0	0	0	0	0	0	0	0	0	0	0	0	0	0	0	0	0	0	1	0	0	0	0	0	0	0	0	0	0	0	0	0	0	0	0	0	0	0	0	0	0	0	0
201	0	0	0	0	0	0	0	0	0	0	0	0	0	0	0	0	0	0	0	1	0	0	0	0	0	0	0	0	0	0	0	0	0	0	0	1	0	0	0	0	0	0	0	0	1	0	0	0	0
202	0	0	0	0	0	0	0	0	0	0	0	0	0	0	0	0	0	0	0	0	0	0	0	0	1	0	0	0	0	0	0	0	0	0	0	0	0	0	0	0	0	0	0	0	0	0	0	0	0
203	0	0	0	1	0	0	0	0	1	1	0	0	0	0	1	0	0	0	0	0	0	0	0	0	0	1	0	0	0	0	0	0	0	0	0	1	0	0	0	0	0	0	0	0	0	0	0	0	0
204	0	0	0	0	0	0	0	0	0	0	0	0	0	0	0	0	0	0	0	0	0	0	0	0	0	0	0	0	0	0	0	0	0	0	0	0	0	0	0	0	0	0	0	0	1	0	0	0	0
205	0	0	0	0	0	0	0	0	1	0	0	0	0	0	0	0	0	0	0	0	0	0	0	0	0	0	0	0	0	0	0	0	0	0	0	1	0	0	0	0	0	0	0	0	1	0	0	0	0
206	0	0	0	0	0	0	0	0	0	0	0	0	0	0	0	0	0	0	0	0	0	0	0	0	0	0	0	0	0	0	0	0	0	0	0	0	0	0	0	0	0	0	0	0	0	0	0	0	0
207	0	0	0	0	0	0	0	0	0	0	0	0	0	0	0	0	0	0	0	0	0	0	0	0	1	0	0	0	0	0	0	0	0	0	0	1	0	0	0	0	0	0	0	0	1	0	0	0	0
208	0	0	0	1	0	0	0	0	0	0	0	0	0	0	0	0	0	0	0	0	0	0	0	0	0	0	0	0	0	0	0	0	0	0	0	1	0	0	0	0	0	0	0	0	1	0	0	0	0
209	0	0	0	0	0	0	0	0	0	0	0	0	0	0	0	0	0	0	0	0	1	0	0	0	0	0	0	0	0	0	0	0	0	0	0	0	0	0	0	0	0	0	0	0	0	0	1	0	0
210	0	0	0	0	0	0	0	0	0	0	0	0	0	0	0	0	0	0	0	0	0	0	0	0	0	0	0	0	0	0	0	0	0	0	0	0	0	0	0	0	0	0	0	0	0	0	0	0	0
211	0	0	0	0	0	0	0	0	1	0	0	0	0	0	0	0	0	0	0	0	0	0	0	0	1	0	0	0	0	0	0	0	0	0	0	0	0	0	0	0	0	0	0	0	0	0	0	0	0
212	0	0	0	0	0	0	0	0	0	0	0	0	0	0	0	0	0	0	0	0	0	0	0	0	0	0	0	0	0	0	0	0	0	0	0	0	0	0	0	0	0	0	0	0	0	0	0	0	0
213	0	0	0	1	0	0	0	0	0	0	0	0	0	1	0	0	0	0	0	0	1	0	0	0	1	1	0	0	0	0	0	0	0	0	0	1	0	0	0	0	0	0	0	1	0	0	0	0	0
214	0	0	0	0	0	0	0	1	0	0	0	0	0	0	0	0	0	0	0	0	0	0	0	0	0	0	0	0	0	0	0	0	0	0	0	0	0	0	0	0	0	0	0	0	0	0	0	0	0
215	0	0	0	0	0	0	0	0	0	0	0	0	0	0	0	0	0	0	0	0	0	0	0	0	0	0	0	0	0	0	0	0	0	0	0	1	0	0	0	0	0	0	0	0	1	0	0	0	0
216	0	0	0	0	0	0	0	0	0	0	0	0	0	0	0	0	0	0	0	0	0	0	0	0	1	0	0	0	0	0	0	0	0	0	0	0	0	0	0	0	0	0	0	0	0	0	0	0	0
217	0	0	0	0	0	0	0	0	1	0	0	0	0	0	0	0	0	0	0	0	0	0	0	0	0	0	0	0	0	0	0	0	0	0	0	0	0	0	0	0	0	0	0	0	0	0	0	0	0
218	0	0	0	0	0	0	0	0	0	0	0	0	0	0	0	0	0	0	0	0	0	0	0	0	1	0	0	0	0	0	0	0	0	0	0	0	0	0	0	0	0	0	0	0	0	0	0	0	0
219	0	0	0	0	0	0	0	0	0	0	0	0	0	0	0	0	0	0	0	0	0	0	0	1	0	0	0	0	0	0	0	0	0	0	0	0	0	0	0	0	0	0	0	0	0	0	0	0	0
220	0	0	0	0	0	0	0	0	1	0	0	0	0	0	0	0	0	0	0	0	0	0	0	0	1	0	0	0	0	0	0	0	0	0	0	1	0	0	0	0	0	0	0	0	1	0	0	0	1
221	0	0	0	0	0	0	0	0	0	0	0	0	0	0	0	0	0	0	0	0	0	0	0	0	0	0	0	0	0	0	0	0	0	0	0	0	0	0	0	0	0	0	0	0	1	0	0	0	0
222	0	0	0	0	0	0	0	0	0	0	0	0	0	0	0	0	0	0	0	0	0	0	0	0	0	0	0	0	0	0	0	0	0	0	0	1	0	0	0	0	0	0	0	0	1	0	0	0	0
223	0	0	0	0	0	0	0	0	0	0	0	0	0	0	0	0	0	0	0	0	0	0	0	0	1	0	0	0	0	0	0	0	0	0	0	0	0	0	0	0	0	0	0	0	0	0	0	0	0
224	0	0	0	0	0	0	0	0	0	0	0	0	0	0	0	0	0	0	0	0	0	0	0	0	1	0	0	0	0	0	0	0	0	0	0	0	0	0	0	0	0	0	0	0	0	0	0	0	0
225	0	0	0	0	0	0	0	0	0	0	0	0	0	0	0	0	0	0	0	0	0	0	0	0	0	0	0	0	0	0	0	0	0	0	0	0	0	0	0	0	0	0	0	0	1	0	0	0	0
226	0	0	0	0	0	0	0	0	0	0	0	0	0	0	0	0	0	0	0	0	0	0	0	0	1	0	0	0	0	0	0	0	0	0	0	0	0	0	0	0	0	0	0	0	0	0	0	0	0
227	0	0	0	0	0	0	0	1	0	0	0	0	0	0	0	0	0	0	0	0	0	0	0	0	0	0	0	0	0	0	0	0	0	0	0	1	0	0	0	0	0	0	0	0	0	0	0	0	0
228	0	0	0	0	0	0	0	0	1	0	0	0	0	0	0	0	0	0	0	0	0	0	0	0	0	0	0	0	0	0	0	0	0	0	0	1	0	0	0	0	0	0	0	0	0	0	0	0	0
229	0	0	0	1	0	0	0	1	0	0	0	0	0	0	0	0	0	0	0	0	0	0	0	0	1	0	0	0	0	0	0	0	0	0	0	0	0	0	0	0	0	0	0	0	1	0	0	0	0
230	0	0	0	1	0	0	0	0	0	0	0	0	0	0	0	0	0	0	0	0	0	0	0	0	0	0	0	0	0	0	0	0	0	0	0	0	0	0	0	0	0	0	0	0	0	0	0	0	0
231	0	0	0	0	0	0	0	0	0	0	0	0	0	0	0	0	1	0	0	1	1	0	0	0	1	0	0	0	0	0	0	0	0	0	0	0	0	0	0	0	0	0	0	0	0	0	1	0	0
232	0	0	0	0	0	0	0	0	0	0	0	0	0	0	0	0	0	0	0	0	0	0	0	0	0	0	0	0	0	0	0	0	0	0	0	1	0	0	0	0	0	0	0	0	0	0	0	0	0
233	0	0	0	0	0	0	0	0	0	0	0	0	0	0	0	0	0	0	0	0	0	0	0	0	0	0	0	0	0	0	0	0	0	0	0	0	0	0	0	0	0	0	0	0	0	0	0	0	0
234	0	0	0	0	0	0	0	0	0	0	0	0	0	0	0	0	1	0	0	0	0	0	0	0	0	0	0	0	0	0	0	0	0	0	0	0	0	0	0	0	0	0	0	0	0	0	1	0	0
235	0	0	0	0	0	0	0	0	0	0	0	0	0	0	0	0	1	0	0	0	0	0	0	0	1	0	0	0	0	0	0	0	0	0	0	0	0	0	0	0	0	0	0	0	0	0	0	0	0
236	0	0	0	0	0	0	0	0	0	0	0	0	0	0	0	0	0	0	0	0	0	0	0	0	0	0	0	0	0	0	0	0	0	0	0	0	0	0	0	0	0	0	0	0	0	0	0	0	0
237	0	0	0	0	0	0	0	0	0	0	0	0	0	1	0	0	0	0	0	0	0	0	1	0	0	0	0	0	0	0	0	0	0	0	0	1	0	0	0	0	0	0	0	0	1	0	0	0	0
238	0	0	0	0	0	0	0	0	0	0	0	0	0	0	0	0	0	0	0	0	0	0	0	0	0	0	0	0	0	0	0	0	0	0	0	0	0	0	0	0	0	0	0	0	1	0	0	0	0
239	0	0	0	1	0	0	0	0	0	0	0	0	0	0	0	0	0	0	0	0	0	0	1	0	0	0	0	0	0	0	0	0	0	0	0	1	0	0	0	0	0	0	0	0	1	0	0	0	0
240	0	0	0	0	0	0	0	1	0	0	0	0	0	0	0	0	0	0	0	0	0	0	0	0	1	0	0	0	0	0	0	0	0	0	0	1	0	0	0	0	0	0	0	0	1	0	0	0	0
241	0	0	0	0	0	0	0	0	0	0	0	0	0	0	0	0	0	0	0	0	1	0	0	0	1	0	0	0	0	0	0	0	0	0	0	0	0	0	0	0	0	0	0	0	0	0	0	0	0
242	0	0	0	0	0	0	0	0	0	0	0	0	0	0	0	0	0	0	0	0	0	0	0	0	0	0	0	0	0	0	0	0	0	0	0	1	0	0	0	0	0	0	0	0	1	0	0	0	0
243	0	0	0	0	0	0	0	0	0	0	0	0	0	0	0	0	0	0	0	0	1	0	1	0	1	0	0	0	0	0	0	0	0	0	0	1	0	0	0	0	0	0	0	0	0	0	0	0	0
244	0	0	0	0	0	0	0	1	0	0	0	0	0	0	0	0	0	0	0	0	0	0	0	0	0	0	0	0	0	0	0	0	0	0	0	0	0	0	0	0	0	0	0	0	1	0	0	0	0
245	0	0	0	0	0	0	0	0	0	0	0	0	0	0	0	0	0	0	0	0	0	0	1	0	0	0	0	0	0	0	0	0	0	0	0	0	0	0	0	0	0	0	0	0	0	0	0	0	0
246	0	0	0	0	0	0	0	0	0	0	0	0	0	0	0	0	0	0	0	0	0	0	0	0	1	0	0	0	0	0	0	0	0	0	0	0	0	0	0	0	0	0	0	0	0	0	0	0	0
247	0	0	0	0	0	0	0	0	0	0	0	0	0	0	0	0	0	0	0	0	0	0	0	0	1	0	0	0	0	0	0	0	0	0	0	0	0	0	0	0	0	0	0	0	0	0	0	0	0
248	0	0	0	0	0	0	0	1	0	0	0	0	0	0	0	0	0	0	0	0	0	0	0	0	0	0	0	0	0	0	0	0	0	0	0	1	0	0	1	0	0	0	0	0	0	0	0	0	0
249	0	0	0	0	0	0	0	0	0	0	0	0	0	0	0	0	0	0	0	0	0	0	0	0	0	0	0	0	0	0	0	0	0	0	0	0	0	0	0	0	0	0	0	0	0	0	0	0	0
250	0	0	0	0	0	0	0	0	0	0	0	0	0	0	0	0	0	0	0	0	0	0	0	0	0	0	0	0	0	0	0	0	0	0	0	0	0	0	0	0	0	0	0	0	1	0	0	0	0
251	0	0	0	0	0	0	0	0	0	0	0	0	0	0	0	0	0	0	0	0	0	0	0	0	0	0	0	0	0	0	0	0	0	0	0	0	0	0	0	0	0	0	0	0	0	0	0	0	0
252	0	0	0	0	0	0	0	1	0	0	0	0	0	0	1	0	0	0	0	0	0	0	0	0	0	0	0	0	0	0	0	0	0	0	0	0	0	0	0	0	0	0	0	0	1	0	0	0	1
253	0	0	0	1	0	0	0	0	1	0	0	0	0	0	0	0	0	0	0	0	0	0	0	0	1	0	0	0	0	0	0	0	0	0	0	0	0	0	0	0	0	0	0	0	0	0	0	0	0
254	0	0	0	0	0	0	0	1	0	0	0	0	0	0	0	0	0	0	0	0	0	0	0	0	0	0	0	0	0	0	0	0	0	0	0	1	0	0	0	0	0	0	0	0	1	0	0	0	0
255	0	0	0	0	0	0	0	0	0	0	0	0	0	0	0	0	0	0	0	0	0	0	0	0	0	0	0	0	0	0	0	0	0	0	0	1	0	0	0	0	0	0	0	0	1	0	0	0	0
256	0	0	0	0	0	0	0	0	0	0	0	0	0	0	0	0	0	0	0	0	0	0	0	0	0	0	0	0	0	0	0	0	0	0	0	1	0	0	0	0	0	0	0	0	0	0	0	0	1
257	0	0	0	0	0	0	0	0	0	0	0	0	0	0	0	0	0	0	0	0	0	0	0	0	0	0	0	0	0	0	0	0	0	0	0	0	0	0	0	0	0	0	0	0	1	0	0	0	0
258	0	0	0	0	0	0	0	0	0	0	0	0	0	0	0	0	0	0	0	0	0	0	0	0	0	0	0	0	0	0	0	0	0	0	0	1	0	0	0	0	0	0	0	0	1	0	0	0	0
259	0	0	0	0	0	0	0	0	0	0	0	0	0	0	0	0	0	0	0	0	0	0	0	0	0	0	0	0	0	0	0	0	0	0	0	0	0	0	0	0	0	0	0	0	0	0	0	0	0
260	0	0	0	0	0	0	0	0	0	0	0	0	0	0	0	0	0	0	0	0	0	0	1	0	0	0	0	0	0	0	0	0	0	0	0	0	0	0	0	0	0	0	0	0	0	0	0	0	0
261	0	0	0	0	0	0	0	0	0	0	0	0	0	0	0	0	0	0	0	0	0	0	0	0	1	0	0	0	0	0	0	0	0	0	0	1	0	0	0	0	0	0	0	0	0	0	0	0	0
262	0	0	0	0	0	0	0	0	0	0	0	0	0	0	0	0	0	0	0	0	0	0	0	0	1	0	0	0	0	0	0	0	0	0	0	0	0	0	0	0	0	0	0	0	0	0	0	0	0
263	0	0	0	0	0	0	0	0	0	0	0	0	0	0	0	0	0	0	0	0	0	0	0	0	0	0	0	0	0	0	0	0	0	0	0	0	0	0	0	0	0	0	0	0	0	0	0	0	0
264	0	0	0	0	0	0	0	0	0	0	0	0	0	0	1	0	0	0	0	0	0	0	0	0	1	0	0	0	0	0	0	0	0	0	0	1	0	0	0	0	0	0	0	0	0	0	0	0	0
265	0	0	0	1	0	0	0	1	0	0	0	0	0	0	0	0	0	0	0	0	0	0	0	0	0	0	0	0	0	0	0	0	0	0	0	1	0	0	0	0	0	0	0	0	1	0	0	0	0
266	0	0	0	0	0	0	0	0	0	0	0	0	0	0	0	0	0	0	0	0	0	0	0	0	1	0	0	0	0	0	0	0	0	0	0	0	0	0	0	0	0	0	0	0	0	0	0	0	0
267	0	0	0	0	0	0	0	0	0	0	0	0	0	0	0	0	0	0	0	0	0	0	0	0	1	0	0	0	0	0	0	0	0	0	0	0	0	0	0	0	0	0	0	0	0	0	0	0	0
268	0	0	0	0	0	0	0	1	0	0	0	0	0	0	0	0	0	0	0	0	0	0	0	0	0	0	0	0	0	0	0	0	0	0	0	0	0	0	0	0	0	0	0	0	1	0	0	0	0
269	0	0	0	1	0	0	0	0	0	0	0	0	0	0	0	0	0	0	0	0	0	0	0	0	0	0	0	0	0	0	0	0	0	0	0	0	0	0	0	0	0	0	0	0	1	0	0	0	0
270	0	0	0	0	0	0	0	0	0	0	0	0	0	0	0	0	0	0	0	0	0	0	0	0	0	0	0	0	0	0	0	0	0	0	0	1	0	0	0	0	0	0	0	0	0	0	0	0	0
271	0	0	0	0	0	0	0	0	0	0	0	0	0	0	0	0	0	0	0	0	0	0	0	0	0	0	0	0	0	0	0	0	0	0	0	1	0	0	0	0	0	0	0	0	1	0	0	0	0
272	0	0	0	0	0	0	0	1	0	0	0	0	0	0	0	0	0	0	0	0	0	0	0	0	1	0	0	0	0	0	0	0	0	0	0	0	0	0	0	0	0	0	0	0	0	0	0	0	0
273	0	0	0	0	0	0	0	1	0	0	0	0	0	0	0	0	0	0	0	0	0	0	0	0	0	0	0	0	0	0	0	0	0	0	0	0	0	0	0	0	0	0	0	0	0	0	0	0	0
274	0	0	0	0	0	0	0	0	1	0	0	0	0	0	0	0	0	0	0	1	0	0	0	0	0	0	0	0	0	0	0	0	0	0	0	1	0	0	0	0	0	0	0	0	1	0	0	0	0
275	0	0	0	0	1	0	0	1	0	0	1	1	0	0	0	1	0	0	0	0	0	0	0	0	1	0	0	0	0	0	0	0	0	0	0	1	0	0	0	0	0	0	0	0	0	0	0	0	0
276	0	0	0	0	0	0	0	0	0	0	0	0	0	0	0	0	0	0	0	1	0	0	1	0	0	0	0	0	0	0	0	0	0	0	0	1	0	0	0	0	0	0	0	0	0	0	0	0	0
277	0	0	0	0	0	0	0	0	0	0	0	0	0	0	0	0	0	0	0	0	0	0	0	0	0	0	0	0	0	0	0	0	0	0	0	1	0	0	0	0	0	0	0	0	0	1	0	0	0
278	0	0	0	0	0	0	0	0	0	0	0	0	0	0	0	0	0	0	0	0	0	0	0	0	0	0	0	0	0	0	0	0	0	0	0	0	0	0	0	0	0	0	0	0	1	0	0	0	0
279	0	0	0	0	0	0	0	0	0	0	0	0	0	0	1	0	0	0	0	0	1	0	0	0	1	0	0	0	0	0	0	0	0	0	0	0	0	0	0	0	0	0	0	0	0	0	0	0	0
280	0	0	0	0	0	0	0	0	0	0	0	0	0	0	0	0	0	0	0	0	0	0	0	0	0	0	0	0	0	0	0	0	0	0	0	0	0	0	0	0	0	0	0	0	0	0	0	0	0
281	0	0	0	0	0	0	0	0	0	0	0	0	0	0	0	0	0	0	0	0	0	0	0	0	0	0	0	0	0	0	0	0	0	0	0	0	0	0	0	0	0	0	0	0	1	0	0	0	0
282	0	0	0	0	0	0	0	0	0	0	0	0	0	0	0	0	0	0	0	0	0	0	0	0	0	0	0	0	0	0	0	0	0	0	0	1	0	0	0	0	0	0	0	1	1	0	0	0	0
283	0	0	0	0	0	0	0	0	0	0	0	0	0	0	0	0	0	0	0	0	0	0	0	0	0	0	0	0	0	0	0	0	0	0	0	1	0	0	0	0	0	0	0	0	1	0	0	0	0
284	0	0	0	0	0	0	0	0	0	0	0	0	0	0	0	0	0	0	0	0	0	0	0	0	0	0	0	0	0	0	0	0	0	0	0	1	0	0	0	0	0	0	0	0	0	0	0	0	0
285	0	0	0	0	0	0	0	0	0	0	0	0	0	0	0	0	0	0	0	0	0	0	0	0	0	0	0	0	0	0	0	0	0	0	0	0	0	0	0	0	0	0	0	0	1	0	0	0	0
286	0	0	0	0	0	0	0	0	0	0	0	0	0	0	0	0	0	0	0	0	0	0	0	0	0	0	0	0	0	0	0	0	0	0	0	0	0	0	0	0	0	0	0	0	0	0	0	0	0
287	0	0	0	0	0	0	0	0	0	0	0	0	0	0	0	0	0	0	0	0	0	0	0	0	1	0	1	0	0	0	0	0	0	0	0	1	0	0	0	0	0	0	0	1	0	0	0	0	0
288	0	0	0	1	0	0	0	1	0	0	0	0	0	0	0	1	0	0	0	0	0	0	0	0	0	0	0	0	0	0	0	0	0	0	0	1	0	0	0	0	0	0	0	0	1	0	0	0	0
289	0	0	0	0	0	0	0	0	0	0	0	0	0	0	0	0	0	0	0	0	0	0	0	0	0	0	0	0	0	0	0	0	0	0	0	1	0	0	0	0	0	0	0	0	1	0	0	0	0
290	0	0	0	0	0	0	0	0	0	0	1	0	0	0	0	0	0	0	0	0	0	0	0	0	1	0	0	0	0	0	0	0	0	0	0	0	0	0	0	0	0	0	0	0	0	0	0	0	0
291	0	0	0	0	0	0	0	1	0	0	0	0	0	0	0	0	0	0	0	0	0	0	0	0	1	0	0	0	0	0	0	0	0	0	0	0	0	0	0	0	0	0	0	0	0	0	0	0	0
292	0	0	0	0	0	0	0	0	0	0	0	0	0	0	0	0	0	0	0	0	0	0	0	0	0	0	0	0	0	0	0	0	0	0	0	0	0	0	0	0	0	0	0	0	0	0	0	0	0
293	0	0	0	0	0	0	0	0	0	0	0	0	0	0	0	0	0	0	0	0	0	0	0	0	1	0	0	0	0	0	0	0	0	0	0	1	0	0	0	0	0	0	0	0	0	0	0	0	0
294	0	0	0	0	0	0	0	0	0	0	0	0	0	0	0	0	0	0	0	0	0	0	0	0	1	0	0	0	0	0	0	0	0	0	0	0	0	0	0	0	0	0	0	0	1	0	0	0	0
295	0	0	0	0	0	0	0	0	0	0	0	0	0	0	0	0	0	0	0	0	0	0	0	0	1	0	0	0	0	0	0	0	0	0	0	0	0	0	0	0	0	0	0	0	0	0	0	0	0
296	0	0	0	0	0	0	0	0	0	0	0	0	0	0	0	0	0	0	0	0	0	0	0	0	1	0	0	0	0	0	0	0	0	0	0	1	0	0	0	0	0	0	0	0	1	0	0	0	0
297	0	0	0	0	0	0	0	0	0	0	0	0	0	0	0	0	0	0	0	0	0	0	0	0	1	0	0	0	0	0	0	0	0	0	0	0	0	0	0	0	0	0	0	0	0	0	0	0	0
298	0	0	0	0	0	0	0	0	0	0	0	0	0	0	0	1	0	0	0	0	0	0	0	0	0	0	0	0	0	0	0	0	0	0	0	0	0	0	0	0	0	0	0	0	0	0	0	0	0
299	0	0	0	0	0	0	0	0	0	0	0	0	0	0	0	0	0	0	0	0	0	0	0	0	1	0	0	0	0	0	0	0	0	0	0	0	0	0	0	0	0	0	0	0	0	0	0	0	0
300	0	0	0	0	0	0	0	0	0	0	0	0	0	0	0	0	0	0	0	0	0	0	0	0	0	0	0	0	0	0	0	0	0	0	0	1	0	0	0	0	0	0	0	0	0	0	0	0	0
301	0	0	0	0	0	0	0	0	0	0	0	0	0	0	0	0	0	0	0	0	0	0	0	0	0	0	0	0	0	0	0	0	0	0	0	0	0	0	0	0	0	0	0	0	1	0	0	0	0
302	0	0	0	0	0	0	0	1	0	0	0	0	0	0	0	0	0	0	0	0	0	0	0	0	0	0	0	0	0	0	0	0	0	0	0	1	0	0	0	0	0	0	0	0	1	0	0	0	0
303	0	0	0	0	0	0	0	0	0	0	0	0	0	0	0	0	0	0	0	0	0	0	0	0	1	0	0	0	0	0	0	0	0	0	0	0	0	0	0	0	0	0	0	0	0	0	0	0	0
304	0	0	0	0	0	0	0	0	0	0	0	0	0	0	0	0	0	0	0	0	0	0	0	0	1	0	0	0	0	0	0	0	0	0	0	1	0	0	0	0	0	0	0	0	0	0	0	0	0
305	0	0	0	0	0	0	0	0	0	0	0	0	0	0	0	0	0	0	0	0	0	0	0	0	0	0	0	0	0	0	0	0	0	0	0	1	0	0	0	0	0	0	0	0	1	0	0	0	0
306	0	0	0	0	0	0	0	0	0	0	0	0	0	0	0	0	0	0	0	0	0	0	0	0	0	0	0	0	0	0	0	0	0	0	0	1	0	0	0	0	0	0	0	0	1	0	0	0	0
307	0	0	0	0	0	0	0	0	0	0	0	0	0	0	0	0	0	0	0	0	0	0	0	0	0	0	0	0	0	0	0	0	0	0	0	1	0	0	0	0	0	0	0	0	0	0	0	0	0
308	0	0	0	0	0	0	0	0	0	0	0	0	0	0	0	0	0	0	0	0	0	0	0	0	1	0	0	0	0	0	0	0	0	0	0	0	0	0	0	0	0	0	0	0	1	0	0	0	0
309	0	0	0	0	0	0	0	1	0	0	0	0	0	0	0	0	0	0	0	0	0	0	1	0	0	0	0	0	0	0	0	0	0	0	0	1	0	0	0	0	0	0	0	0	1	0	0	0	0
310	0	0	0	0	0	0	0	0	0	0	0	0	0	0	0	0	0	0	0	0	1	0	0	0	0	0	0	0	0	0	0	0	0	0	0	0	0	0	0	0	0	0	0	0	0	0	0	0	0
311	0	0	0	0	0	0	0	0	0	0	0	0	0	0	0	0	0	0	0	0	0	0	0	0	1	0	0	0	0	0	0	0	0	0	0	0	0	0	0	0	0	0	1	0	0	0	0	0	0
312	0	0	0	0	0	0	0	0	0	0	0	0	0	0	0	0	0	0	0	0	0	0	0	0	1	0	0	0	0	0	0	0	0	0	0	0	0	0	0	0	0	0	0	0	0	0	0	0	0
313	0	0	0	0	0	0	0	0	0	0	0	0	0	0	0	0	0	0	0	0	0	0	0	0	0	0	0	0	0	0	0	0	0	0	0	0	0	0	0	0	0	0	0	0	1	0	0	0	0
314	0	0	0	0	0	0	0	1	0	0	0	0	0	0	0	0	1	0	0	0	1	0	0	0	1	0	0	0	0	0	0	0	0	0	0	0	0	0	0	0	0	0	0	0	0	0	0	0	0
315	0	0	0	0	0	0	0	0	0	0	0	0	0	0	0	0	0	0	0	0	0	0	0	0	1	0	0	0	0	0	0	0	0	0	0	0	0	0	0	0	0	0	0	0	0	0	0	0	0
316	0	0	0	0	0	0	0	0	0	1	0	0	0	1	0	0	0	0	0	0	0	0	0	0	0	0	0	0	0	0	0	0	0	0	0	0	0	0	0	0	0	0	0	0	0	0	0	0	0
317	0	0	0	0	0	0	0	0	0	0	0	0	0	0	0	0	0	0	0	0	0	0	0	0	1	0	0	0	0	0	0	0	0	0	0	0	0	0	0	0	0	0	0	0	0	0	0	0	0
318	0	0	0	0	0	0	0	0	0	0	0	0	0	0	0	0	0	0	0	0	0	0	1	0	1	0	0	0	0	0	0	0	0	0	0	1	0	0	0	0	0	0	0	0	0	0	0	0	0
319	0	0	0	0	0	0	0	0	0	0	0	0	0	0	0	1	0	0	0	0	0	0	0	0	1	0	0	0	0	0	0	0	0	0	0	0	0	0	0	0	0	0	0	0	0	0	0	0	0
320	0	0	0	0	0	0	0	0	1	0	0	0	0	0	0	1	0	0	0	0	1	0	0	0	1	0	0	0	0	0	0	0	0	0	0	1	0	1	0	0	0	0	0	1	1	0	1	0	0
321	0	0	0	0	0	0	0	0	0	0	0	0	0	0	0	0	0	0	0	0	0	0	1	0	1	0	0	0	0	0	0	0	0	0	0	0	0	0	0	0	0	0	0	0	0	0	0	0	0
322	0	0	0	0	0	0	0	0	0	0	0	0	0	0	0	0	0	0	0	0	0	0	0	0	1	0	0	0	0	0	0	0	0	0	0	0	0	0	0	0	0	0	0	0	0	0	0	0	0
323	0	0	0	0	0	0	0	0	0	0	0	0	0	1	0	0	0	0	0	0	1	0	0	0	0	0	0	0	0	0	0	1	0	0	0	0	0	0	0	0	0	0	0	0	0	0	0	0	0
324	0	0	0	1	0	0	0	0	0	0	0	0	0	0	0	0	0	0	0	0	0	0	0	0	0	0	0	0	0	0	0	0	0	0	0	1	0	0	0	0	0	0	0	0	1	0	0	0	0
325	0	0	0	1	0	0	0	0	1	0	0	0	0	0	0	0	0	0	0	0	0	0	0	0	1	0	0	0	0	0	0	0	0	0	0	1	0	0	0	0	0	1	0	0	0	0	1	0	1
326	0	0	0	0	0	0	0	0	1	0	0	0	0	0	0	1	0	0	0	0	0	0	0	0	1	0	0	0	0	0	0	0	0	0	0	1	0	0	0	0	0	0	0	0	0	0	0	0	0
327	0	0	0	0	0	0	0	0	0	0	0	0	0	0	0	0	0	0	0	0	0	0	0	0	1	0	0	0	0	0	0	0	0	0	0	1	0	0	0	0	0	0	0	0	0	0	0	0	0
328	0	0	0	0	0	0	0	0	0	0	0	0	0	0	0	0	0	0	0	0	0	0	0	0	0	0	0	0	0	0	0	0	0	0	0	0	0	0	0	0	0	0	0	0	0	0	0	0	0
329	0	0	0	0	0	0	0	0	0	0	0	0	0	0	0	0	0	0	0	0	0	0	0	0	1	0	0	0	0	0	0	0	0	0	0	0	0	0	0	0	0	0	0	0	0	0	0	0	0
330	0	0	0	0	0	0	0	0	0	0	0	0	0	0	0	0	0	0	0	0	0	0	0	0	0	0	0	0	0	0	0	0	0	0	0	1	0	0	0	0	0	0	0	0	0	0	0	0	0
331	0	0	0	0	0	0	0	0	0	0	0	0	0	0	0	0	0	0	0	0	1	0	0	0	0	0	0	0	0	0	0	0	0	0	0	1	0	0	0	0	0	0	0	0	0	0	0	0	0
332	0	0	0	0	0	0	0	1	0	0	0	0	0	0	0	0	0	0	0	0	0	0	0	0	0	0	0	0	0	0	0	0	0	0	0	0	0	0	0	0	0	0	0	0	0	0	0	0	0
333	0	0	0	0	0	0	0	0	0	0	0	0	0	0	0	0	0	0	0	0	0	0	0	0	1	0	0	0	0	0	0	0	0	0	0	0	0	0	0	0	0	0	0	0	0	0	0	0	0
334	0	0	0	0	0	0	0	0	0	0	0	0	0	0	0	0	0	0	0	0	0	0	0	0	0	0	0	0	0	0	0	0	0	0	0	0	0	0	0	0	0	0	0	0	0	0	0	0	0
335	0	0	0	0	0	0	0	0	0	0	0	0	0	0	0	0	0	0	0	0	0	0	0	0	0	0	0	0	0	0	0	0	0	0	0	1	0	0	0	0	0	0	0	0	1	0	0	0	0
336	0	0	0	0	0	0	0	0	0	0	0	0	0	0	0	0	0	0	0	0	0	0	0	0	0	0	0	0	0	0	0	0	0	0	0	0	0	0	0	0	0	0	0	0	0	0	0	0	0
337	0	0	0	0	0	0	0	0	0	0	0	0	0	0	0	0	0	0	0	0	0	0	0	0	0	0	0	0	0	0	0	0	0	0	0	1	0	0	0	0	0	0	0	0	0	0	0	0	0
338	0	0	0	0	0	0	0	0	0	0	0	0	0	0	0	0	0	0	0	0	0	0	0	0	0	0	0	0	0	0	0	0	0	0	0	1	0	0	0	0	0	0	0	0	0	0	0	0	0
339	0	0	0	0	0	0	0	0	0	0	0	0	0	0	0	0	0	0	0	0	0	0	0	0	1	0	0	0	0	0	0	0	0	0	0	0	0	0	0	0	0	0	0	0	1	0	0	0	0
340	0	0	0	0	0	0	0	0	1	0	0	0	0	0	0	0	0	0	0	0	0	0	0	0	0	0	0	0	0	0	0	0	0	0	0	1	0	0	0	0	0	1	0	0	0	0	0	0	0
341	0	0	0	0	0	0	0	0	0	0	0	0	0	0	0	0	0	0	0	0	0	0	0	0	0	0	0	0	0	0	0	0	0	0	0	1	0	0	0	0	0	0	0	0	1	0	0	0	0
342	0	0	0	0	0	0	0	0	0	0	0	0	0	0	0	0	0	0	0	0	0	0	0	0	1	0	0	0	0	0	0	0	0	0	0	0	0	0	0	0	0	0	0	0	1	0	0	0	0
343	0	0	0	0	0	0	0	0	0	0	0	0	0	0	0	0	0	0	0	0	0	0	0	0	0	0	0	0	0	0	0	0	0	0	0	0	0	0	0	0	0	0	0	0	0	0	0	0	0
344	0	0	0	0	0	0	0	0	0	0	0	0	0	0	0	0	0	0	0	0	0	0	0	0	0	0	0	0	0	0	0	0	0	0	0	1	0	0	0	0	0	0	0	0	0	0	0	0	0
345	0	0	0	0	0	0	0	1	0	0	0	0	0	0	0	0	0	0	0	0	0	0	0	0	0	0	0	0	0	0	0	0	0	0	0	0	0	0	0	0	0	0	1	0	1	0	0	0	0
346	0	0	0	0	0	0	0	0	0	0	0	0	0	0	0	0	0	0	0	0	0	0	0	0	1	0	0	0	0	0	0	0	0	0	0	0	0	0	0	0	0	0	0	0	0	0	0	0	0
347	0	0	0	0	0	0	0	1	0	0	0	0	0	0	0	0	1	0	0	0	0	0	0	0	1	0	0	0	0	0	0	0	0	0	0	0	0	0	0	0	0	0	0	0	0	0	0	0	0
348	0	0	0	1	0	0	0	0	0	0	0	0	0	1	0	0	0	0	0	0	1	0	0	1	1	0	0	0	1	0	0	0	0	0	0	0	0	0	0	0	0	0	0	0	0	0	0	0	0
349	0	0	0	0	0	0	0	0	0	0	0	0	0	0	0	0	0	0	0	0	0	0	0	0	0	0	0	0	0	0	0	0	0	0	0	0	0	0	0	0	0	0	0	0	0	0	0	0	0
350	0	0	0	1	0	0	0	1	0	0	0	0	0	0	0	1	0	0	0	0	0	0	0	0	0	0	0	0	0	0	0	0	0	0	0	1	0	0	0	0	0	0	0	0	0	0	0	0	0
351	0	0	0	0	0	0	0	0	0	0	0	0	0	0	0	0	0	0	0	0	0	0	0	0	1	0	0	0	0	0	0	0	0	0	0	0	0	0	0	0	0	0	0	0	0	0	0	0	0
352	0	0	0	0	0	0	0	0	0	0	0	0	0	0	0	0	0	0	0	0	0	0	0	0	0	0	0	0	0	0	0	0	0	0	0	1	0	0	0	0	0	0	0	0	1	0	0	0	0
353	0	0	0	0	0	0	0	0	0	0	0	0	0	0	0	0	0	0	0	0	0	0	0	0	0	0	0	0	0	0	0	0	0	0	0	1	0	0	0	0	0	0	0	0	1	0	0	0	0
354	0	0	0	0	0	0	0	0	0	0	0	0	0	0	0	0	0	0	0	0	0	0	0	0	0	0	0	0	0	0	0	0	0	0	0	0	0	0	0	0	0	0	0	0	0	0	0	0	0
355	0	0	0	0	0	0	0	0	0	0	0	0	0	0	0	0	0	0	0	0	0	0	0	0	1	0	0	0	0	0	0	0	0	0	0	1	0	0	0	0	0	0	0	0	1	0	0	0	1
356	0	0	0	0	0	0	0	0	0	0	0	0	0	0	0	0	1	0	0	0	0	0	1	0	0	0	0	0	0	0	0	0	0	0	0	0	0	0	0	0	0	0	0	0	1	0	0	0	0
357	0	0	0	0	0	0	0	0	0	0	0	0	0	0	0	0	0	0	0	0	0	0	0	0	0	0	0	0	0	0	0	0	0	0	0	0	0	0	0	0	0	0	0	0	0	0	0	0	0
358	0	0	0	0	0	0	0	0	0	0	0	0	0	0	0	0	0	0	0	0	0	0	0	0	0	0	0	0	0	0	0	0	0	0	0	1	0	0	0	0	0	0	0	0	0	0	0	0	0
359	0	0	0	0	0	0	0	0	0	0	0	0	0	0	0	0	0	0	0	0	0	0	0	0	1	0	0	0	0	0	0	0	0	0	0	0	0	0	0	0	0	0	0	0	0	0	0	0	0
360	0	0	0	0	0	0	0	0	0	0	0	0	0	0	0	0	0	0	0	0	0	0	0	0	1	0	0	0	0	0	0	0	0	0	0	0	0	0	0	0	0	0	0	0	0	0	0	0	0
361	0	0	0	0	0	0	0	0	0	0	0	0	0	0	0	0	0	0	0	0	0	0	0	0	0	0	0	0	0	0	0	0	0	0	0	1	0	0	0	0	0	0	0	0	0	0	0	0	0
362	0	0	0	0	0	0	0	0	0	0	0	0	0	0	0	0	0	0	0	0	0	0	0	1	1	0	0	0	0	0	0	1	0	0	0	0	0	0	0	0	0	0	0	0	0	0	0	0	0
363	0	0	0	0	0	0	0	1	0	1	0	0	0	0	0	0	0	0	0	0	0	0	0	0	1	0	0	0	0	0	0	0	0	0	0	0	0	0	0	0	0	0	0	0	0	0	0	0	0
364	0	0	0	0	0	0	0	0	0	1	0	0	0	0	0	0	0	0	0	0	0	0	0	0	1	0	0	0	0	0	0	0	0	0	0	0	0	0	0	0	0	0	0	0	0	0	0	0	0
365	0	0	0	0	0	1	0	0	0	0	0	0	0	0	0	0	0	0	0	0	0	0	0	0	1	0	0	0	0	0	0	0	0	0	0	0	0	0	0	0	0	0	0	0	0	0	0	0	1
366	0	0	0	1	0	0	0	0	0	0	1	0	0	1	0	0	1	0	0	0	0	0	0	0	0	0	0	0	0	0	0	0	0	0	0	0	0	0	0	0	0	0	0	0	1	0	0	0	0
367	0	0	0	0	0	0	0	0	0	0	0	0	0	0	0	0	0	0	0	0	0	0	0	0	1	0	0	0	0	0	0	0	0	0	0	0	0	0	0	0	0	0	0	0	0	0	0	0	0
368	0	0	0	0	0	0	0	0	0	0	0	0	0	0	0	0	0	0	0	0	0	0	0	0	0	0	0	0	0	0	0	0	0	0	0	0	0	0	0	0	0	0	0	0	0	0	1	0	0
369	0	0	0	0	0	0	0	1	0	0	0	0	0	0	0	0	1	0	0	1	0	0	0	0	1	0	0	0	0	0	0	0	0	0	0	0	0	0	0	0	0	0	0	0	0	0	0	0	0
370	0	0	0	0	0	0	0	1	0	0	0	0	0	0	0	0	0	0	0	0	0	0	0	0	0	0	0	0	0	0	0	0	0	0	0	0	0	0	0	0	0	0	0	0	0	0	0	0	0
371	0	0	0	0	0	0	0	0	0	0	0	0	0	0	0	0	0	0	0	0	0	0	0	0	0	0	0	0	0	0	0	0	0	0	0	0	0	0	0	0	0	0	0	0	0	0	0	0	0
372	0	0	0	0	0	0	0	0	0	0	0	0	0	0	0	0	0	0	0	0	0	0	0	0	0	0	0	0	0	0	0	0	0	0	0	1	0	0	0	0	0	0	0	0	1	0	0	0	0
373	0	0	0	0	0	0	0	0	0	0	0	0	0	0	0	0	0	0	0	0	0	0	0	0	1	0	0	0	0	0	0	0	0	0	0	1	0	0	0	0	0	0	0	0	0	0	0	0	0
374	0	0	0	0	0	0	0	1	0	0	0	0	0	0	0	0	0	0	0	0	0	0	0	0	0	0	0	0	0	0	0	0	0	0	0	1	0	0	0	0	0	0	0	0	0	0	0	0	0
375	0	0	0	0	0	0	0	0	0	0	0	0	0	0	0	0	0	0	0	0	0	0	0	0	1	0	0	0	0	0	0	0	0	0	0	1	0	0	0	0	0	0	0	0	0	0	0	0	0
376	0	0	0	0	0	0	0	0	0	0	0	0	0	0	0	0	0	0	0	0	0	0	0	0	0	0	0	0	0	0	0	0	0	0	0	0	0	0	0	0	0	0	0	0	0	0	0	0	0
377	0	0	0	0	0	0	0	0	0	0	0	0	0	0	0	0	0	0	0	0	0	0	0	0	0	0	0	0	0	0	0	0	0	0	0	0	0	0	0	0	0	0	0	0	0	0	0	0	0
378	0	0	0	0	0	0	0	0	1	0	0	0	0	0	1	0	0	0	0	0	0	0	0	0	1	0	0	0	0	0	0	0	0	0	0	0	0	0	0	0	0	0	0	0	0	0	0	0	0
379	0	0	0	0	0	0	0	0	0	0	0	0	0	0	0	0	0	0	0	0	0	0	0	0	0	0	0	0	0	0	0	0	0	0	0	0	0	0	0	0	0	0	0	0	1	0	0	0	0
380	0	0	0	0	0	0	0	1	0	0	0	0	0	0	0	0	0	0	0	0	0	0	0	0	0	1	0	0	0	0	0	0	0	0	0	0	0	0	0	0	0	0	0	0	1	0	0	0	0
381	0	0	0	0	0	0	0	0	0	0	0	0	0	0	0	0	0	0	0	0	0	0	0	0	0	0	0	0	0	0	0	0	0	0	0	0	0	0	0	0	0	0	0	0	1	0	0	0	0
382	0	0	0	0	0	0	0	0	0	0	0	0	0	0	0	0	0	0	0	0	0	0	0	0	1	0	0	0	0	0	0	0	0	0	0	0	0	0	0	0	0	0	0	0	0	0	0	0	0
383	0	0	0	0	0	0	0	0	0	0	0	0	0	0	0	0	0	0	0	0	0	0	0	0	0	0	0	0	0	0	0	0	0	0	0	1	0	0	0	0	0	0	0	0	1	0	0	0	0
384	0	0	0	0	0	0	0	0	0	0	0	0	0	0	0	0	0	0	0	0	1	0	0	0	1	0	0	0	0	0	0	0	0	0	0	1	0	0	0	0	0	0	0	0	0	0	0	0	0
385	0	0	0	0	0	0	0	1	0	0	0	0	0	0	0	0	0	0	0	0	0	0	0	0	0	0	0	0	0	0	0	0	0	0	0	0	0	0	0	0	0	0	0	0	0	0	0	0	0
386	0	0	0	0	0	0	0	0	0	0	0	0	0	0	0	0	0	0	0	0	0	0	0	0	0	0	0	0	0	0	0	0	0	1	0	1	0	0	0	0	0	0	0	0	0	0	0	0	0
387	0	0	0	0	0	0	0	0	0	0	0	0	0	0	0	0	0	0	0	0	0	0	0	0	1	0	0	0	0	0	0	0	0	0	0	1	0	0	0	0	0	0	0	0	1	0	0	0	0
388	0	0	0	1	0	0	0	0	0	0	0	0	0	0	0	0	0	0	0	0	0	0	0	0	0	0	0	0	0	0	0	0	0	0	1	0	0	0	0	0	0	0	1	0	0	0	0	0	0
389	0	0	0	0	0	0	0	1	0	0	0	0	0	1	0	0	0	0	0	0	0	0	0	0	0	0	0	0	0	0	0	0	0	0	0	0	0	0	0	0	0	0	0	0	0	0	0	0	0
390	0	0	0	0	0	0	0	1	0	0	0	0	0	0	0	0	0	0	0	0	0	0	0	0	0	0	0	0	0	0	0	0	0	0	0	0	0	0	0	0	0	0	0	0	0	0	0	0	0
391	0	0	0	0	0	0	0	0	0	0	0	0	0	0	0	0	0	0	0	0	0	0	0	0	1	0	0	0	0	0	0	0	0	0	0	1	0	0	0	0	0	0	0	0	0	0	0	0	0
392	0	0	0	0	0	0	0	0	0	0	0	0	0	0	0	0	0	0	0	0	0	0	0	0	1	0	0	0	0	0	0	0	0	0	0	0	0	0	0	0	0	0	0	0	0	0	0	0	0
393	0	0	0	0	0	0	0	0	0	0	0	0	0	0	0	0	1	0	0	0	0	0	0	0	0	0	0	0	0	0	0	0	0	0	0	0	0	0	0	0	0	0	0	1	1	0	0	0	0
394	0	0	0	0	0	0	0	0	0	0	0	0	0	0	0	0	0	0	0	0	0	0	0	0	1	0	0	0	0	0	0	0	0	0	0	0	0	0	0	0	0	0	0	0	0	0	0	0	0
395	0	0	0	0	0	0	0	0	0	0	0	0	0	0	0	0	0	0	0	0	0	0	0	0	0	0	0	0	0	0	0	0	0	0	0	0	0	0	0	0	0	0	0	0	1	0	0	0	0
396	0	0	0	0	0	0	0	0	0	0	0	0	0	0	0	0	0	0	0	0	0	0	0	0	1	0	0	0	0	0	0	0	0	0	0	0	0	0	0	0	0	0	0	0	0	0	0	0	0
397	0	0	0	0	0	0	0	0	0	0	0	0	0	0	0	0	0	0	0	0	0	0	0	0	0	0	0	0	0	0	0	0	0	0	0	0	0	0	0	0	0	0	0	0	0	0	0	0	0
398	0	0	0	0	0	0	0	0	0	0	0	0	0	0	0	0	0	0	0	0	0	0	0	0	0	0	0	0	0	0	0	0	0	0	0	0	0	0	0	0	0	0	0	0	0	0	0	0	0
399	0	0	0	0	0	0	0	0	0	0	0	0	0	0	0	0	0	0	0	0	0	0	0	0	1	0	0	0	0	0	0	0	0	0	0	0	0	0	0	0	0	0	0	0	1	0	0	0	0
400	0	0	0	0	0	0	0	0	0	0	0	0	0	0	0	0	0	0	0	0	0	0	0	0	1	0	0	0	0	0	0	0	0	0	0	0	0	0	0	0	0	0	0	0	0	0	0	0	0
401	0	0	0	0	0	0	0	0	0	0	0	0	0	0	0	0	0	0	0	0	0	0	0	0	0	0	0	0	0	0	0	0	0	0	0	1	0	0	0	0	0	0	0	0	1	0	0	0	0
402	0	0	0	0	0	0	0	0	0	0	0	0	0	0	1	0	0	0	0	0	0	0	0	0	0	0	0	0	0	0	0	0	0	0	0	1	0	0	0	0	0	0	0	0	1	0	0	0	0
403	0	0	0	0	0	0	0	0	0	0	0	0	0	0	0	0	0	0	0	0	0	0	0	0	1	0	0	0	0	0	0	0	0	0	0	1	0	0	0	0	0	0	0	0	0	0	0	0	0
404	0	0	0	0	0	0	0	0	0	0	0	0	0	0	0	0	0	0	0	0	0	0	0	0	0	0	0	0	0	0	0	0	0	0	0	0	0	0	0	0	0	0	0	0	0	0	0	0	0
405	0	0	0	0	0	0	0	0	0	0	0	0	0	0	0	0	0	0	0	0	0	0	0	0	1	0	0	0	0	0	0	0	0	0	0	1	0	0	0	0	0	0	0	0	0	0	0	0	0
406	0	0	0	0	0	0	0	0	0	0	0	0	0	0	0	0	0	0	0	0	0	0	0	0	0	0	0	0	0	0	0	0	0	0	0	0	0	0	0	0	0	0	0	0	1	0	0	0	0
407	0	0	0	1	0	0	1	0	0	1	0	0	0	0	1	0	0	0	0	1	0	0	1	0	1	1	0	0	0	0	0	0	0	0	0	0	0	0	1	1	1	0	1	0	0	0	0	0	0
408	0	0	0	0	0	0	0	0	1	0	0	0	0	0	0	0	0	0	0	0	0	0	0	1	1	0	0	0	0	0	0	0	0	0	0	1	0	0	0	0	0	0	0	0	0	0	0	1	0
409	0	0	0	0	0	0	0	0	0	0	0	0	0	0	0	0	0	0	0	0	0	0	1	1	1	0	0	0	0	0	0	0	0	0	0	1	0	0	0	0	0	0	0	0	0	0	0	0	0
410	0	0	0	0	0	0	0	0	0	0	0	0	0	0	0	0	0	0	0	0	0	0	0	0	1	0	0	0	0	0	0	0	0	0	0	0	0	0	0	0	0	0	0	0	0	0	0	0	0
411	0	0	0	0	0	0	0	0	0	0	0	0	0	0	0	0	0	0	0	0	0	0	0	0	1	0	0	0	0	0	0	0	0	0	0	0	0	0	0	0	0	0	0	0	1	0	0	0	0
412	0	0	0	0	0	0	0	0	0	0	0	0	0	0	0	0	0	0	0	0	0	0	0	0	1	0	0	0	0	0	0	0	0	0	0	0	0	0	0	0	0	0	0	0	0	0	0	0	0
413	0	0	0	0	0	0	0	0	0	0	0	0	0	0	0	0	0	0	0	0	0	0	1	0	0	0	0	0	0	0	0	0	0	0	0	1	0	0	0	0	0	0	0	0	0	0	0	0	0
414	0	0	0	1	0	0	0	0	0	0	0	0	0	1	0	0	0	0	0	0	0	0	0	0	0	0	0	0	0	0	0	0	0	0	0	1	0	0	0	0	0	0	0	0	1	0	0	0	0
415	0	0	0	0	0	0	0	0	0	0	1	0	0	0	0	0	0	0	0	0	0	0	0	0	1	0	0	0	0	0	0	0	0	0	0	0	0	0	0	0	0	0	0	0	0	0	0	0	0
416	0	0	0	0	0	0	0	0	0	0	0	0	0	0	0	0	0	0	0	0	0	0	0	0	0	0	0	0	0	0	0	0	0	0	0	1	0	0	0	0	0	0	0	0	0	0	0	0	0
417	0	0	0	0	0	0	0	0	0	0	0	0	0	0	0	0	0	0	0	0	0	0	0	0	0	0	0	0	0	0	0	0	0	0	0	0	0	0	0	0	0	0	0	0	1	0	0	0	0
418	0	0	0	0	0	0	1	0	0	0	0	0	0	0	0	0	0	0	0	0	0	0	0	0	0	0	0	0	0	0	0	0	0	0	0	0	0	0	0	0	0	0	0	0	1	0	0	0	0
419	0	0	0	0	0	0	0	1	0	0	0	0	0	1	0	0	0	0	0	0	0	0	0	0	0	0	0	0	0	0	0	0	0	0	0	1	0	0	0	0	0	0	0	0	1	0	0	0	0
420	0	0	0	0	0	0	0	1	0	0	0	0	0	0	0	0	0	0	0	0	0	0	0	0	1	0	0	0	0	0	0	0	0	0	0	1	0	0	0	0	0	0	0	0	0	0	0	0	0
421	0	0	0	0	0	0	0	0	0	0	0	0	0	0	0	0	0	0	0	0	0	0	0	0	1	0	0	0	0	0	0	0	0	0	0	0	0	0	0	0	0	0	0	0	0	0	0	0	0
422	0	0	0	0	0	0	0	1	0	0	0	0	0	0	0	0	0	0	0	0	0	0	0	0	0	0	0	0	0	0	0	0	0	0	0	0	0	0	0	0	0	0	0	0	1	0	0	0	0
423	0	0	0	0	0	0	0	0	0	0	0	0	0	0	0	0	0	0	0	0	0	0	0	0	0	0	0	0	0	0	0	0	0	0	0	1	0	0	0	0	0	0	0	0	0	0	0	0	0
424	0	0	0	0	0	0	0	0	0	0	0	0	0	0	0	0	0	0	0	0	0	0	1	0	1	0	0	0	0	0	0	0	0	0	0	1	0	0	0	0	0	0	0	0	0	0	0	0	0
425	0	0	0	0	0	0	0	0	0	0	0	0	0	0	0	0	0	0	0	0	0	0	0	0	0	0	0	0	0	0	0	0	0	0	0	1	0	0	0	0	0	0	0	0	1	0	0	0	0
426	0	0	0	0	0	0	0	0	0	0	0	0	0	0	0	0	0	0	0	0	0	0	0	0	1	0	0	0	0	0	0	0	0	0	0	0	0	0	0	0	0	0	0	0	0	0	0	0	0
427	0	0	0	0	0	0	0	0	0	0	0	0	0	0	0	0	0	0	0	0	0	0	0	0	1	0	0	0	0	0	0	0	0	0	0	0	0	0	0	0	0	0	0	0	0	0	0	0	0
428	0	0	0	0	0	0	0	0	0	0	0	0	0	0	0	0	0	0	0	0	0	0	0	0	1	0	0	0	0	0	0	0	0	0	0	1	1	0	0	0	0	0	0	0	1	0	0	0	0
429	0	0	0	0	0	0	0	0	1	0	0	0	0	0	0	0	0	0	0	0	1	0	0	0	0	0	0	0	0	0	0	0	1	0	0	1	0	0	0	0	0	0	0	0	0	0	0	0	0
430	0	0	0	0	0	0	0	0	0	0	0	0	0	0	0	0	0	0	0	0	0	0	0	0	0	0	0	0	0	0	0	0	0	0	0	0	0	0	0	0	0	0	0	0	0	0	0	0	0
431	0	0	0	0	0	0	0	0	0	0	0	0	0	0	0	0	0	0	0	0	0	0	1	0	0	0	0	0	0	0	0	0	0	0	0	1	0	0	0	0	0	0	0	0	0	0	0	0	0
432	0	0	0	0	0	0	0	0	0	0	0	0	0	0	0	0	0	0	0	0	0	0	0	0	1	0	0	0	0	0	0	0	0	0	0	0	0	0	0	0	0	0	0	0	1	0	0	0	0
433	0	0	0	0	0	0	0	0	0	0	0	0	0	0	0	0	0	1	0	0	0	0	0	0	0	0	0	0	0	0	0	1	0	0	0	0	0	0	0	0	0	0	0	0	1	0	0	0	0
434	0	0	0	0	0	0	0	0	0	0	0	0	0	0	0	0	0	0	0	0	0	0	0	0	1	0	0	0	0	0	0	0	0	0	0	0	0	0	0	0	0	0	0	0	0	0	0	0	0
435	0	0	0	0	0	0	0	0	0	1	0	0	0	0	0	0	0	0	0	0	0	0	0	0	0	0	0	0	1	0	0	0	0	0	0	1	0	0	0	0	0	0	0	0	0	0	0	0	0
436	0	0	0	0	0	0	0	0	0	0	0	0	0	0	0	0	0	0	0	0	0	0	0	0	1	0	0	0	0	0	0	0	0	0	0	0	0	0	0	0	0	0	0	0	1	0	1	0	0
437	0	0	0	0	0	0	0	0	0	0	0	0	0	0	0	1	0	0	0	1	1	0	0	0	1	0	0	0	0	0	0	0	0	0	0	1	0	0	0	0	0	0	0	0	0	0	0	0	0
438	0	0	0	0	0	0	0	0	0	0	0	0	0	0	0	0	0	0	0	0	1	0	0	0	0	0	0	0	0	0	0	0	0	0	0	1	0	0	0	0	0	0	0	0	1	0	0	0	0
439	0	0	0	0	0	0	0	0	0	0	0	0	0	0	0	0	0	0	0	0	0	0	0	0	1	0	0	0	0	0	0	0	0	0	0	1	0	0	0	0	0	0	0	0	0	0	0	0	0
440	0	0	0	0	0	0	0	0	0	0	0	0	0	0	0	0	0	0	0	0	0	0	0	0	0	0	0	0	0	0	0	0	0	0	0	0	0	0	0	0	0	0	0	0	0	0	0	0	1
441	0	0	0	0	0	0	0	0	0	0	0	0	0	0	0	0	0	0	0	0	0	0	0	0	0	0	0	0	0	0	0	0	0	0	0	0	0	0	0	0	0	0	0	0	1	0	0	0	0
442	0	0	0	1	0	0	0	0	0	0	0	0	0	0	0	0	0	0	0	0	0	0	0	0	0	0	0	0	0	0	0	0	0	0	0	0	0	0	0	0	0	0	0	0	1	0	0	0	0
443	0	0	0	0	0	0	0	0	0	0	0	0	0	0	0	0	0	0	0	0	0	0	0	0	0	0	0	0	0	0	0	0	0	0	0	1	0	0	0	0	0	0	0	0	0	0	0	0	0
444	0	0	0	0	0	0	0	0	0	0	0	0	0	0	0	0	0	0	0	0	0	0	0	0	0	0	0	0	0	0	0	0	0	0	0	1	0	0	0	0	0	0	0	0	0	0	0	0	0
445	0	0	0	0	0	0	0	1	0	0	0	0	0	0	0	0	0	0	0	0	0	0	0	0	0	0	0	0	0	0	0	0	0	0	0	0	0	0	0	0	0	0	0	0	0	0	0	0	0
446	0	0	0	0	0	0	0	0	0	0	0	0	0	0	0	0	0	0	0	0	0	0	0	0	0	0	0	0	0	0	0	0	0	0	0	0	0	0	0	0	0	0	0	0	0	0	0	0	0
447	0	0	0	0	0	0	0	0	0	0	0	0	0	0	0	0	1	0	0	0	0	0	0	0	0	0	0	0	0	0	0	0	0	0	0	0	0	0	0	0	0	0	0	0	1	0	0	0	0
448	0	0	0	0	0	0	0	0	0	0	0	0	0	0	0	0	0	0	0	0	1	0	0	1	0	0	0	0	0	0	0	0	0	0	0	0	0	0	0	0	0	0	0	0	0	0	0	0	0
449	0	0	0	0	0	0	0	0	0	0	0	0	0	0	0	0	0	0	0	0	0	0	0	0	1	0	0	0	0	0	0	0	0	0	0	1	0	0	0	0	0	0	0	0	0	0	0	0	0
450	0	0	0	0	0	0	0	0	0	0	0	0	0	0	0	0	0	0	0	0	0	0	0	0	1	0	0	0	0	0	0	0	0	0	0	1	0	0	0	0	0	0	0	0	1	0	0	0	0
451	0	0	0	0	0	0	0	0	0	0	0	0	0	0	0	0	0	0	0	0	0	0	0	0	0	0	0	0	0	0	0	0	0	0	0	1	0	0	0	0	0	0	0	0	1	0	0	0	0
452	0	0	0	0	0	0	0	0	0	0	0	0	0	0	0	0	0	0	0	0	0	0	0	0	1	0	0	0	0	0	0	0	0	0	0	0	0	0	0	0	0	0	0	0	0	0	0	0	0
453	0	0	0	0	0	0	0	0	0	0	0	0	0	0	0	0	0	0	0	0	0	0	0	0	0	0	0	0	0	0	0	0	0	0	0	0	0	0	0	0	0	0	0	0	0	0	0	0	0
454	0	0	0	0	0	0	0	0	0	0	0	0	0	0	0	0	0	0	0	0	0	0	0	0	1	0	0	0	0	0	0	0	0	0	0	0	0	0	0	0	0	0	0	0	0	0	0	0	0
455	0	0	0	0	0	0	0	0	1	0	0	0	0	0	0	0	0	0	0	0	0	0	0	0	1	0	0	0	0	0	0	0	0	0	0	0	0	0	0	0	0	0	0	0	0	0	0	0	0
456	0	0	0	0	0	0	0	0	0	0	0	0	0	0	0	0	0	0	0	0	0	0	0	0	0	0	0	0	0	0	0	0	0	0	0	0	0	0	0	0	0	0	1	0	0	0	0	0	0
457	0	0	0	0	0	0	0	0	0	0	0	0	0	0	0	0	0	0	0	0	0	0	0	0	1	0	0	0	0	0	0	0	0	0	0	0	0	0	0	0	0	0	0	0	0	0	0	0	0
458	0	0	0	0	0	0	0	0	0	0	0	0	0	0	0	0	0	0	0	0	0	0	0	0	1	0	0	0	0	0	0	0	0	0	0	0	0	0	0	0	0	0	0	0	0	0	0	0	0
459	0	0	0	0	0	0	0	0	0	0	0	0	0	0	0	0	0	0	0	0	0	0	0	0	1	0	0	0	0	0	0	0	0	0	0	0	0	0	0	0	0	0	0	0	0	0	0	0	0
460	0	0	0	0	0	0	0	0	0	0	0	0	0	0	0	0	0	0	0	0	0	0	1	0	0	0	0	0	0	0	0	0	0	0	0	0	0	0	0	0	0	0	0	0	0	0	0	0	0
461	0	0	0	0	0	0	0	0	0	0	0	0	0	0	0	0	1	0	0	0	1	0	0	0	0	0	0	0	0	0	0	0	0	0	0	0	0	0	0	0	0	0	0	0	0	0	0	0	0
462	0	0	0	0	0	0	0	0	0	0	0	0	0	1	0	0	1	0	0	0	0	0	0	0	1	0	0	0	0	0	0	0	0	0	0	0	0	0	0	0	0	0	0	0	0	0	0	0	0
463	0	0	0	0	0	0	0	0	0	1	0	0	0	0	0	0	1	0	0	0	0	0	0	0	1	0	0	0	0	0	0	0	0	0	0	0	0	0	0	0	0	0	0	0	0	0	1	0	0
464	0	0	0	0	0	0	0	0	0	0	0	0	0	0	0	1	0	0	0	0	0	0	0	0	1	0	0	0	0	0	0	0	0	0	0	1	0	0	0	0	0	0	0	0	1	0	0	0	0
465	0	0	0	0	0	0	0	0	0	0	0	0	0	0	0	0	0	0	0	0	0	0	0	0	0	1	0	0	0	0	0	0	0	0	0	0	0	0	0	0	0	0	0	0	1	0	0	0	0
466	0	0	0	1	0	0	0	0	0	0	0	0	0	0	0	0	0	0	1	0	0	0	0	0	1	0	0	0	0	0	0	0	0	0	0	0	0	0	0	0	0	0	0	0	1	0	0	0	0
467	0	0	0	0	0	0	0	0	0	0	0	0	0	0	0	0	0	0	0	0	1	0	0	0	1	0	0	0	0	0	0	0	0	0	0	0	0	0	0	0	0	0	0	0	0	0	0	0	0
468	0	0	0	0	0	0	0	0	0	0	0	0	0	0	0	0	0	0	0	0	0	0	0	0	1	0	0	0	0	0	0	0	0	0	0	1	0	0	0	0	0	0	0	0	1	0	0	0	0
469	0	0	0	1	0	0	0	0	0	0	0	0	0	0	0	0	0	0	0	0	0	0	0	0	0	0	0	0	0	0	0	0	0	0	0	1	0	0	0	0	0	0	0	0	1	0	0	0	0
470	0	0	0	0	0	0	0	0	0	0	0	0	0	0	0	1	0	0	0	0	0	0	0	0	0	0	0	0	0	0	0	0	0	0	0	0	0	0	0	0	0	0	0	0	1	0	0	0	0
471	0	0	0	0	0	0	0	0	0	0	0	0	0	0	0	0	0	0	0	0	0	0	0	0	1	0	0	0	0	0	0	0	0	0	0	0	0	0	0	0	0	0	0	0	0	0	0	0	0
472	0	0	0	0	0	0	0	0	0	0	0	0	0	0	0	0	0	0	0	0	1	0	0	0	1	0	0	0	0	0	0	0	0	0	0	0	0	0	0	0	0	0	0	0	0	0	0	0	0
473	0	0	0	0	0	1	0	0	0	0	0	0	0	0	0	0	0	0	0	0	0	0	0	0	0	0	0	0	0	0	0	0	0	0	0	1	0	0	1	0	0	0	0	1	0	0	0	0	0
474	0	0	0	0	0	0	0	0	0	0	0	0	0	0	0	0	0	0	0	0	0	0	0	0	1	0	0	0	0	0	0	0	0	0	0	0	0	0	0	0	0	0	0	0	0	0	0	0	0
475	0	0	0	0	0	0	0	0	0	0	0	0	0	0	0	0	0	0	0	0	0	0	0	0	0	0	0	0	0	0	0	0	0	0	0	0	0	0	0	0	0	0	0	0	0	0	0	0	0
476	0	0	0	0	0	0	0	0	0	0	0	0	0	0	0	0	0	0	0	0	0	0	0	0	0	0	0	0	0	0	0	0	0	0	0	0	0	0	0	0	0	0	0	0	0	0	0	0	0
477	0	0	0	0	0	0	0	0	1	0	0	0	0	0	0	0	0	0	0	0	0	0	0	0	1	0	0	0	0	0	0	0	0	0	0	1	0	0	0	0	0	0	0	0	1	0	0	0	0
478	0	0	0	0	0	0	0	0	0	0	0	0	0	0	0	0	0	0	0	0	0	0	0	0	1	0	0	0	0	0	0	0	0	0	0	0	0	0	0	0	0	0	0	0	0	0	0	0	0
479	0	0	0	0	0	0	0	0	0	0	0	0	0	0	0	0	0	0	0	0	0	0	0	0	0	0	0	0	0	0	0	0	0	0	0	0	0	0	0	0	0	0	0	0	0	0	0	0	0
480	0	0	0	0	0	0	0	0	0	0	0	0	0	0	1	0	0	0	0	1	0	0	1	0	0	1	0	0	0	0	0	0	0	0	0	1	0	0	0	0	0	0	0	0	0	0	1	0	0
481	0	0	0	0	0	0	0	0	0	0	0	0	0	0	0	0	0	0	0	0	0	0	0	0	1	0	0	0	0	0	0	0	0	0	0	0	0	0	0	0	0	0	0	0	0	0	0	0	0
482	0	0	0	0	0	0	0	0	0	0	0	0	0	0	0	0	0	0	0	0	0	0	0	0	0	0	0	0	0	0	0	0	0	0	0	0	0	0	0	0	0	0	0	0	0	0	0	0	0
483	0	0	0	0	0	0	0	0	0	0	0	0	0	0	0	0	0	0	0	0	0	0	0	0	1	0	0	0	0	0	0	0	0	0	0	0	0	0	0	0	0	0	0	0	0	0	0	0	0
484	0	0	0	0	0	0	0	0	0	0	0	0	0	0	0	0	0	0	0	0	0	0	0	0	1	0	0	0	0	0	0	0	0	0	0	0	0	0	0	0	0	0	0	0	0	0	0	0	0
485	0	0	0	0	0	0	0	0	0	0	0	0	0	0	0	0	0	0	0	0	0	0	0	0	0	0	0	0	0	0	0	0	0	0	0	0	0	0	0	0	0	0	0	0	0	0	0	0	0
486	0	0	0	0	0	0	0	0	0	0	0	0	0	1	1	1	0	0	0	0	0	0	0	0	1	0	0	0	0	0	0	0	0	0	0	1	0	0	0	0	0	0	0	0	1	0	0	0	0
487	0	0	0	0	0	0	0	0	0	0	0	0	0	0	0	0	0	0	0	1	0	0	1	0	0	0	0	0	0	0	0	0	0	0	0	1	0	0	0	0	0	0	0	0	0	0	0	0	0
488	0	0	0	0	0	0	0	0	0	0	0	0	0	0	0	0	0	0	0	0	0	0	0	0	0	0	0	0	0	0	0	0	0	0	0	0	0	0	0	0	0	0	0	0	1	0	0	0	0
489	0	0	0	0	0	0	0	0	0	0	0	0	0	0	0	0	0	0	0	0	0	0	0	1	1	0	0	0	0	0	0	0	0	0	0	0	0	0	0	0	0	0	0	0	0	0	0	0	0
490	0	0	0	0	0	0	0	0	0	0	0	0	0	0	0	0	0	0	0	0	0	0	0	0	1	0	0	0	0	0	0	0	0	0	0	0	0	0	0	0	0	0	0	0	1	0	0	0	0
491	0	0	0	0	0	0	0	0	0	0	0	0	0	0	0	0	0	0	0	0	0	0	0	0	1	0	0	0	0	0	0	0	0	0	0	1	0	0	0	0	0	0	0	0	0	0	0	0	0
492	0	0	0	0	0	0	0	0	0	0	0	0	0	0	0	0	0	0	0	0	0	0	0	0	1	0	0	0	0	0	0	0	0	0	0	0	0	0	0	0	0	0	0	0	1	0	0	0	0
493	0	0	0	0	0	0	0	0	0	0	0	0	0	0	0	0	0	0	0	0	0	0	0	0	1	0	0	0	0	0	0	0	0	0	0	1	0	0	0	0	0	0	0	0	0	0	0	0	0
494	0	0	0	0	0	0	0	0	0	0	0	0	0	0	0	0	0	0	0	0	0	0	0	0	0	0	0	0	0	0	0	0	0	0	0	1	0	0	0	0	0	0	0	0	1	0	0	0	0
495	0	0	0	0	0	0	0	0	0	0	0	0	0	0	0	0	0	0	0	0	0	0	1	0	1	1	0	0	0	0	0	0	0	0	0	0	0	1	0	0	0	0	0	0	0	0	0	0	0
496	0	0	0	0	0	0	0	0	0	0	0	0	0	0	0	0	0	0	0	0	0	0	0	0	1	0	0	0	0	0	0	0	0	0	0	1	0	0	0	0	0	0	0	0	0	0	0	0	0
497	0	0	0	0	0	0	0	0	0	0	0	0	0	0	0	0	0	0	0	0	0	0	0	0	0	0	0	0	0	0	0	0	0	0	0	0	0	0	0	0	0	0	0	0	1	0	0	0	0
498	0	0	0	0	0	0	0	0	1	0	0	0	0	0	0	0	0	0	0	1	0	0	1	0	0	0	0	0	0	0	0	0	0	0	0	0	0	0	0	0	0	0	0	0	0	0	0	0	0
499	0	0	0	1	0	0	0	1	0	0	0	0	0	0	0	0	0	0	0	0	0	0	0	0	0	0	0	0	0	0	0	0	0	0	0	0	0	0	0	0	0	0	0	0	1	0	0	0	0
500	0	0	0	0	0	0	0	0	0	0	0	0	0	0	0	0	0	0	0	1	0	0	0	0	0	0	0	0	0	0	0	0	0	0	0	0	0	0	0	0	0	0	0	0	0	0	0	0	0
501	0	0	0	0	0	0	0	1	0	0	0	0	0	0	0	0	0	0	0	0	1	0	0	0	1	0	0	0	0	0	0	0	0	0	0	0	0	0	0	0	0	0	0	0	0	0	1	0	0
502	0	0	0	0	0	0	0	0	0	0	0	0	0	0	0	0	0	0	0	0	0	0	0	0	1	0	0	0	0	0	0	0	0	0	0	1	0	0	0	0	0	0	0	1	1	0	0	0	0
503	0	0	0	0	0	0	0	0	1	0	0	0	0	0	0	0	0	0	0	0	0	0	0	0	1	0	0	0	0	0	0	0	0	0	0	0	0	0	0	0	0	0	0	0	0	0	0	0	0
504	0	0	0	0	0	0	0	0	0	0	0	0	0	0	0	0	0	0	0	0	0	0	0	0	0	0	1	0	0	0	0	0	0	0	0	0	0	0	0	0	0	0	0	0	0	0	0	0	0
505	0	0	0	0	0	0	0	0	0	0	0	0	0	0	0	0	0	0	0	0	0	0	0	0	0	0	0	0	0	0	0	0	0	0	0	0	0	0	0	0	0	0	0	0	1	0	0	0	0
506	0	0	0	0	0	0	0	0	0	0	0	0	0	0	0	0	0	0	0	0	0	0	0	0	1	0	0	0	0	0	0	0	0	0	0	0	0	0	0	0	0	0	0	0	0	0	0	0	0
507	0	0	0	0	0	1	0	0	0	0	0	0	0	0	0	0	0	0	0	0	0	0	0	0	0	0	0	0	0	0	0	0	0	0	0	1	0	0	0	0	0	0	0	0	1	0	0	0	0
508	0	0	0	0	0	0	0	0	0	0	0	0	0	0	0	0	0	0	0	0	0	0	0	0	1	0	0	0	0	0	0	0	0	0	0	1	0	0	0	0	0	0	0	0	1	0	0	0	0
509	0	0	0	0	0	0	0	0	0	0	0	0	0	0	0	0	1	0	0	0	0	0	0	0	1	0	0	0	0	0	0	0	0	0	0	0	0	0	0	0	0	0	0	0	0	0	0	0	0
510	0	0	0	0	0	0	0	0	0	0	0	0	0	0	0	0	0	0	0	0	0	0	0	0	1	0	0	0	0	0	0	0	0	0	0	0	0	0	0	0	0	0	0	0	0	0	0	0	0
511	0	0	0	0	0	0	0	1	0	0	0	0	0	0	0	0	0	0	0	0	0	0	0	0	0	0	0	0	0	0	0	0	0	0	0	0	0	0	0	0	0	0	0	0	0	0	0	0	0
512	0	0	0	0	0	0	0	0	0	0	0	0	0	0	0	0	0	0	0	0	0	0	0	0	0	0	0	0	0	0	0	0	0	0	0	1	0	0	0	0	0	0	0	0	0	0	0	0	0
513	0	0	0	0	0	0	0	1	0	0	0	0	0	0	0	0	0	0	0	0	0	0	0	0	0	0	0	0	0	0	0	0	0	0	0	0	0	0	0	0	0	0	0	0	1	0	0	0	0
514	0	0	0	0	0	0	0	0	0	0	0	0	0	0	0	0	0	0	0	1	0	0	0	0	1	0	0	0	0	0	0	0	0	0	0	1	0	0	0	0	0	0	0	0	1	0	0	0	0
515	0	0	0	0	0	0	0	0	0	0	0	0	0	0	0	0	1	0	0	0	0	0	0	0	1	0	0	0	0	0	0	0	0	0	0	0	0	0	0	0	0	0	0	0	0	0	0	0	0
516	0	0	0	0	0	0	0	0	0	0	0	0	0	0	0	0	0	0	0	0	0	0	0	0	1	0	0	0	0	0	0	0	0	0	0	0	0	0	0	0	0	0	0	0	1	0	0	0	0
517	0	0	0	0	0	0	0	1	0	0	0	0	0	0	0	0	0	0	0	0	0	0	0	0	0	0	0	0	0	0	0	0	0	0	0	0	0	0	0	0	0	0	0	0	0	0	0	0	0
518	0	0	0	0	0	0	0	0	0	0	0	0	0	0	0	0	0	0	0	0	0	0	0	0	0	0	0	0	0	0	0	1	0	0	0	0	0	0	0	0	0	0	0	0	0	0	0	0	0
519	0	0	0	0	0	0	0	0	0	0	0	0	0	0	0	0	0	0	0	0	0	0	0	0	0	0	0	0	0	0	0	0	0	0	0	0	0	0	0	0	0	0	0	0	0	0	0	0	0
520	0	0	0	0	0	0	0	0	0	0	0	0	0	0	0	0	0	0	0	0	0	0	0	0	0	0	0	0	0	0	0	0	0	0	0	0	0	0	0	0	0	0	0	0	1	0	0	0	0
521	0	0	0	0	0	0	0	0	0	0	0	0	0	0	0	0	0	0	0	0	0	0	0	0	0	1	0	0	0	0	0	0	0	0	0	1	0	0	0	0	0	0	0	0	1	0	0	0	0
522	0	0	0	0	0	0	0	0	0	0	0	0	0	0	0	0	0	0	0	0	0	0	0	0	1	0	0	0	0	0	0	0	0	0	0	0	0	0	0	0	0	0	0	0	0	0	0	0	0
523	0	0	0	0	0	0	0	0	0	0	0	0	0	0	0	0	0	0	0	0	0	0	0	0	1	0	0	0	0	0	0	0	0	0	0	1	0	0	0	0	0	0	0	0	0	0	0	0	0
524	0	0	0	0	0	0	0	0	0	0	0	0	0	1	1	0	0	0	0	0	0	0	0	0	1	0	0	0	0	0	0	0	0	0	0	1	0	0	0	0	0	0	0	0	1	0	0	0	0
525	0	0	0	0	0	0	0	0	0	0	0	0	0	0	0	0	0	0	0	0	0	0	0	0	0	0	0	0	0	0	0	0	0	0	0	0	0	0	1	0	0	0	0	0	1	0	0	0	0
526	0	0	0	0	0	0	0	0	0	0	0	0	0	0	0	0	0	0	0	0	0	0	0	0	0	0	0	0	0	0	0	0	0	0	0	0	0	0	0	0	0	0	0	0	0	0	0	0	0
527	0	0	0	0	0	0	0	0	0	0	0	0	0	0	0	0	0	0	0	0	0	0	0	0	1	0	0	0	0	0	0	0	0	0	0	0	0	0	0	0	0	0	0	0	0	0	0	0	0
528	0	0	0	0	0	0	0	0	0	0	0	0	0	0	0	1	0	0	0	0	0	0	0	0	1	0	0	0	0	0	0	0	0	0	0	0	0	0	0	0	0	0	0	0	0	0	0	0	0
529	0	0	0	0	0	0	0	0	0	0	0	0	0	0	0	0	0	0	0	0	1	0	1	0	1	0	0	0	0	0	0	0	0	0	0	1	0	0	0	0	0	0	0	1	1	0	0	0	0
530	0	0	0	0	0	0	0	0	0	0	0	0	0	0	0	0	0	0	0	0	0	0	0	0	0	0	0	0	0	0	0	0	0	0	0	1	0	0	0	0	0	0	0	0	0	0	0	0	0
531	0	0	0	1	0	0	0	0	0	0	0	1	0	0	0	0	0	0	0	0	0	0	0	0	1	0	0	0	0	0	0	0	0	0	0	1	0	0	0	0	0	0	0	0	0	0	0	0	0
532	0	0	0	0	0	1	0	1	0	1	0	0	0	0	0	0	0	0	0	0	1	0	0	0	1	0	0	0	0	0	0	0	0	0	0	1	0	0	0	0	0	0	0	0	0	0	0	0	0
533	0	0	0	0	0	0	0	0	0	0	0	0	0	0	0	0	0	0	0	0	1	0	0	0	0	0	0	0	0	0	0	0	0	0	0	0	0	0	0	0	0	0	0	0	1	0	0	0	0
534	0	0	0	0	0	0	0	0	0	0	0	0	0	0	0	0	0	0	0	0	0	0	0	0	1	0	0	0	0	0	0	0	0	0	0	0	0	0	0	0	0	0	0	0	1	0	0	0	0
535	0	0	0	0	0	0	0	0	0	0	0	0	0	0	0	0	0	0	0	0	0	0	0	0	0	0	0	0	0	0	0	0	0	0	0	1	0	0	0	0	0	0	0	0	1	0	0	0	0
536	0	0	0	0	0	0	0	0	0	0	0	0	0	0	0	0	0	0	0	0	0	0	0	0	1	0	0	0	0	0	0	0	0	0	0	1	0	0	0	0	0	0	0	0	0	0	0	0	0
537	0	0	0	0	0	1	0	0	0	0	0	0	0	0	0	1	0	0	0	0	0	0	0	0	1	1	0	0	0	0	0	0	0	0	0	0	0	0	0	0	0	0	0	0	0	0	0	0	0
538	0	0	0	0	0	0	0	0	0	0	0	0	0	0	0	0	0	0	1	0	0	0	0	0	0	0	0	0	0	0	0	0	0	0	0	0	0	0	0	0	0	0	0	0	0	0	0	0	0
539	0	0	0	0	0	0	0	0	0	0	0	0	0	0	0	0	0	0	0	0	0	0	0	0	1	0	0	0	0	0	0	0	0	0	0	1	0	0	0	0	0	0	0	0	0	0	0	0	0
540	0	0	0	1	0	0	0	0	0	0	0	0	0	0	0	0	0	0	0	1	0	0	0	0	1	0	0	0	0	0	0	0	0	0	0	0	0	0	0	0	0	0	0	0	0	0	0	0	0
541	0	0	0	0	0	0	0	0	0	0	0	0	0	0	0	0	0	0	0	0	0	0	0	0	1	0	0	0	0	0	0	0	0	0	0	0	0	0	0	0	0	0	0	0	0	0	0	0	0
542	0	0	0	0	0	0	0	0	0	0	0	0	0	0	0	0	0	0	0	0	0	0	0	0	0	0	0	0	0	0	0	0	0	0	0	0	0	0	0	0	0	0	0	0	0	0	0	0	0
543	0	0	0	0	0	0	0	0	0	0	0	0	0	0	0	0	0	0	0	0	0	0	0	0	0	0	0	0	0	0	0	0	0	0	0	1	0	0	0	0	0	0	0	0	1	0	0	0	0
544	0	0	0	0	0	0	0	0	0	0	0	0	0	0	0	0	0	0	0	0	0	0	0	0	1	0	0	0	0	0	0	0	0	0	0	0	0	0	0	0	0	0	0	0	0	0	0	0	0
545	0	0	0	0	0	1	0	0	1	0	0	0	0	0	0	0	0	0	0	0	0	0	0	0	1	0	0	0	0	0	1	0	0	0	0	0	0	0	0	0	0	0	0	0	0	0	0	0	0
546	0	0	0	0	0	0	0	0	0	0	0	0	0	0	0	0	0	0	0	0	0	0	0	0	0	0	0	0	0	0	0	0	0	0	0	1	0	0	0	0	0	0	0	0	0	0	0	0	0
547	0	0	0	0	0	0	0	0	0	0	0	0	0	0	0	0	0	0	0	0	0	0	0	0	0	0	0	0	0	0	0	0	0	0	0	1	0	0	0	0	0	0	0	0	1	0	0	0	0
548	0	0	0	0	0	0	0	0	0	0	0	0	0	0	0	0	0	0	0	0	0	0	0	0	0	0	0	0	0	0	0	0	0	0	0	0	0	0	0	0	0	0	0	0	0	0	0	0	0
549	0	0	0	0	0	0	0	1	0	0	0	0	0	0	0	0	0	0	0	0	0	0	0	0	0	0	0	0	0	0	0	0	0	0	0	0	0	0	0	0	0	0	0	0	1	0	0	0	0
550	0	0	0	0	0	0	0	0	1	0	0	0	0	0	0	0	0	0	0	0	0	0	0	0	0	0	0	0	0	0	0	0	0	0	0	0	0	0	0	0	0	0	0	0	1	0	0	0	0
551	0	0	0	1	0	0	0	0	0	0	0	0	0	0	0	0	0	0	0	0	0	0	0	0	0	0	0	0	0	0	0	0	0	0	0	1	0	0	0	0	0	0	0	0	0	0	0	0	0
552	0	0	0	0	0	0	0	1	0	0	0	0	0	0	0	0	0	0	0	0	0	0	0	0	0	0	0	0	0	0	0	0	0	0	0	0	0	0	0	0	0	0	0	0	0	0	0	0	0
553	0	0	0	0	0	0	0	1	0	0	0	0	0	0	0	0	0	0	0	0	0	0	0	0	0	0	0	0	0	0	0	0	0	0	0	0	0	0	0	0	0	0	0	0	1	0	0	0	0
554	0	0	0	0	0	0	0	0	0	0	0	0	0	0	0	0	0	0	0	0	0	0	0	0	1	0	0	0	0	0	0	0	0	0	0	0	0	0	0	0	0	0	0	0	0	0	0	0	0
555	0	0	0	0	0	0	0	0	0	0	0	0	0	0	0	0	0	0	0	0	0	0	0	0	0	0	0	0	0	0	0	0	0	0	0	0	0	0	0	0	0	0	0	0	0	0	0	0	0
556	0	0	0	0	0	0	0	0	0	0	0	0	0	0	0	1	0	0	0	0	0	0	0	0	0	0	0	0	0	0	0	0	0	0	0	0	0	0	0	0	0	0	0	0	0	0	0	0	0
557	0	0	0	0	0	0	0	0	0	0	0	0	0	0	0	0	0	0	0	0	0	0	0	0	0	0	0	0	0	0	0	0	0	0	0	0	0	0	0	0	0	0	0	0	0	0	0	0	0
558	0	0	0	0	0	0	0	0	0	0	0	0	0	0	0	0	0	0	0	0	0	0	0	0	1	0	0	0	0	0	0	0	0	0	0	0	0	0	0	0	0	0	0	0	1	0	0	0	0
559	0	0	0	0	0	0	0	0	0	0	0	0	0	0	0	0	0	0	0	0	0	0	1	0	1	0	0	0	0	0	0	0	0	0	0	0	0	0	0	0	0	0	0	0	0	0	0	0	0
560	0	0	0	0	0	0	0	0	0	0	0	0	0	0	0	0	0	0	0	0	0	0	0	0	0	0	0	0	0	0	0	0	0	0	0	1	0	0	0	0	0	0	0	0	1	0	0	0	0
561	0	0	0	0	0	0	0	0	1	0	0	0	0	0	1	0	0	0	0	0	0	0	0	0	1	0	0	0	0	0	0	0	0	0	0	1	0	0	0	0	0	0	0	0	0	0	0	0	0
562	0	0	0	0	0	0	0	0	0	0	0	0	0	0	0	0	0	0	1	0	0	0	0	0	0	0	0	0	0	0	0	0	0	0	0	0	0	0	0	0	0	0	0	0	1	0	0	0	0
563	0	0	0	0	0	0	0	0	0	0	0	0	0	0	0	0	0	0	0	0	0	0	0	0	1	0	0	0	0	0	0	0	0	0	0	0	0	0	0	1	0	0	0	0	0	0	0	0	0
564	0	0	0	0	0	0	0	0	0	0	0	0	0	0	0	0	0	0	0	0	0	0	0	0	0	0	0	0	0	0	0	0	0	0	0	0	0	0	0	0	0	0	0	0	0	0	0	0	0
565	0	0	0	0	0	0	0	0	0	0	0	0	0	0	0	0	0	0	0	0	0	0	0	0	1	1	0	0	0	0	0	0	0	0	0	1	0	0	0	0	0	0	0	0	0	0	0	0	0
566	0	0	0	0	0	0	0	0	0	0	0	0	0	0	0	0	0	0	0	0	0	0	0	0	1	0	0	0	0	0	0	0	0	0	0	0	0	0	0	0	0	0	0	0	1	0	0	0	0
567	0	0	0	0	0	0	0	0	0	0	0	0	0	0	0	0	0	0	0	0	0	0	0	0	0	0	0	0	0	0	0	0	0	0	0	0	0	0	0	0	0	0	0	0	0	0	0	0	0
568	0	0	0	0	0	0	0	0	0	0	0	0	0	0	0	0	0	0	0	0	0	0	0	0	0	0	0	0	0	0	0	0	0	0	0	1	0	0	0	0	0	0	0	0	1	0	0	0	0
569	0	0	0	0	0	0	0	0	0	0	0	0	0	0	0	0	0	0	0	0	0	0	0	0	1	0	0	0	0	0	0	0	0	0	0	0	0	0	0	0	0	0	0	0	0	0	0	0	0
570	0	0	0	0	0	0	0	0	0	0	0	0	0	0	0	0	0	0	0	0	0	0	0	0	1	0	0	0	0	0	0	0	0	0	0	0	0	0	0	0	0	0	0	0	1	0	0	0	0
571	0	0	0	0	0	0	0	0	0	0	0	0	0	0	0	0	0	0	0	0	0	0	0	0	0	0	0	0	0	0	0	0	0	0	0	0	0	0	0	0	0	0	0	0	1	0	0	0	0
572	0	0	0	0	0	0	0	0	0	0	0	0	0	0	0	0	0	0	0	0	0	0	0	0	1	0	0	0	0	0	0	0	0	0	0	0	0	0	0	0	0	0	0	0	0	0	0	0	0
573	0	0	0	0	0	0	0	0	0	0	0	0	0	0	0	0	0	0	0	0	0	0	0	0	0	0	0	0	0	0	0	0	0	0	0	1	0	0	0	0	0	0	0	0	1	0	0	0	0
574	0	0	0	0	0	0	0	0	0	0	0	0	0	0	0	0	0	0	0	0	1	0	0	0	1	0	0	0	0	0	0	0	0	0	0	0	0	0	0	0	0	0	0	0	0	0	0	0	0
575	0	0	0	0	0	0	0	0	0	0	0	0	0	0	0	0	0	0	0	0	0	0	0	0	1	0	0	0	0	1	0	0	0	0	0	1	0	0	0	0	0	0	0	0	0	0	0	0	0
576	0	0	0	0	0	0	0	0	0	0	0	0	0	0	0	0	0	0	0	0	0	0	0	0	1	0	0	0	0	0	0	0	0	0	0	0	0	0	0	0	0	0	0	0	0	0	0	0	0
577	0	0	0	0	0	0	0	0	0	0	0	0	0	0	0	0	0	0	0	0	0	0	0	0	0	0	0	0	0	0	0	0	0	0	0	0	0	0	0	0	0	0	0	0	1	0	0	0	0
578	0	0	0	0	0	0	0	0	0	0	0	0	0	0	0	0	0	0	0	0	0	0	0	0	1	0	0	0	0	0	0	0	0	0	0	1	0	0	0	0	0	0	0	0	0	0	0	0	0
579	0	0	0	1	0	0	0	1	0	0	0	0	0	0	0	0	0	0	0	0	0	0	0	0	0	0	0	0	0	0	0	0	0	0	0	0	0	0	0	0	0	0	0	0	1	0	0	0	0
580	0	0	0	0	0	0	0	0	0	0	0	0	0	0	0	0	0	0	0	0	0	0	0	0	1	0	0	0	0	0	0	0	0	0	0	0	0	0	0	0	0	0	0	0	0	0	0	0	0
581	0	0	0	0	0	0	0	0	0	0	0	0	0	0	0	0	0	0	0	0	0	0	0	0	0	0	0	0	0	0	0	0	0	0	0	0	0	0	0	0	0	0	0	0	1	0	0	0	0
582	0	0	0	0	0	0	0	0	0	0	0	0	0	0	0	0	0	0	0	0	0	0	0	0	0	0	0	0	0	0	0	0	0	0	0	1	0	0	0	0	0	0	0	1	0	0	0	0	0
583	0	0	0	0	0	0	0	0	0	0	0	0	0	0	0	0	0	0	0	0	1	0	1	0	1	0	0	0	1	0	0	0	0	0	0	0	0	0	0	0	0	0	0	0	0	0	0	0	0
584	0	0	0	0	0	0	0	0	1	0	0	0	0	0	0	0	0	0	0	0	0	0	0	0	1	0	0	0	0	0	0	0	0	0	0	1	0	0	0	0	0	0	0	0	0	0	0	0	0
585	0	0	0	0	0	0	0	0	0	0	0	0	0	0	0	0	0	0	0	0	0	0	0	1	0	0	0	0	0	0	0	0	0	0	0	1	0	0	0	0	0	0	0	0	1	0	0	0	0
586	0	0	0	0	0	0	0	0	0	0	0	0	0	0	0	0	0	0	0	0	0	0	0	0	0	0	0	0	0	0	0	0	0	0	1	0	0	0	0	0	0	0	0	0	0	0	0	0	0
587	0	0	0	0	0	0	0	0	0	0	0	0	0	0	0	0	0	0	0	0	0	0	0	0	1	0	0	0	0	0	0	0	0	0	0	0	0	0	0	0	0	0	0	0	0	0	0	0	0
588	0	0	0	0	0	0	0	0	1	0	0	0	0	0	0	0	0	0	0	0	0	0	0	0	0	0	0	0	0	0	0	0	0	0	0	1	0	0	0	0	0	0	0	0	1	0	0	0	0
589	0	0	0	0	0	0	0	0	0	0	0	0	0	0	0	0	0	0	0	0	0	0	0	0	0	0	0	0	0	0	0	0	0	0	0	0	0	0	0	0	0	0	0	0	1	0	0	0	0
590	0	0	0	0	0	0	0	0	0	0	0	0	0	0	0	0	0	0	0	0	0	0	1	0	0	0	0	0	0	0	0	1	0	0	0	0	0	0	0	0	0	0	0	0	1	0	0	0	0
591	0	0	0	1	0	0	0	0	1	0	0	0	0	0	1	0	0	0	0	0	0	0	1	0	0	0	0	0	0	0	0	0	0	0	0	1	0	0	0	0	0	0	0	0	1	0	0	0	0
592	0	0	0	0	0	0	0	0	0	0	0	0	0	0	0	0	0	0	0	0	0	0	0	0	1	0	0	0	0	0	0	0	0	0	0	0	0	0	0	0	0	0	0	0	0	0	0	0	0
593	0	0	0	0	0	0	0	0	0	0	0	0	0	0	0	0	0	0	0	0	0	0	0	0	1	0	0	0	0	0	0	0	0	0	0	1	0	0	0	0	0	0	0	0	0	0	0	0	0
594	0	0	0	0	0	0	0	0	0	0	0	0	0	0	0	0	0	0	0	0	0	0	0	0	0	0	0	0	0	0	0	0	0	0	0	0	0	0	0	0	0	0	0	0	0	0	0	0	0
595	0	0	0	0	0	0	0	0	0	0	0	0	0	0	0	0	0	0	0	0	0	0	0	0	0	0	0	0	0	0	0	0	0	0	0	0	0	0	0	0	0	0	0	0	1	0	0	0	0
596	0	0	0	0	0	0	0	0	0	0	0	0	0	0	0	0	0	0	0	0	0	0	0	0	1	0	0	0	0	0	0	0	0	0	0	1	0	0	0	0	0	0	0	0	0	0	0	0	0
597	0	0	0	0	0	0	0	1	0	0	0	0	0	0	0	0	0	0	0	0	0	0	0	0	1	0	0	0	0	0	0	0	0	0	0	0	0	0	0	0	0	0	0	0	0	0	0	0	0
598	0	0	0	0	0	0	0	0	0	0	0	0	0	0	0	0	0	0	0	0	0	0	0	0	1	0	0	0	0	0	0	0	0	0	0	0	0	0	0	0	0	0	0	0	0	0	0	0	0
599	0	0	0	0	0	0	0	0	0	0	1	0	0	0	0	0	0	0	0	0	0	0	0	0	1	0	0	0	0	0	0	0	0	0	0	1	0	0	0	0	0	0	0	0	0	0	0	0	0
600	0	0	0	0	0	0	0	0	0	0	0	0	0	0	0	0	0	0	0	0	0	0	0	0	1	0	0	0	0	0	0	0	0	0	0	1	0	0	0	0	0	0	1	0	0	0	0	0	0
601	0	0	0	0	0	0	0	0	0	0	0	0	0	0	0	0	0	0	0	0	0	0	0	0	0	0	0	0	0	0	0	0	0	0	0	0	0	0	0	0	0	0	0	1	0	0	0	0	0
602	0	0	0	0	0	0	0	0	0	0	0	0	0	0	0	0	0	0	0	0	0	0	0	0	1	0	0	0	0	0	0	0	0	0	0	0	0	0	0	0	0	0	0	0	0	0	0	0	0
603	0	0	0	0	0	0	0	1	0	0	0	0	0	0	0	0	0	0	0	0	0	0	0	0	1	0	0	0	0	0	0	0	0	0	0	0	0	0	0	0	0	0	0	0	1	0	0	0	0
604	0	0	0	1	0	0	0	1	0	0	0	0	0	0	0	0	0	0	0	0	0	0	0	0	0	0	0	0	0	0	0	0	0	0	0	1	0	0	0	0	0	0	0	0	0	0	0	0	0
605	0	0	0	0	0	0	0	0	1	0	0	0	0	0	1	0	0	0	0	0	1	0	0	0	0	0	0	0	0	0	0	0	0	0	0	0	0	0	0	0	0	0	0	0	1	0	0	0	0
606	0	0	0	0	0	0	0	0	0	0	0	0	0	0	0	1	0	0	0	0	0	0	0	0	1	0	0	0	0	0	0	0	0	0	0	1	0	0	0	0	0	0	0	0	0	0	0	0	0
607	0	0	0	0	0	0	0	0	0	0	0	0	0	0	0	0	0	0	0	0	0	0	0	0	0	0	0	0	0	0	0	0	0	0	0	0	0	0	0	0	0	0	0	0	0	0	0	0	0
608	0	0	0	0	0	0	0	0	0	0	0	0	0	0	0	1	1	0	0	0	0	0	0	1	1	0	0	0	0	0	0	0	1	0	0	0	0	0	0	0	0	0	0	0	1	0	0	0	0
609	0	0	0	1	0	0	0	0	0	0	0	0	0	0	0	0	0	0	0	0	0	0	0	0	0	0	0	0	0	0	0	0	0	0	0	0	0	0	0	0	0	0	0	0	0	0	0	0	0
610	0	0	0	0	0	0	0	0	0	0	0	0	0	0	0	0	0	0	0	0	0	0	0	0	1	0	0	0	0	0	0	0	0	0	0	0	0	0	0	0	0	0	0	0	1	0	0	0	0
611	0	0	0	0	0	0	0	0	0	0	0	0	0	0	0	1	0	0	0	0	1	0	0	0	1	0	0	0	0	0	0	0	0	0	0	1	0	0	0	0	0	0	0	0	0	0	0	0	0
612	0	0	0	0	0	0	0	0	0	0	0	0	0	0	0	0	0	0	0	0	0	0	0	0	0	0	0	0	0	0	0	0	0	0	0	0	0	0	0	0	0	0	0	0	1	0	0	0	0
613	0	0	0	0	0	0	0	0	0	0	0	0	0	0	0	0	0	0	0	0	0	0	1	0	0	0	0	0	0	0	0	0	0	0	0	0	0	0	0	0	0	0	0	0	0	0	0	0	0
614	0	0	0	0	0	0	0	0	0	0	0	0	0	0	0	0	0	0	0	0	0	0	0	0	0	0	0	0	0	0	0	0	0	0	0	0	0	0	0	0	0	0	0	0	0	0	0	0	0
615	0	0	0	1	0	0	0	0	0	0	0	0	0	0	0	0	1	0	0	1	0	0	0	0	1	0	0	0	0	0	0	0	0	0	0	0	0	0	0	0	0	0	0	0	0	0	0	0	0
616	0	0	0	0	0	0	0	1	0	0	0	0	0	0	0	0	0	0	0	0	0	0	0	0	0	0	0	0	0	0	0	0	0	0	0	0	0	0	0	0	0	0	0	0	1	0	0	0	0
617	0	0	0	0	0	0	0	0	0	0	0	0	0	0	0	0	0	0	0	0	0	0	0	0	0	0	0	0	0	0	0	0	0	0	0	0	0	0	0	0	0	0	0	0	0	0	0	0	0
618	0	0	0	0	0	0	0	0	0	0	0	0	0	0	0	0	0	0	0	0	0	0	1	0	0	0	0	0	0	0	0	0	0	0	0	1	0	0	0	0	0	0	0	0	1	0	0	1	0
619	0	0	0	0	0	0	0	0	0	0	0	0	0	0	0	0	0	0	0	0	0	0	0	0	0	0	0	0	0	0	0	0	0	0	0	0	0	0	0	0	0	0	0	0	1	0	0	0	0
620	0	0	0	0	0	0	0	0	0	0	0	0	0	0	0	0	0	0	0	0	0	0	0	0	0	0	0	0	0	0	0	1	0	0	0	1	0	0	0	0	0	0	0	0	1	0	0	0	0
621	0	0	0	0	0	0	0	0	0	0	0	0	0	0	0	0	0	0	0	0	0	0	0	0	1	0	0	0	0	0	0	0	0	0	0	1	0	0	0	0	0	0	0	0	0	0	0	0	0
622	0	0	0	0	0	0	0	0	0	0	0	0	0	0	0	0	0	0	0	0	0	0	0	0	0	0	0	0	0	0	0	0	0	0	0	0	0	0	0	0	0	0	0	0	0	0	0	0	0
623	0	0	0	0	0	0	0	0	0	0	0	0	0	0	0	0	0	0	0	0	0	0	0	0	0	0	0	0	0	0	0	0	0	0	0	0	0	0	0	0	0	0	0	0	0	0	0	0	0
624	0	0	0	0	0	0	0	0	0	0	0	0	0	0	0	0	0	0	0	0	0	0	0	0	0	0	0	0	0	0	0	0	0	0	0	0	0	0	0	0	0	0	0	0	1	0	0	0	0
625	0	0	0	0	0	0	0	0	0	0	0	0	0	0	0	1	0	0	0	0	0	0	0	0	0	0	0	0	0	0	0	0	0	0	0	0	0	0	0	0	0	0	0	0	1	0	0	0	0
626	0	0	0	0	0	0	0	1	0	0	0	0	0	0	0	0	0	0	0	0	0	0	0	0	1	1	0	0	0	0	0	0	0	0	0	0	0	0	0	0	0	0	0	0	1	0	0	0	0
627	0	0	0	0	0	0	0	0	0	0	0	0	0	0	0	0	0	0	0	0	0	0	0	0	0	0	0	0	0	0	0	0	0	0	0	0	0	0	0	0	0	0	0	0	0	0	0	0	0
628	0	0	0	0	0	0	0	1	0	0	0	0	0	0	0	0	0	0	0	0	0	0	0	0	0	0	0	0	0	0	0	0	0	0	0	1	0	0	0	0	0	0	0	0	1	0	0	0	0
629	0	0	0	1	0	0	0	0	0	0	0	0	0	0	0	0	0	0	0	0	1	0	0	0	0	0	0	0	0	0	0	0	0	0	0	1	0	0	0	0	0	0	0	0	0	0	0	0	0
630	0	0	0	0	0	0	0	0	0	0	0	0	0	0	0	0	0	0	0	0	0	0	0	0	1	0	0	0	0	0	0	1	0	0	0	0	0	0	0	0	0	0	0	0	0	0	0	0	0
631	0	0	0	0	0	0	0	0	0	0	0	0	0	0	0	0	0	0	0	0	0	0	0	0	1	0	0	0	0	0	0	0	0	0	0	0	0	0	0	0	0	0	0	0	0	0	0	0	0
632	0	0	0	0	0	0	0	0	1	0	0	0	0	0	0	0	0	0	0	0	0	0	0	0	0	0	0	0	0	0	0	0	0	0	0	0	0	0	0	0	0	0	0	0	0	0	0	0	0
633	0	0	0	0	0	0	0	1	0	0	0	0	0	0	0	0	0	0	0	0	1	0	0	0	1	0	0	0	0	0	0	0	0	0	0	0	0	0	0	0	0	0	0	0	1	0	0	0	0
634	0	0	0	0	0	0	0	1	0	0	0	0	0	0	0	0	0	0	0	0	0	0	0	0	0	0	0	0	0	0	0	0	0	0	0	0	0	0	0	0	0	0	0	0	1	0	0	0	0
635	0	1	0	0	0	0	0	1	0	0	0	0	0	0	0	0	0	0	0	0	0	0	0	0	0	0	0	0	0	0	0	0	0	0	0	0	0	0	0	0	0	0	0	0	0	0	0	0	0
636	0	0	0	0	0	0	0	0	0	0	0	0	0	0	0	0	0	0	0	0	0	0	0	0	0	0	0	0	0	0	0	0	0	0	0	0	0	0	0	0	0	0	0	0	0	0	0	0	0
637	0	0	0	0	0	0	0	0	1	0	0	0	0	0	0	0	0	0	0	0	0	0	0	0	1	0	0	0	0	0	0	0	0	0	0	0	0	0	0	0	0	0	0	0	0	0	0	0	0
638	0	0	0	0	0	0	0	0	1	0	0	0	0	0	0	0	0	0	0	0	0	0	0	0	1	0	0	0	0	0	0	0	0	0	0	1	0	0	0	0	0	0	0	0	0	0	0	0	0
639	0	0	0	0	0	0	0	0	1	0	0	0	0	1	0	0	0	0	0	0	0	0	0	0	0	0	0	0	0	0	0	0	0	0	0	1	0	0	0	0	0	0	0	0	0	0	0	0	0
640	0	0	0	0	0	0	0	0	1	0	0	0	0	0	0	1	0	0	0	0	0	0	1	0	1	1	1	0	1	0	0	1	0	0	0	1	0	0	0	0	1	0	0	0	0	0	0	0	0
641	0	0	0	0	0	0	0	0	0	0	0	0	0	0	0	0	0	0	0	0	0	0	1	0	0	0	0	0	0	0	0	1	0	0	0	0	0	0	0	0	0	0	0	0	1	0	0	0	0
642	0	0	0	1	0	0	0	0	0	0	0	0	0	0	0	0	0	0	0	0	0	1	0	0	0	0	0	0	0	0	0	0	0	0	0	1	0	0	0	0	0	0	0	0	1	0	0	0	0
643	0	0	0	0	0	0	0	0	0	0	0	0	0	0	0	0	0	0	0	0	0	0	1	0	1	0	0	0	0	0	0	0	0	0	0	1	0	0	0	0	0	0	0	0	0	0	0	0	0
644	0	0	0	0	0	0	0	0	0	0	0	0	0	0	0	0	0	0	0	0	0	0	0	0	0	0	0	0	0	0	0	0	0	0	0	1	0	0	0	0	0	0	0	0	0	0	0	0	0
645	0	0	0	0	0	0	0	0	0	0	0	0	0	0	0	0	0	0	0	0	0	0	0	0	1	0	0	0	0	0	0	0	0	0	0	0	0	0	0	0	0	0	0	0	1	0	0	0	0
646	0	0	0	0	0	0	0	0	0	0	0	0	0	0	0	0	0	0	0	0	0	0	0	1	0	0	0	0	0	0	0	0	0	0	0	0	0	0	0	0	0	0	0	0	0	0	0	0	0
647	0	0	0	0	0	0	0	0	0	0	0	0	0	0	0	0	0	0	0	0	0	0	0	0	1	0	0	0	0	0	0	0	0	0	0	0	0	0	0	0	0	0	0	0	0	0	0	0	0
648	0	0	0	0	0	0	0	0	0	0	0	0	0	0	0	0	0	0	0	0	0	0	0	0	0	0	0	0	0	0	0	0	0	0	0	0	0	0	0	0	0	0	0	0	0	0	0	0	0
649	0	0	0	0	0	0	0	0	0	0	0	0	0	0	0	0	0	0	0	0	0	0	0	0	1	0	0	0	0	0	0	0	0	0	0	0	0	0	0	0	0	0	0	0	0	0	0	0	0
650	0	0	0	0	0	0	0	0	0	0	0	0	0	0	0	0	0	0	0	0	0	0	0	0	0	0	0	0	0	0	0	0	0	0	0	0	0	0	0	0	0	0	0	0	0	0	0	0	0
651	0	0	0	0	0	0	0	0	0	0	0	0	0	0	0	0	0	0	0	0	0	0	0	0	1	0	0	0	0	0	0	0	0	0	0	0	0	0	0	0	0	0	0	0	0	0	0	0	0
652	0	0	0	0	0	0	0	1	0	0	0	0	0	0	0	1	0	0	0	0	0	0	0	1	1	1	1	0	0	0	0	0	0	0	0	1	0	0	0	0	0	0	0	0	0	0	0	0	0
653	0	0	0	0	0	0	0	0	0	0	0	0	0	1	0	0	0	0	0	0	0	0	0	0	0	0	0	0	0	0	0	0	0	0	0	0	0	0	0	0	0	0	0	0	1	0	0	0	0
654	0	0	0	1	0	0	0	0	0	0	0	0	0	0	0	0	0	0	0	0	0	0	0	0	1	0	0	0	0	0	0	0	0	0	0	1	0	0	0	0	0	0	0	0	0	0	0	0	0
655	0	0	0	1	0	1	0	0	0	0	0	0	0	0	1	0	0	0	0	0	1	0	0	0	1	0	0	0	0	0	0	0	0	0	0	0	0	0	0	0	0	0	0	0	0	0	0	0	0
656	0	0	0	0	0	0	0	0	0	0	0	0	0	0	0	0	0	0	0	0	0	0	0	0	0	0	0	0	0	0	0	0	0	0	0	1	0	0	0	0	0	0	0	0	1	0	0	0	0
657	0	0	0	0	0	0	0	0	0	0	0	0	0	0	1	0	0	0	0	0	0	0	0	0	1	0	0	0	0	0	0	0	0	0	0	0	0	0	0	0	0	0	0	0	1	0	0	0	0
658	0	0	0	0	0	0	0	0	0	0	0	0	0	0	0	0	0	0	0	0	0	0	0	0	0	0	0	0	0	0	0	0	0	0	0	0	0	0	0	0	0	0	0	0	0	0	0	0	0
659	0	0	0	0	0	0	0	1	0	0	0	0	0	0	0	0	0	0	0	0	0	0	0	0	0	0	0	0	0	0	0	0	0	0	0	0	0	0	0	0	0	0	0	0	0	0	0	0	0
660	0	0	0	0	0	0	0	0	0	0	1	0	0	0	0	0	0	0	0	0	0	0	0	0	1	0	0	0	0	0	0	0	0	0	0	1	0	0	0	0	0	0	0	0	0	0	0	0	0
661	0	0	0	0	0	0	0	1	0	0	0	0	0	0	0	0	0	0	0	0	0	0	0	0	0	0	0	0	0	0	0	0	0	0	0	0	0	0	0	0	0	0	0	0	1	0	0	0	0
662	0	0	0	0	0	0	0	1	0	0	0	0	0	0	0	0	0	0	0	0	0	0	0	0	1	0	0	0	0	0	0	0	0	0	0	0	0	0	0	0	0	0	0	0	1	0	0	0	0
663	0	0	0	0	0	0	0	0	0	0	0	0	0	0	0	0	0	0	0	0	0	0	0	0	0	0	0	0	0	0	0	0	0	0	0	0	0	0	0	0	0	0	0	0	0	0	0	0	0
664	0	0	0	1	0	0	0	1	0	0	0	0	0	0	0	0	0	0	0	0	0	0	0	0	0	0	0	0	0	0	0	0	0	0	0	0	0	0	0	0	0	0	0	0	1	0	0	0	0
665	0	0	0	0	0	0	0	0	0	0	0	0	0	0	0	0	0	0	0	0	0	0	0	0	0	0	0	0	0	0	0	0	0	0	0	1	0	0	0	0	0	0	0	0	1	0	0	0	0
666	0	0	0	1	0	0	0	0	0	0	0	0	0	0	0	0	0	0	0	0	0	0	0	0	0	0	0	0	0	0	0	0	0	0	0	1	0	0	0	0	0	0	0	0	1	0	0	0	0
667	0	0	0	0	0	0	0	0	0	0	0	0	0	0	0	0	1	0	0	0	0	0	0	0	0	0	0	0	0	0	0	0	0	0	0	0	0	0	0	0	0	0	0	0	0	0	0	0	0
668	0	0	0	0	0	0	0	0	0	0	0	0	0	0	0	0	0	0	0	0	0	0	0	0	1	0	0	0	0	0	0	0	0	0	0	1	0	0	0	0	0	0	0	0	0	0	0	0	0
669	0	0	0	0	0	0	0	0	0	0	0	0	0	0	0	0	0	0	0	0	0	0	0	0	0	0	0	0	0	0	0	0	0	0	0	0	0	0	0	0	0	0	0	0	0	0	0	0	0
670	0	0	0	0	0	0	0	0	0	0	0	0	0	0	0	0	0	0	0	0	0	0	0	0	1	0	0	0	0	0	0	0	0	0	0	1	0	0	0	0	0	0	0	0	0	0	0	0	0
671	0	0	0	0	0	0	0	0	0	0	0	0	0	0	0	0	0	0	0	0	0	0	0	0	1	0	0	0	0	0	0	0	0	0	0	1	0	0	0	0	0	0	0	0	0	0	0	0	0
672	0	0	0	0	0	0	0	0	0	0	0	0	0	0	0	0	0	0	0	0	0	0	0	0	0	0	0	0	0	0	0	0	0	0	0	0	0	0	0	0	0	0	0	0	1	0	0	0	0
673	0	0	0	0	0	0	0	0	0	0	0	0	0	1	0	0	0	0	0	0	0	0	0	0	0	0	0	0	0	0	0	0	0	0	0	1	0	0	0	0	0	0	0	0	1	0	0	0	0
674	0	0	0	0	0	0	0	0	0	0	0	0	0	0	0	0	0	0	0	0	0	0	0	0	1	0	0	0	0	0	0	0	0	0	0	0	0	0	0	0	0	0	0	0	0	0	0	0	0
675	0	0	0	0	0	0	0	0	0	0	0	0	0	0	0	0	0	0	0	0	0	0	0	0	0	0	0	0	0	0	0	0	0	0	0	0	0	0	0	0	0	0	0	0	1	0	0	0	0
676	0	0	0	0	0	0	0	0	0	0	0	0	0	0	0	0	0	0	0	0	0	0	0	0	0	0	0	0	0	0	0	0	0	0	0	0	0	0	0	0	0	0	0	0	0	0	0	0	0
677	0	0	0	0	0	0	0	0	0	0	0	0	0	0	0	0	0	0	0	0	0	0	0	0	0	0	0	0	0	0	0	0	0	0	0	0	0	0	0	0	0	0	0	0	0	0	0	0	0
678	0	0	0	0	0	0	0	0	0	0	0	0	0	0	0	0	0	0	0	0	0	0	1	0	0	0	0	0	0	0	0	0	0	0	0	0	0	0	0	0	0	0	0	0	0	0	0	0	0
679	0	0	0	0	0	0	0	0	0	0	0	0	0	0	0	0	0	0	0	0	0	0	0	0	1	0	0	0	0	0	0	0	0	0	0	0	0	0	0	0	0	0	0	0	0	0	0	0	0
680	0	0	0	0	0	0	0	0	0	0	0	0	0	0	0	0	0	0	0	0	0	0	0	0	0	0	0	0	0	0	0	0	0	0	0	0	0	0	0	0	0	0	0	0	1	0	0	0	0
681	0	0	0	0	0	0	0	0	0	0	0	0	0	0	0	0	0	0	0	0	0	0	0	0	1	0	0	0	0	0	0	0	0	0	0	0	0	0	0	0	0	0	0	0	0	0	0	0	1
682	0	0	0	1	0	0	0	0	0	0	0	0	0	0	0	0	0	0	0	0	0	0	0	0	0	0	0	0	0	0	0	0	0	0	0	1	0	0	0	0	0	0	0	0	0	0	0	0	0
683	0	0	0	0	0	0	0	1	0	0	0	0	0	0	0	0	0	0	0	0	0	0	0	0	0	0	0	0	0	0	0	0	0	0	0	0	0	0	0	0	0	0	0	0	1	0	0	0	0
684	0	0	0	0	0	0	0	0	0	0	0	0	0	0	0	0	1	0	0	0	0	0	0	0	1	0	0	0	0	0	0	0	0	0	0	0	0	0	0	0	0	0	0	0	0	0	0	0	0
685	0	0	0	0	0	0	0	0	0	0	0	0	0	0	0	0	0	0	0	0	0	0	0	0	0	0	0	0	0	0	0	0	0	0	0	1	0	0	0	0	0	0	0	0	0	0	0	0	0
686	0	0	0	0	0	0	0	0	0	0	0	0	0	0	0	0	0	0	0	0	0	0	0	1	1	0	0	0	0	0	0	0	0	0	0	0	0	0	0	0	0	0	0	0	0	0	0	0	0
687	0	0	0	0	0	0	0	0	0	0	0	0	0	0	0	0	0	0	0	1	0	0	1	0	0	0	0	0	0	0	0	0	0	0	0	0	0	0	0	0	0	0	0	0	0	0	0	0	0
688	0	0	0	1	0	1	0	1	0	0	0	0	0	0	0	0	0	0	0	0	0	0	0	0	0	0	0	0	1	0	0	0	0	0	0	0	0	0	0	0	0	0	0	0	1	0	0	0	0
689	0	0	0	0	0	0	0	0	0	0	0	0	0	0	0	0	0	0	0	0	0	0	0	0	1	0	0	0	0	0	0	0	0	0	0	0	0	0	0	0	0	0	0	0	1	0	0	0	0
690	0	0	0	0	0	0	0	0	0	0	0	0	0	0	0	0	0	0	0	0	0	0	1	0	0	0	0	0	0	0	0	0	0	0	0	1	0	0	0	0	0	0	0	0	0	0	0	0	0
691	0	0	0	0	0	0	0	0	1	0	0	0	0	0	0	0	0	0	0	0	1	0	0	0	1	0	0	0	0	0	0	0	0	0	0	1	0	0	0	0	0	0	0	0	0	0	0	0	0
692	0	0	0	0	0	0	0	0	0	0	0	0	0	0	0	0	0	0	0	0	0	0	0	0	1	0	0	0	0	0	0	0	0	0	0	0	0	0	0	0	0	0	0	0	0	0	0	0	0
693	0	0	0	0	0	0	0	0	0	0	0	0	0	0	0	0	0	0	0	0	0	0	0	0	0	0	0	0	0	0	0	0	0	0	0	0	0	0	0	0	0	0	0	0	1	0	0	0	0
694	0	0	0	0	0	0	0	0	1	0	0	0	0	0	0	0	0	0	0	0	0	0	0	0	0	0	0	0	0	0	0	0	0	0	0	1	0	0	0	0	0	0	0	0	0	0	0	0	0
695	0	0	0	0	0	0	0	0	0	0	0	0	0	0	0	0	0	0	0	0	0	0	1	0	0	0	0	0	0	0	0	0	0	0	0	0	0	0	0	0	0	0	0	0	1	0	0	0	0
696	0	0	0	0	0	0	0	0	0	0	0	0	0	0	0	0	0	0	0	0	0	0	0	0	1	0	0	0	0	0	0	1	0	0	0	0	0	0	0	0	0	0	0	0	0	0	0	0	0
697	0	0	0	0	0	0	0	0	0	0	0	0	1	0	1	0	0	0	0	0	0	0	1	0	1	0	0	0	0	0	0	0	0	0	0	1	0	0	0	0	0	0	0	0	0	0	0	0	0
698	0	0	0	0	0	0	0	0	0	0	0	0	0	0	0	0	1	0	0	0	0	0	0	0	1	0	0	0	0	0	0	0	0	0	0	0	0	0	0	0	0	0	0	0	0	0	1	0	0
699	0	0	0	0	0	0	0	0	0	0	0	0	0	0	0	0	0	0	0	0	0	0	0	0	0	0	0	0	0	0	0	0	0	0	0	1	0	0	0	0	0	0	0	0	1	0	0	0	0
700	0	0	0	0	0	0	0	0	0	0	0	0	0	0	0	0	0	0	0	0	0	0	0	0	0	0	0	0	0	0	0	0	0	0	0	0	0	0	0	0	0	0	0	0	0	0	0	0	0
701	0	0	0	0	0	0	0	0	0	1	0	0	0	0	0	0	0	0	0	0	0	0	0	1	0	0	0	0	0	0	0	0	0	0	0	0	0	0	0	0	0	0	0	0	1	0	0	0	0
702	0	0	0	1	0	0	0	0	0	0	0	0	0	0	0	0	0	0	0	0	0	0	0	0	1	0	0	0	0	0	0	0	0	0	0	0	0	0	0	0	0	0	0	0	1	0	0	0	0
703	0	0	0	0	0	0	0	0	0	0	0	0	0	0	0	0	0	0	0	0	0	0	1	0	0	0	0	0	0	0	0	0	0	0	0	0	0	0	0	0	0	0	0	0	0	0	0	0	0
704	0	0	0	1	0	0	0	1	0	0	0	0	0	0	0	0	0	0	0	0	0	0	0	0	0	0	0	0	0	0	0	0	0	0	0	0	0	0	0	0	0	0	0	0	0	0	0	0	0
705	0	0	0	0	0	0	0	0	0	0	0	0	0	0	0	0	0	0	0	0	0	0	0	0	0	0	0	0	0	0	0	0	0	0	0	0	0	0	0	0	0	0	0	0	0	0	0	0	0
706	0	0	0	0	0	0	0	0	0	0	0	0	0	0	0	0	0	0	0	0	1	0	0	0	1	0	0	0	0	0	0	0	0	0	0	0	0	0	0	0	0	0	0	0	0	0	0	0	0
707	0	0	0	0	0	0	0	0	0	0	0	0	0	0	0	0	0	0	0	0	0	0	0	0	1	0	0	0	0	0	0	0	0	0	0	1	0	0	0	0	0	0	0	0	0	0	0	0	0
708	0	0	0	0	0	0	0	0	0	0	0	0	0	0	0	0	0	0	0	0	0	0	1	0	1	0	0	0	0	0	0	0	0	0	0	0	0	0	0	0	0	0	0	0	0	0	0	0	0
709	0	0	0	1	0	0	0	0	0	0	0	0	0	0	0	0	0	0	0	0	0	0	0	0	1	0	0	0	0	0	0	0	0	0	0	0	0	0	0	0	0	0	0	0	0	0	0	0	0
710	0	0	0	0	0	0	0	0	1	0	0	0	0	0	0	0	0	0	0	0	0	0	0	0	1	0	0	0	0	0	0	0	0	0	0	1	0	0	0	0	0	0	0	0	0	0	0	0	0
711	0	0	0	0	0	0	0	0	0	0	0	0	0	0	0	0	0	0	0	0	0	0	1	0	1	0	0	0	0	0	0	0	0	0	0	0	0	0	0	0	0	0	0	0	0	0	0	0	0
712	0	0	0	0	0	0	0	1	1	0	0	0	0	0	0	0	0	0	0	0	0	0	0	0	0	0	0	0	0	0	0	0	0	0	0	1	0	0	0	0	0	0	0	0	1	0	1	0	0
713	0	0	0	0	0	0	0	1	0	0	0	0	0	0	0	0	0	0	0	0	0	0	0	0	0	0	0	0	0	0	0	0	0	0	0	0	0	0	0	0	0	0	0	0	1	0	0	0	0
714	0	0	0	0	0	0	0	0	0	0	0	0	0	0	0	0	0	0	0	0	0	0	0	0	0	0	0	0	0	0	0	0	0	0	0	0	0	0	0	0	0	0	1	0	1	0	0	0	0
715	0	0	0	0	0	0	0	0	0	0	0	0	0	0	0	0	0	0	0	0	0	0	0	0	1	0	0	0	0	0	0	0	0	0	0	1	0	0	0	0	0	0	0	0	0	0	0	0	0
716	0	0	0	0	0	0	0	0	0	0	0	0	0	0	0	0	0	0	0	0	0	0	0	0	1	0	0	0	0	0	0	0	0	0	0	0	0	0	0	0	0	0	0	0	0	0	0	0	0
717	0	0	0	0	0	0	0	0	0	0	0	0	0	1	0	0	1	0	0	0	0	0	0	0	0	0	0	0	0	0	0	0	0	0	0	0	0	0	0	0	0	0	0	0	0	0	0	0	0
718	0	0	0	0	0	0	0	0	0	0	0	0	0	0	0	0	0	0	0	0	1	0	0	0	0	0	0	0	0	0	0	0	0	0	0	0	0	0	0	0	0	0	0	0	0	0	0	0	0
719	0	0	0	0	0	0	0	0	0	0	0	0	0	0	0	0	0	0	0	0	0	0	0	0	0	0	0	0	0	0	0	0	0	0	0	0	0	0	0	0	0	0	0	0	1	0	0	0	0
720	0	0	0	0	0	0	0	0	0	0	0	0	0	0	0	0	0	0	0	0	0	0	0	0	0	0	0	0	0	0	0	0	0	0	0	1	0	0	0	0	0	0	0	0	0	0	0	0	0
721	0	0	0	0	0	0	0	1	1	0	0	0	0	0	0	0	0	0	0	0	0	0	0	0	1	0	0	0	0	0	0	0	0	0	0	0	0	0	0	0	0	0	0	0	0	0	0	0	0
722	0	0	0	0	0	0	0	0	0	0	0	0	0	0	0	0	0	0	0	0	0	0	0	0	0	0	0	0	0	0	0	0	0	0	0	1	0	0	0	0	0	0	0	0	0	0	0	0	0
723	0	0	0	0	0	0	0	1	0	0	0	0	0	0	0	0	0	0	0	0	0	0	0	0	0	0	0	0	0	0	0	0	0	0	0	0	0	0	0	0	0	0	0	0	1	0	0	0	0
724	0	0	0	0	0	0	0	0	0	0	0	0	0	0	0	0	0	0	0	0	0	0	0	0	1	0	0	0	0	0	0	0	0	0	0	0	0	0	0	0	0	0	0	0	0	0	0	0	0
725	0	0	0	0	0	0	0	0	0	0	0	0	0	0	0	0	0	0	0	0	0	0	0	0	0	0	0	0	0	0	0	0	0	0	0	0	0	0	0	0	0	0	0	0	0	0	0	0	0
726	0	0	0	0	0	0	0	1	0	0	0	0	0	0	0	0	0	0	0	0	0	0	0	0	0	1	0	0	0	0	0	0	0	0	0	0	0	0	0	0	0	0	0	0	1	0	0	0	0
727	0	0	0	0	0	0	0	0	1	0	0	0	0	0	0	0	0	0	0	0	0	0	0	0	1	0	0	0	0	0	0	0	0	0	0	0	0	0	0	0	0	0	0	0	0	0	0	0	0
728	0	0	0	0	0	0	0	0	0	0	0	0	0	0	0	0	0	0	0	0	0	0	0	0	0	0	0	0	0	0	0	0	0	0	0	0	0	0	0	0	0	0	0	0	0	0	0	0	0
729	0	0	0	0	0	0	0	0	0	0	0	0	0	0	0	0	0	0	0	0	1	0	0	0	1	0	0	0	0	0	0	0	0	0	0	0	0	0	0	0	0	0	0	0	0	0	0	0	0
730	0	0	0	0	0	0	0	0	0	0	0	0	0	0	0	0	0	0	0	0	0	0	0	0	1	0	0	0	0	0	0	0	0	0	0	0	0	0	0	0	0	0	0	0	0	0	0	0	0
731	0	0	0	0	0	0	0	0	0	0	0	0	0	0	0	0	0	0	0	0	0	0	0	0	1	0	0	0	0	0	0	0	0	0	0	0	0	0	0	0	0	0	0	0	0	0	0	0	0
732	0	0	0	0	0	0	0	0	0	0	0	0	0	0	0	0	0	0	0	0	0	0	0	0	0	0	0	0	0	0	0	0	0	0	0	0	0	0	0	0	0	0	0	0	0	0	0	0	0
733	0	0	0	0	0	0	0	0	0	0	0	0	0	1	0	0	0	0	0	0	0	0	0	0	1	0	0	0	0	0	0	0	0	0	0	0	0	0	0	0	0	0	0	0	0	0	0	0	0
734	0	0	0	0	0	0	0	0	1	0	0	0	0	0	0	0	0	0	0	0	0	0	0	0	0	0	0	0	0	0	0	0	0	0	0	0	0	0	0	0	0	0	0	1	0	0	0	0	0
735	0	0	0	0	0	0	0	0	0	0	0	0	0	0	0	0	0	0	0	0	0	0	0	0	0	0	0	0	0	0	0	0	0	0	0	0	0	0	0	0	0	0	0	0	0	0	0	0	0
736	0	0	0	0	0	0	0	0	0	0	0	0	0	0	0	0	0	0	0	0	1	0	0	0	0	0	0	0	0	0	0	0	0	0	0	1	0	0	0	0	0	0	0	0	0	0	0	0	0
737	0	0	0	0	0	0	0	0	0	0	0	0	0	0	0	0	0	0	0	0	0	0	0	0	0	0	0	0	0	0	0	0	0	0	0	1	0	0	0	0	0	0	0	0	0	0	0	0	0
738	0	0	0	0	0	0	0	0	0	0	0	0	0	0	0	0	0	0	0	0	0	0	0	0	1	0	0	0	0	0	0	0	0	0	0	0	0	0	0	0	0	0	0	0	1	0	0	0	0
739	0	0	0	0	0	0	0	0	1	0	1	0	0	0	0	0	0	0	0	0	0	0	0	0	1	0	0	0	0	0	0	0	0	0	0	0	0	0	0	0	0	0	0	0	1	0	0	0	0
740	0	0	0	0	0	0	0	0	0	0	0	0	0	0	0	0	0	0	0	0	0	0	0	0	0	0	0	0	0	0	0	0	0	0	0	1	0	0	0	0	0	0	0	0	0	0	0	0	0
741	0	0	0	0	0	0	0	0	0	0	0	0	0	0	0	0	0	0	0	0	0	0	0	0	0	0	0	0	0	0	0	0	0	0	0	0	0	0	0	0	0	0	0	0	0	0	0	0	0
742	0	0	0	0	0	0	0	0	0	0	0	0	0	1	0	0	1	0	0	0	0	0	0	0	1	0	0	0	0	0	0	0	0	0	0	1	0	0	0	0	0	0	0	0	1	0	0	0	0
743	0	0	0	0	0	0	0	0	0	0	0	0	0	0	0	0	0	0	0	0	0	0	0	0	0	0	0	0	0	0	0	0	0	0	0	0	0	0	0	0	0	0	0	0	1	0	0	0	0
744	0	0	0	0	0	1	0	0	0	0	0	0	0	0	0	0	0	0	0	0	0	0	0	0	0	0	0	0	0	0	0	1	0	0	0	1	0	0	0	0	0	1	0	0	0	0	0	0	0
745	0	0	0	0	0	0	0	0	0	0	0	0	0	0	0	0	0	0	0	0	0	0	0	0	0	0	0	0	0	0	0	0	0	0	0	0	0	0	0	0	0	0	0	0	0	0	0	0	0
746	0	0	0	0	0	0	0	0	0	0	0	0	0	0	0	0	0	0	0	0	0	0	0	0	1	0	0	0	0	0	0	0	0	0	0	1	0	0	0	0	0	0	0	0	0	0	0	0	0
747	0	0	0	0	0	0	0	0	0	0	0	0	0	0	0	0	0	0	0	0	0	0	0	0	1	0	0	0	0	0	0	0	0	0	0	0	0	0	0	0	0	0	0	0	0	0	0	0	0
748	0	0	0	0	0	0	0	0	0	0	0	0	0	0	0	0	0	0	0	0	0	0	0	0	0	0	0	0	0	0	0	0	0	0	0	0	0	0	0	0	0	0	0	0	0	0	0	0	0
749	0	0	0	0	0	0	0	0	0	0	0	0	0	0	0	0	0	0	0	0	1	0	0	0	0	0	0	0	0	0	0	0	0	0	0	1	0	0	0	0	0	0	0	0	0	0	0	0	0
750	0	0	0	0	0	0	0	0	0	0	0	0	0	0	0	0	0	0	0	0	0	0	0	0	0	0	0	0	0	0	0	0	0	0	0	0	0	0	0	0	0	0	0	0	0	0	0	0	0
751	0	0	0	0	0	0	0	0	0	0	0	0	0	0	0	0	0	0	0	0	0	0	0	0	0	0	0	0	0	0	0	0	0	0	0	0	0	0	0	0	0	0	0	0	0	0	0	0	0
752	0	0	0	0	0	0	0	0	0	0	0	0	0	0	0	0	0	0	0	0	0	0	1	0	0	0	0	0	0	0	0	0	0	0	0	0	0	0	0	0	0	0	0	0	0	0	0	0	0
753	0	0	0	0	0	0	0	0	0	0	0	0	0	0	0	0	0	0	0	0	0	0	0	0	1	0	0	0	0	0	0	0	0	0	0	0	0	0	0	0	0	0	0	0	0	0	0	0	0
754	0	0	0	0	0	0	0	1	0	0	0	0	0	0	0	0	0	0	0	0	0	0	0	0	0	0	0	0	0	0	0	0	0	0	0	0	0	0	0	0	0	0	0	0	0	0	0	0	0
755	0	0	0	0	0	0	0	0	0	0	0	0	0	1	0	0	0	0	0	0	0	0	0	0	1	0	0	0	0	0	0	0	0	0	0	1	0	0	0	0	0	0	0	0	0	0	0	0	0
756	0	0	0	0	0	0	0	0	0	1	0	0	0	1	0	0	0	0	0	0	0	0	0	0	1	0	0	0	0	0	0	0	0	0	0	1	0	0	0	0	0	0	0	0	0	0	0	0	0
757	0	0	0	0	0	0	0	0	0	0	0	0	0	0	0	0	0	0	0	0	0	0	0	0	1	0	0	0	0	0	0	0	0	0	0	1	0	0	0	0	0	0	0	0	1	0	0	0	0
758	0	0	0	0	0	0	0	0	0	0	0	0	0	0	0	0	0	0	0	0	0	0	0	0	0	0	0	0	0	0	0	0	0	0	0	0	0	0	0	0	0	0	0	0	1	0	0	0	0
759	0	0	0	0	0	0	0	0	0	0	0	0	0	0	0	0	0	0	0	0	0	0	0	0	1	0	0	0	0	0	0	0	0	0	0	1	0	0	0	0	0	0	0	0	0	0	0	0	0
760	0	0	0	0	0	0	0	1	0	0	0	0	0	0	0	0	0	0	0	0	1	0	0	0	1	0	0	0	0	0	0	0	0	0	0	1	0	0	0	0	0	0	0	0	0	0	0	0	0
761	0	0	0	0	0	0	0	0	0	0	0	0	0	1	0	0	0	0	0	0	0	0	0	0	0	0	0	0	0	0	0	0	0	0	0	1	0	0	0	0	0	0	0	0	1	0	0	0	0
762	0	0	0	0	0	0	0	0	0	0	0	0	0	0	0	0	0	0	0	0	0	0	0	0	0	0	0	0	0	0	0	0	0	0	0	0	0	0	0	0	0	0	0	0	0	0	0	0	0
763	0	0	0	0	0	0	0	0	0	0	0	0	0	0	0	0	0	0	0	0	0	0	0	0	1	0	0	0	0	0	0	0	0	0	0	0	0	0	0	0	0	0	0	0	0	0	0	0	0
764	0	0	0	0	0	0	0	1	0	0	0	0	0	0	0	1	1	0	0	0	0	0	0	0	1	0	0	0	0	0	0	0	0	0	0	0	0	0	0	0	0	0	0	0	0	0	0	0	0
765	0	0	0	0	0	0	0	0	0	0	0	0	0	0	0	0	0	0	0	0	0	0	1	0	1	0	0	0	0	0	0	0	0	0	0	1	0	0	0	0	0	0	0	0	0	0	0	0	0
766	0	0	0	1	0	0	0	0	0	0	0	0	0	1	0	0	1	0	0	0	0	0	0	0	1	0	0	1	0	0	0	0	0	0	0	0	0	0	0	0	0	0	0	0	0	0	0	0	0
767	0	0	0	0	0	0	0	0	0	0	0	0	0	0	0	0	0	0	0	0	0	0	0	0	1	0	0	0	0	0	0	0	0	0	0	1	0	0	0	0	0	0	0	1	0	0	0	0	0
768	0	0	0	0	0	0	0	0	0	0	0	0	0	0	0	0	0	0	0	0	0	0	0	0	0	0	0	0	0	0	0	0	0	0	0	0	0	0	0	0	0	0	0	0	1	0	0	0	0
769	0	0	0	1	0	0	0	0	0	0	0	0	0	0	0	1	0	0	0	0	0	0	0	0	0	0	0	0	0	0	0	0	0	0	0	1	0	0	0	0	0	0	0	0	1	0	0	0	0
770	0	0	0	0	0	0	0	0	0	0	0	0	0	0	1	0	0	0	0	0	0	0	0	0	1	0	0	0	0	0	0	0	0	0	0	0	0	0	0	0	0	0	0	0	0	0	0	0	1
771	0	0	0	0	0	0	0	0	0	0	0	0	0	0	0	0	0	0	0	0	0	0	0	0	0	0	0	0	0	0	0	0	0	0	0	0	0	0	0	0	0	0	0	0	0	0	0	0	0
772	0	0	0	0	0	0	0	0	0	0	0	0	0	0	0	0	0	0	0	0	0	0	0	1	1	0	0	0	0	0	0	0	0	0	0	0	0	0	0	0	0	0	0	0	0	0	0	0	0
773	0	0	0	0	0	0	0	0	0	0	0	0	0	0	0	0	0	0	0	0	0	0	0	0	0	0	0	0	0	0	0	0	0	0	0	0	0	0	0	0	0	0	0	0	1	0	0	0	0
774	0	0	0	0	0	0	0	0	0	0	0	0	0	0	0	0	1	0	0	0	0	0	0	0	0	0	0	0	0	0	0	0	0	0	0	0	0	0	0	0	0	0	0	0	1	0	0	0	0
775	0	0	0	0	0	0	0	0	0	0	0	0	0	0	0	0	0	0	0	0	1	0	0	0	1	0	0	0	0	0	0	0	0	0	0	1	0	0	0	0	0	0	0	0	0	0	0	0	0
776	0	0	0	0	0	0	0	0	0	0	0	0	0	0	0	0	0	0	0	0	0	0	0	0	1	0	0	0	0	0	0	0	0	0	0	0	0	0	0	0	0	0	0	0	0	0	0	0	0
777	0	0	0	0	0	0	0	0	0	0	0	0	0	0	0	0	0	0	0	0	0	0	0	0	1	0	0	0	0	0	0	0	0	0	0	0	0	0	0	0	0	0	0	0	0	0	0	0	0
778	0	0	0	0	0	0	0	0	0	0	0	0	0	0	0	1	0	0	0	0	0	0	1	0	1	0	0	0	0	0	0	0	0	0	0	1	0	0	0	0	0	0	0	0	0	0	0	0	0
779	0	0	1	0	0	0	0	0	1	0	0	0	0	0	0	0	0	0	0	0	1	0	0	0	0	0	0	0	0	0	0	0	0	0	0	0	0	0	0	0	0	0	0	0	1	0	0	0	0
780	0	0	0	0	0	0	0	0	0	0	0	0	0	0	0	0	0	0	0	0	0	0	1	0	1	0	0	0	0	0	0	0	0	0	0	1	0	0	0	0	0	0	0	0	0	0	0	0	0
781	0	0	0	0	0	0	0	0	0	0	0	0	0	0	0	0	0	0	0	0	0	0	0	0	1	0	0	0	0	0	0	0	0	0	0	0	0	0	0	0	0	0	0	0	0	0	0	0	0
782	0	0	0	0	0	0	0	0	0	1	0	0	0	0	0	0	0	0	0	0	0	0	0	0	1	0	0	0	0	0	0	0	0	0	0	1	0	0	1	0	0	0	0	0	1	0	0	0	0
783	0	0	0	1	0	0	0	1	0	0	0	0	0	0	0	0	0	0	0	0	0	0	0	0	0	0	0	0	0	0	0	0	0	0	0	1	0	0	0	0	0	0	0	0	0	0	0	0	0
784	0	0	0	0	0	0	0	0	0	0	0	0	0	0	0	0	0	0	0	0	0	0	0	1	1	0	0	0	0	0	0	0	0	0	0	0	0	0	0	0	0	0	0	0	0	0	0	0	0
785	0	0	0	1	0	0	0	0	0	0	0	0	0	0	1	0	0	0	0	0	0	0	0	0	0	0	0	0	0	0	0	0	0	0	0	0	0	0	0	0	0	0	0	0	0	0	0	0	0
786	0	0	0	0	0	0	0	0	1	1	0	0	0	0	0	0	0	0	0	0	0	0	0	0	0	0	0	0	0	0	0	0	0	0	0	1	0	0	0	0	0	0	0	0	0	0	0	0	0
787	0	0	0	0	0	0	0	0	0	0	0	0	0	0	0	0	0	0	0	0	0	0	0	0	1	0	0	0	0	0	0	0	0	0	0	0	0	0	0	0	0	0	0	0	0	0	0	0	0
788	0	0	0	0	0	0	0	0	0	0	0	0	0	0	0	0	0	0	0	0	0	0	0	0	1	0	0	0	0	0	0	0	0	0	0	0	0	0	0	0	0	0	0	0	0	0	0	0	0
789	0	0	0	0	0	0	0	0	0	0	0	0	0	0	0	0	1	0	0	0	0	0	0	0	0	0	0	0	0	0	0	0	0	0	0	0	0	0	0	0	0	0	0	0	1	0	0	0	0
790	0	0	0	0	0	0	0	0	0	0	0	0	0	0	0	0	0	0	0	0	0	0	1	0	0	0	0	0	0	0	0	0	0	0	0	0	0	0	0	0	0	0	0	0	0	0	0	0	0
791	0	0	0	0	0	0	0	0	0	0	0	0	0	0	0	0	1	0	0	0	0	0	0	0	0	0	0	0	0	0	0	0	0	0	0	0	0	0	0	0	0	0	0	0	0	0	0	0	0
792	0	0	0	0	0	0	0	0	0	0	0	0	0	0	0	0	0	0	0	0	0	0	0	0	1	0	0	0	0	0	0	0	0	0	0	1	0	0	0	0	0	0	0	0	0	0	0	0	0
793	0	0	0	0	0	0	0	0	0	0	0	0	0	0	1	0	0	0	0	0	0	0	0	0	0	0	0	0	0	0	0	0	0	0	0	0	0	0	0	0	0	0	0	0	1	0	0	0	0
794	0	0	0	0	0	0	0	0	1	0	0	0	0	0	0	0	0	0	0	0	0	0	0	0	1	0	0	0	0	0	0	0	0	0	0	0	0	0	0	0	0	0	0	0	0	0	0	0	0
795	0	0	0	0	0	0	0	1	1	0	0	0	0	0	0	0	0	0	0	0	0	0	0	0	0	0	0	0	0	0	0	0	0	0	0	0	0	0	0	0	0	0	0	0	0	0	0	0	0
796	0	0	0	0	0	0	0	0	0	0	0	0	0	0	0	0	0	0	0	0	0	0	0	0	0	0	0	0	0	0	0	0	0	0	0	1	0	0	0	0	0	0	0	0	0	0	0	0	0
797	0	0	0	0	0	0	0	1	0	0	0	0	0	0	0	0	1	0	0	0	0	0	0	0	0	0	0	0	0	0	0	0	0	0	0	0	0	0	0	0	0	0	0	0	1	0	0	0	0
798	0	0	0	0	0	0	0	0	0	0	0	0	0	0	1	0	1	0	0	0	0	0	0	0	0	0	0	0	0	0	0	0	0	0	0	0	0	0	0	0	0	0	0	0	0	0	0	0	0
799	0	0	0	0	0	0	0	1	0	0	0	0	0	0	0	0	0	0	0	0	0	0	0	0	0	0	1	0	0	0	0	0	0	0	0	0	0	0	0	0	0	0	0	0	1	0	0	0	0
800	0	0	0	0	0	0	0	0	0	0	0	0	0	0	0	0	0	0	0	0	0	0	0	0	1	0	0	0	0	0	0	0	0	0	0	0	0	0	0	0	0	0	0	0	0	0	0	0	0
[truncated: 8 more columns]

## Sheet: SNVs_Indels
Hugo_Symbol	Chromosome	Start_Position	End_Position	Variant_Classification	Variant_Type	Reference_Allele	Tumor_Seq_Allele1	Tumor_Seq_Allele2	HGVSc	HGVSp	HGVSp_Short	Transcript_ID	Consequence	Percentage	pathogenic	phenotype	Patient_ID_code
AKT1	14	105246551	105246551	Missense_Mutation	SNP	C	C	T	c.49G>A	p.Glu17Lys	p.E17K	ENST00000349310	missense_variant,splice_region_variant	13.94	TRUE	HR+, HER2-	1
PIK3CA	3	178927435	178927435	Missense_Mutation	SNP	G	G	C	c.1198G>C	p.Ala400Pro	p.A400P	ENST00000263967	missense_variant	0.52	FALSE	HR+, HER2-	1
ESR1	6	152332832	152332832	Missense_Mutation	SNP	G	G	C	c.1138G>C	p.Glu380Gln	p.E380Q	ENST00000206249	missense_variant	3.06	TRUE	HR+, HER2-	1
ESR1	6	152419923	152419923	Missense_Mutation	SNP	A	A	G	c.1610A>G	p.Tyr537Cys	p.Y537C	ENST00000206249	missense_variant	0.81	TRUE	HR+, HER2-	1
RB1	13	49039306	49039349	Splice_Site	DEL	TAAATAAATAATCTACTTTTTTGTTTTTGCTCTAGCCCCCTACC	TAAATAAATAATCTACTTTTTTGTTTTTGCTCTAGCCCCCTACC	-	c.2326-34_2335del		p.X776_splice	ENST00000267163	splice_acceptor_variant,coding_sequence_variant,intron_variant	0.32	TRUE	HR+, HER2-	2
BRCA1	17	41234433	41234433	Missense_Mutation	SNP	T	T	A	c.4345A>T	p.Thr1449Ser	p.T1449S	ENST00000357654	missense_variant	0.96	FALSE	HR+, HER2-	2
BRCA1	17	41234434	41234434	Missense_Mutation	SNP	G	G	C	c.4344C>G	p.Ser1448Arg	p.S1448R	ENST00000357654	missense_variant	0.24	TRUE	HR+, HER2-	2
BRCA1	17	41234434	41234434	Missense_Mutation	SNP	G	G	T	c.4344C>A	p.Ser1448Arg	p.S1448R	ENST00000357654	missense_variant	1.99	TRUE	HR+, HER2-	2
BRCA1	17	41234435	41234435	Missense_Mutation	SNP	C	C	G	c.4343G>C	p.Ser1448Thr	p.S1448T	ENST00000357654	missense_variant	0.15	TRUE	HR+, HER2-	2
BRCA1	17	41234517	41234517	Missense_Mutation	SNP	G	G	T	c.4261C>A	p.His1421Asn	p.H1421N	ENST00000357654	missense_variant	0.48	TRUE	HR+, HER2-	2
BRCA1	17	41234529	41234529	Missense_Mutation	SNP	C	C	G	c.4249G>C	p.Val1417Leu	p.V1417L	ENST00000357654	missense_variant	0.7	FALSE	HR+, HER2-	2
TP53	17	7577129	7577129	Missense_Mutation	SNP	A	A	C	c.809T>G	p.Phe270Cys	p.F270C	ENST00000269305	missense_variant	23.72	TRUE	HR+, HER2-	2
PIK3CA	3	178942504	178942504	Missense_Mutation	SNP	A	A	C	c.2311A>C	p.Ile771Leu	p.I771L	ENST00000263967	missense_variant	22.26	FALSE	HR+, HER2-	2
ATM	11	108192065	108192065	Missense_Mutation	SNP	G	G	A	c.6490G>A	p.Glu2164Lys	p.E2164K	ENST00000278616	missense_variant	0.39	FALSE	HR+, HER2-	3
PIK3CA	3	178952085	178952085	Missense_Mutation	SNP	A	A	G	c.3140A>G	p.His1047Arg	p.H1047R	ENST00000263967	missense_variant	2.75	TRUE	HR+, HER2-	4
ESR1	6	152419923	152419923	Missense_Mutation	SNP	A	A	G	c.1610A>G	p.Tyr537Cys	p.Y537C	ENST00000206249	missense_variant	1.28	TRUE	HR+, HER2-	4
GATA3	10	8111495	8111496	Frame_Shift_Ins	INS	-	-	TGGAGGA	c.982_988dup	p.Arg330MetfsTer24	p.R330Mfs*24	ENST00000346208	frameshift_variant	9.87	TRUE	HR+, HER2-	5
TP53	17	7578263	7578263	Nonsense_Mutation	SNP	G	G	A	c.586C>T	p.Arg196Ter	p.R196*	ENST00000269305	stop_gained	37.49	TRUE	HR+, HER2-	5
AR	X	66765699	66765699	Missense_Mutation	SNP	G	G	T	c.711G>T	p.Lys237Asn	p.K237N	ENST00000374690	missense_variant	13.68	FALSE	HR+, HER2-	5
FGFR2	10	123324067	123324067	Missense_Mutation	SNP	C	C	T	c.403G>A	p.Asp135Asn	p.D135N	ENST00000358487	missense_variant	0.19	FALSE	HR+, HER2-	7
KRAS	12	25378562	25378562	Missense_Mutation	SNP	C	C	G	c.436G>C	p.Ala146Pro	p.A146P	ENST00000256078	missense_variant	0.15	TRUE	HR+, HER2-	7
KRAS	12	25380279	25380279	Missense_Mutation	SNP	C	C	A	c.179G>T	p.Gly60Val	p.G60V	ENST00000256078	missense_variant	0.14	TRUE	HR+, HER2-	7
BRCA1	17	41245292	41245292	Missense_Mutation	SNP	T	T	A	c.2256A>T	p.Leu752Phe	p.L752F	ENST00000357654	missense_variant	3.36	FALSE	HR+, HER2-	7
TP53	17	7578211	7578211	Missense_Mutation	SNP	C	C	G	c.638G>C	p.Arg213Pro	p.R213P	ENST00000269305	missense_variant	0.14	TRUE	HR+, HER2-	7
TP53	17	7578211	7578211	Missense_Mutation	SNP	C	C	T	c.638G>A	p.Arg213Gln	p.R213Q	ENST00000269305	missense_variant	0.19	TRUE	HR+, HER2-	7
TP53	17	7578406	7578406	Missense_Mutation	SNP	C	C	T	c.524G>A	p.Arg175His	p.R175H	ENST00000269305	missense_variant	0.52	TRUE	HR+, HER2-	7
TP53	17	7578525	7578525	Missense_Mutation	SNP	G	G	C	c.405C>G	p.Cys135Trp	p.C135W	ENST00000269305	missense_variant	0.16	TRUE	HR+, HER2-	7
PIK3CA	3	178936091	178936091	Missense_Mutation	SNP	G	G	A	c.1633G>A	p.Glu545Lys	p.E545K	ENST00000263967	missense_variant	11.29	TRUE	HR+, HER2-	7
PIK3CA	3	178952093	178952093	Missense_Mutation	SNP	G	G	A	c.3148G>A	p.Gly1050Ser	p.G1050S	ENST00000263967	missense_variant	0.64	TRUE	HR+, HER2-	7
ESR1	6	152332832	152332832	Missense_Mutation	SNP	G	G	C	c.1138G>C	p.Glu380Gln	p.E380Q	ENST00000206249	missense_variant	0.19	TRUE	HR+, HER2-	7
ESR1	6	152419926	152419926	Missense_Mutation	SNP	A	A	G	c.1613A>G	p.Asp538Gly	p.D538G	ENST00000206249	missense_variant	13.27	TRUE	HR+, HER2-	7
IDH1	2	209113113	209113113	Missense_Mutation	SNP	G	G	A	c.394C>T	p.Arg132Cys	p.R132C	ENST00000345146	missense_variant	0.67	TRUE	HR+, HER2-	9
PIK3CA	3	178919231	178919231	Missense_Mutation	SNP	T	T	G	c.716T>G	p.Leu239Arg	p.L239R	ENST00000263967	missense_variant	6.43	FALSE	HR+, HER2-	9
PIK3CA	3	178936091	178936091	Missense_Mutation	SNP	G	G	A	c.1633G>A	p.Glu545Lys	p.E545K	ENST00000263967	missense_variant	7.07	TRUE	HR+, HER2-	9
TERT	5	1295101	1295101	Missense_Mutation	SNP	G	G	T	c.4C>A	p.Pro2Thr	p.P2T	ENST00000310581	missense_variant	0.71	FALSE	HR+, HER2-	9
AKT1	14	105246551	105246551	Missense_Mutation	SNP	C	C	T	c.49G>A	p.Glu17Lys	p.E17K	ENST00000349310	missense_variant,splice_region_variant	1	TRUE	HR+, HER2-	10
ESR1	6	152419926	152419926	Missense_Mutation	SNP	A	A	G	c.1613A>G	p.Asp538Gly	p.D538G	ENST00000206249	missense_variant	0.1	TRUE	HR+, HER2-	10
EGFR	7	55211049	55211049	Nonsense_Mutation	SNP	C	C	T	c.292C>T	p.Arg98Ter	p.R98*	ENST00000275493	stop_gained	1.41	FALSE	HR+, HER2-	10
BRCA2	13	32906388	32906430	Splice_Site	DEL	TTCTGTTTTATACTTTAACAGGATTTGGAAAAACATCAGGGAA	TTCTGTTTTATACTTTAACAGGATTTGGAAAAACATCAGGGAA	-	c.794-18_818del		p.X265_splice	ENST00000380152	splice_acceptor_variant,coding_sequence_variant,intron_variant	2.35	TRUE	HR-, HER2-	11
BRCA2	13	32906637	32906637	Missense_Mutation	SNP	G	G	T	c.1022G>T	p.Cys341Phe	p.C341F	ENST00000380152	missense_variant	0.22	FALSE	HR-, HER2-	11
BRCA2	13	32906858	32906875	In_Frame_Del	DEL	CATATTTCTTCATGTGAC	CATATTTCTTCATGTGAC	-	c.1245_1262del	p.His415_Asp420del	p.H415_D420del	ENST00000380152	inframe_deletion	0.82	FALSE	HR-, HER2-	11
BRCA2	13	32906868	32906868	Nonsense_Mutation	SNP	C	C	G	c.1253C>G	p.Ser418Ter	p.S418*	ENST00000380152	stop_gained	63.97	TRUE	HR-, HER2-	11
BRCA2	13	32906868	32906868	Missense_Mutation	SNP	C	C	T	c.1253C>T	p.Ser418Leu	p.S418L	ENST00000380152	missense_variant	1.11	FALSE	HR-, HER2-	11
GATA3	10	8111513	8111514	Frame_Shift_Ins	INS	-	-	G	c.1003dup	p.Asp335GlyfsTer17	p.D335Gfs*17	ENST00000346208	frameshift_variant	12.68	TRUE	HR+, HER2-	12
NF1	17	29654736	29654736	Missense_Mutation	SNP	C	C	T	c.5488C>T	p.Arg1830Cys	p.R1830C	ENST00000358273	missense_variant	0.21	FALSE	HR+, HER2-	12
ATM	11	108236087	108236087	Missense_Mutation	SNP	G	G	A	c.9023G>A	p.Arg3008His	p.R3008H	ENST00000278616	missense_variant	0.24	TRUE	HR-, HER2-	13
EGFR	7	55240788	55240788	Missense_Mutation	SNP	A	A	C	c.2032A>C	p.Thr678Pro	p.T678P	ENST00000275493	missense_variant	0.56	FALSE	HR-, HER2-	13
TP53	17	7577082	7577082	Missense_Mutation	SNP	C	C	T	c.856G>A	p.Glu286Lys	p.E286K	ENST00000269305	missense_variant	4.52	TRUE	HR-, HER2-	14
KIT	4	55564702	55564702	Missense_Mutation	SNP	C	C	T	c.590C>T	p.Ser197Leu	p.S197L	ENST00000288135	missense_variant	0.84	FALSE	HR+, HER2-	15
ESR1	6	152332832	152332832	Missense_Mutation	SNP	G	G	C	c.1138G>C	p.Glu380Gln	p.E380Q	ENST00000206249	missense_variant	0.05	TRUE	HR+, HER2-	15
ESR1	6	152419922	152419922	Missense_Mutation	SNP	T	T	A	c.1609T>A	p.Tyr537Asn	p.Y537N	ENST00000206249	missense_variant	0.19	TRUE	HR+, HER2-	15
ESR1	6	152419923	152419923	Missense_Mutation	SNP	A	A	C	c.1610A>C	p.Tyr537Ser	p.Y537S	ENST00000206249	missense_variant	2.73	TRUE	HR+, HER2-	15
ESR1	6	152419926	152419926	Missense_Mutation	SNP	A	A	G	c.1613A>G	p.Asp538Gly	p.D538G	ENST00000206249	missense_variant	0.85	TRUE	HR+, HER2-	15
GATA3	10	8111513	8111514	Frame_Shift_Ins	INS	-	-	G	c.1003dup	p.Asp335GlyfsTer17	p.D335Gfs*17	ENST00000346208	frameshift_variant	1.55	TRUE	HR+, HER2-	16
NF1	17	29546098	29546098	Nonsense_Mutation	SNP	C	C	T	c.1603C>T	p.Gln535Ter	p.Q535*	ENST00000358273	stop_gained	0.27	TRUE	HR+, HER2-	16
STK11	19	1218454	1218454	Missense_Mutation	SNP	T	T	A	c.329T>A	p.Val110Asp	p.V110D	ENST00000326873	missense_variant	1.54	FALSE	HR+, HER2-	16
ESR1	6	152332832	152332832	Missense_Mutation	SNP	G	G	C	c.1138G>C	p.Glu380Gln	p.E380Q	ENST00000206249	missense_variant	0.47	TRUE	HR+, HER2-	16
TP53	17	7577610	7577610	Splice_Site	SNP	T	T	C	c.673-2A>G		p.X225_splice	ENST00000269305	splice_acceptor_variant	29.6177	TRUE	HR-, HER2-	17
PIK3CA	3	178952085	178952085	Missense_Mutation	SNP	A	A	G	c.3140A>G	p.His1047Arg	p.H1047R	ENST00000263967	missense_variant	40.6298	TRUE	HR-, HER2-	17
ESR1	6	152419926	152419926	Missense_Mutation	SNP	A	A	G	c.1613A>G	p.Asp538Gly	p.D538G	ENST00000206249	missense_variant	1.51	TRUE	HR+, HER2-	18
TP53	17	7577111	7577111	Missense_Mutation	SNP	G	G	C	c.827C>G	p.Ala276Gly	p.A276G	ENST00000269305	missense_variant	0.15	TRUE	HR+, HER2-	19
ALK	2	29446253	29446253	Frame_Shift_Del	DEL	A	A	-	c.3314del	p.Ile1105ThrfsTer4	p.I1105Tfs*4	ENST00000389048	frameshift_variant	0.03	FALSE	HR+, HER2-	19
PIK3CA	3	178936091	178936091	Missense_Mutation	SNP	G	G	A	c.1633G>A	p.Glu545Lys	p.E545K	ENST00000263967	missense_variant	2.01	TRUE	HR+, HER2-	19
KIT	4	55595556	55595556	Missense_Mutation	SNP	G	G	C	c.2046G>C	p.Leu682Phe	p.L682F	ENST00000288135	missense_variant	0.12	FALSE	HR+, HER2-	19
EGFR	7	55211097	55211097	Missense_Mutation	SNP	G	G	A	c.340G>A	p.Glu114Lys	p.E114K	ENST00000275493	missense_variant	11.27	TRUE	HR+, HER2-	19
FGFR1	8	38271223	38271223	Missense_Mutation	SNP	G	G	A	c.2485C>T	p.His829Tyr	p.H829Y	ENST00000425967	missense_variant	7.03	FALSE	HR+, HER2-	19
NOTCH1	9	139399276	139399276	Missense_Mutation	SNP	C	C	T	c.4867G>A	p.Glu1623Lys	p.E1623K	ENST00000277541	missense_variant	0.11	FALSE	HR+, HER2-	19
MTOR	1	11318622	11318622	Missense_Mutation	SNP	T	T	C	c.191A>G	p.Tyr64Cys	p.Y64C	ENST00000361445	missense_variant	0.37	FALSE	HR+, HER2-	20
PIK3CA	3	178936091	178936091	Missense_Mutation	SNP	G	G	A	c.1633G>A	p.Glu545Lys	p.E545K	ENST00000263967	missense_variant	0.45	TRUE	HR+, HER2-	20
MAPK3	16	30128053	30128053	Missense_Mutation	SNP	C	C	T	c.1076G>A	p.Arg359Gln	p.R359Q	ENST00000263025	missense_variant	0.19	FALSE	HR-, HER2+	21
PIK3CA	3	178936091	178936091	Missense_Mutation	SNP	G	G	A	c.1633G>A	p.Glu545Lys	p.E545K	ENST00000263967	missense_variant	17.16	TRUE	HR-, HER2+	21
GATA3	10	8111472	8111473	Frame_Shift_Del	DEL	TG	TG	-	c.959_960del	p.Cys320SerfsTer31	p.C320Sfs*31	ENST00000346208	frameshift_variant	9.13	TRUE	HR+, HER2-	22
GATA3	10	8115960	8115961	Frame_Shift_Ins	INS	-	-	C	c.1308dup	p.Ser437GlnfsTer70	p.S437Qfs*70	ENST00000346208	frameshift_variant	10.99	TRUE	HR+, HER2-	22
MTOR	1	11217230	11217230	Missense_Mutation	SNP	C	C	T	c.4448G>A	p.Cys1483Tyr	p.C1483Y	ENST00000361445	missense_variant	0.13	TRUE	HR+, HER2-	23
ARID1A	1	27107147	27107148	Frame_Shift_Del	DEL	TG	TG	-	c.6759_6760del	p.Tyr2254ArgfsTer23	p.Y2254Rfs*23	ENST00000324856	frameshift_variant	9.44	TRUE	HR+, HER2-	23
RB1	13	48878061	48878062	Frame_Shift_Ins	INS	-	-	C	c.19dup	p.Arg7ProfsTer24	p.R7Pfs*24	ENST00000267163	frameshift_variant	8.44	TRUE	HR+, HER2-	23
RB1	13	48881488	48881489	Frame_Shift_Ins	INS	-	-	AG	c.219_220dup	p.Ala74GlufsTer4	p.A74Efs*4	ENST00000267163	frameshift_variant	9.12	TRUE	HR+, HER2-	23
NF1	17	29553478	29553478	Frame_Shift_Del	DEL	C	C	-	c.2033del	p.Pro678ArgfsTer10	p.P678Rfs*10	ENST00000358273	frameshift_variant	9.01	TRUE	HR+, HER2-	23
NF1	17	29586087	29586089	In_Frame_Del	DEL	AAG	AAG	-	c.4375_4377del	p.Glu1459del	p.E1459del	ENST00000358273	inframe_deletion	6.45	FALSE	HR+, HER2-	23
TP53	17	7577121	7577121	Missense_Mutation	SNP	G	G	A	c.817C>T	p.Arg273Cys	p.R273C	ENST00000269305	missense_variant	1.59	TRUE	HR+, HER2-	23
NFE2L2	2	178098800	178098800	Missense_Mutation	SNP	T	T	C	c.245A>G	p.Glu82Gly	p.E82G	ENST00000397062	missense_variant	0.18	TRUE	HR+, HER2-	23
GNAS	20	57484421	57484421	Missense_Mutation	SNP	G	G	A	c.602G>A	p.Arg201His	p.R201H	ENST00000371085	missense_variant	9.49	TRUE	HR+, HER2-	23
CDKN2A	9	21971039	21971039	Missense_Mutation	SNP	G	G	A	c.319C>T	p.Arg107Cys	p.R107C	ENST00000304494	missense_variant	0.12	FALSE	HR+, HER2-	23
AR	X	66765394	66765394	Missense_Mutation	SNP	G	G	A	c.406G>A	p.Gly136Arg	p.G136R	ENST00000374690	missense_variant	0.12	FALSE	HR+, HER2-	23
TP53	17	7578280	7578280	Frame_Shift_Del	DEL	G	G	-	c.569del	p.Pro190LeufsTer57	p.P190Lfs*57	ENST00000269305	frameshift_variant	0.43	TRUE	HR-, HER2-	24
PIK3CA	3	178916891	178916891	Missense_Mutation	SNP	G	G	A	c.278G>A	p.Arg93Gln	p.R93Q	ENST00000263967	missense_variant	0.53	TRUE	HR+, HER2-	25
PIK3CA	3	178921566	178921566	Missense_Mutation	SNP	G	G	A	c.1048G>A	p.Asp350Asn	p.D350N	ENST00000263967	missense_variant	0.87	TRUE	HR+, HER2-	25
PIK3CA	3	178952085	178952085	Missense_Mutation	SNP	A	A	G	c.3140A>G	p.His1047Arg	p.H1047R	ENST00000263967	missense_variant	0.68	TRUE	HR+, HER2-	25
AKT1	14	105246551	105246551	Missense_Mutation	SNP	C	C	T	c.49G>A	p.Glu17Lys	p.E17K	ENST00000349310	missense_variant,splice_region_variant	25.4	TRUE	HR+, HER2-	26
ESR1	6	152419926	152419926	Missense_Mutation	SNP	A	A	G	c.1613A>G	p.Asp538Gly	p.D538G	ENST00000206249	missense_variant	16.46	TRUE	HR+, HER2-	26
ARID1A	1	27057641	27057667	Splice_Site	DEL	AGATTCCTCCTTATGGACAACAAGGCC	AGATTCCTCCTTATGGACAACAAGGCC	T	c.1351-2_1375delinsT		p.X451_splice	ENST00000324856	splice_acceptor_variant,coding_sequence_variant	6.97	TRUE	HR+, HER2-	27
ARID1A	1	27097665	27097665	Nonsense_Mutation	SNP	C	C	G	c.3254C>G	p.Ser1085Ter	p.S1085*	ENST00000324856	stop_gained	0.14	TRUE	HR+, HER2-	27
KRAS	12	25380276	25380276	Missense_Mutation	SNP	T	T	C	c.182A>G	p.Gln61Arg	p.Q61R	ENST00000256078	missense_variant	0.0826912	TRUE	HR+, HER2-	28
NF1	17	29562647	29562647	Missense_Mutation	SNP	C	C	G	c.3727C>G	p.Leu1243Val	p.L1243V	ENST00000358273	missense_variant	0.36866	FALSE	HR+, HER2-	28
TP53	17	7577550	7577550	Missense_Mutation	SNP	C	C	T	c.731G>A	p.Gly244Asp	p.G244D	ENST00000269305	missense_variant	0.268881	TRUE	HR+, HER2-	28
TP53	17	7577559	7577559	Missense_Mutation	SNP	G	G	A	c.722C>T	p.Ser241Phe	p.S241F	ENST00000269305	missense_variant	2.72713	TRUE	HR+, HER2-	28
TP53	17	7578491	7578491	Frame_Shift_Del	DEL	C	C	-	c.439del	p.Val147LeufsTer23	p.V147Lfs*23	ENST00000269305	frameshift_variant	0.04	TRUE	HR+, HER2-	30
PIK3CA	3	178916876	178916876	Missense_Mutation	SNP	G	G	A	c.263G>A	p.Arg88Gln	p.R88Q	ENST00000263967	missense_variant	30.96	TRUE	HR+, HER2-	30
PIK3CA	3	178952085	178952085	Missense_Mutation	SNP	A	A	G	c.3140A>G	p.His1047Arg	p.H1047R	ENST00000263967	missense_variant	30.13	TRUE	HR+, HER2-	30
ESR1	6	152419923	152419923	Missense_Mutation	SNP	A	A	C	c.1610A>C	p.Tyr537Ser	p.Y537S	ENST00000206249	missense_variant	9.28	TRUE	HR+, HER2-	30
ESR1	6	152419926	152419926	Missense_Mutation	SNP	A	A	G	c.1613A>G	p.Asp538Gly	p.D538G	ENST00000206249	missense_variant	0.1	TRUE	HR+, HER2-	30
GATA3	10	8111473	8111473	Missense_Mutation	SNP	G	G	A	c.959G>A	p.Cys320Tyr	p.C320Y	ENST00000346208	missense_variant	0.935917	FALSE	Unobtainable	32
NF1	17	29556250	29556250	Missense_Mutation	SNP	C	C	G	c.2617C>G	p.Arg873Gly	p.R873G	ENST00000358273	missense_variant	0.13354	FALSE	Unobtainable	32
PIK3CA	3	178952085	178952085	Missense_Mutation	SNP	A	A	G	c.3140A>G	p.His1047Arg	p.H1047R	ENST00000263967	missense_variant	1.08624	TRUE	Unobtainable	32
ESR1	6	152419926	152419926	Missense_Mutation	SNP	A	A	G	c.1613A>G	p.Asp538Gly	p.D538G	ENST00000206249	missense_variant	0.212274	TRUE	Unobtainable	32
PIK3CA	3	178916936	178916936	Missense_Mutation	SNP	G	G	A	c.323G>A	p.Arg108His	p.R108H	ENST00000263967	missense_variant	17.31	TRUE	HR+, HER2-	33
PIK3CA	3	178952085	178952085	Missense_Mutation	SNP	A	A	G	c.3140A>G	p.His1047Arg	p.H1047R	ENST00000263967	missense_variant	16.08	TRUE	HR+, HER2-	33
ESR1	6	152332832	152332832	Missense_Mutation	SNP	G	G	C	c.1138G>C	p.Glu380Gln	p.E380Q	ENST00000206249	missense_variant	1.51	TRUE	HR+, HER2-	33
ESR1	6	152419920	152419920	Missense_Mutation	SNP	T	T	C	c.1607T>C	p.Leu536Pro	p.L536P	ENST00000206249	missense_variant	0.13	TRUE	HR+, HER2-	33
ESR1	6	152419923	152419923	Missense_Mutation	SNP	A	A	G	c.1610A>G	p.Tyr537Cys	p.Y537C	ENST00000206249	missense_variant	14.77	TRUE	HR+, HER2-	33
ESR1	6	152419926	152419926	Missense_Mutation	SNP	A	A	G	c.1613A>G	p.Asp538Gly	p.D538G	ENST00000206249	missense_variant	2.07	TRUE	HR+, HER2-	33
NTRK1	1	156846364	156846364	Missense_Mutation	SNP	G	G	T	c.1805G>T	p.Arg602Leu	p.R602L	ENST00000524377	missense_variant,splice_region_variant	0.15	FALSE	HR+, HER2-	34
RB1	13	49037912	49037912	Missense_Mutation	SNP	G	G	C	c.2152G>C	p.Asp718His	p.D718H	ENST00000267163	missense_variant	1.46	FALSE	HR+, HER2-	34
ERBB2	17	37881016	37881016	Missense_Mutation	SNP	T	T	C	c.2345T>C	p.Val782Ala	p.V782A	ENST00000269571	missense_variant	0.26	FALSE	HR+, HER2-	34
PIK3CA	3	178936091	178936091	Missense_Mutation	SNP	G	G	A	c.1633G>A	p.Glu545Lys	p.E545K	ENST00000263967	missense_variant	2.83	TRUE	HR+, HER2-	34
PIK3CA	3	178938883	178938883	Missense_Mutation	SNP	A	A	T	c.2125A>T	p.Met709Leu	p.M709L	ENST00000263967	missense_variant	0.33	FALSE	HR+, HER2-	34
ESR1	6	152332832	152332832	Missense_Mutation	SNP	G	G	C	c.1138G>C	p.Glu380Gln	p.E380Q	ENST00000206249	missense_variant	1.29	TRUE	HR+, HER2-	34
ESR1	6	152419922	152419922	Missense_Mutation	SNP	T	T	A	c.1609T>A	p.Tyr537Asn	p.Y537N	ENST00000206249	missense_variant	2.85	TRUE	HR+, HER2-	34
ESR1	6	152419926	152419926	Missense_Mutation	SNP	A	A	G	c.1613A>G	p.Asp538Gly	p.D538G	ENST00000206249	missense_variant	6.94	TRUE	HR+, HER2-	34
MTOR	1	11307961	11307961	Missense_Mutation	SNP	C	C	A	c.1031G>T	p.Gly344Val	p.G344V	ENST00000361445	missense_variant	3.08	FALSE	HR+, HER2+	35
ARID1A	1	27023895	27023895	Nonsense_Mutation	SNP	C	C	A	c.1001C>A	p.Ser334Ter	p.S334*	ENST00000324856	stop_gained	3.36	TRUE	HR+, HER2+	35
HRAS	11	532660	532660	Missense_Mutation	SNP	C	C	G	c.546G>C	p.Met182Ile	p.M182I	ENST00000311189	missense_variant	1.52	FALSE	HR+, HER2+	35
ERBB2	17	37873719	37873719	Missense_Mutation	SNP	C	C	G	c.1884C>G	p.Ile628Met	p.I628M	ENST00000269571	missense_variant	1.22	TRUE	HR+, HER2+	35
ERBB2	17	37883701	37883701	Missense_Mutation	SNP	G	G	A	c.3313G>A	p.Asp1105Asn	p.D1105N	ENST00000269571	missense_variant	0.75	FALSE	HR+, HER2+	35
PIK3CA	3	178952085	178952085	Missense_Mutation	SNP	A	A	G	c.3140A>G	p.His1047Arg	p.H1047R	ENST00000263967	missense_variant	7.19	TRUE	HR+, HER2+	35
RHOA	3	49412973	49412973	Missense_Mutation	SNP	C	C	A	c.50G>T	p.Gly17Val	p.G17V	ENST00000418115	missense_variant	1.13	TRUE	HR+, HER2+	35
KIT	4	55561681	55561681	Missense_Mutation	SNP	C	C	T	c.71C>T	p.Ser24Phe	p.S24F	ENST00000288135	missense_variant	0.21	FALSE	HR+, HER2+	35
ESR1	6	152419922	152419922	Missense_Mutation	SNP	T	T	A	c.1609T>A	p.Tyr537Asn	p.Y537N	ENST00000206249	missense_variant	0.06	TRUE	HR+, HER2-	37
BRCA2	13	32914365	32914368	Frame_Shift_Ins	INS	GTAA	GTAA	ACTACATTTAC	c.5873_5876delinsACTACATTTAC	p.Cys1958TyrfsTer6	p.C1958Yfs*6	ENST00000380152	frameshift_variant	7.63	TRUE	HR+, HER2-	38
ESR1	6	152419922	152419922	Missense_Mutation	SNP	T	T	A	c.1609T>A	p.Tyr537Asn	p.Y537N	ENST00000206249	missense_variant	0.47	TRUE	HR+, HER2-	38
ESR1	6	152419922	152419922	Missense_Mutation	SNP	T	T	G	c.1609T>G	p.Tyr537Asp	p.Y537D	ENST00000206249	missense_variant	0.11	TRUE	HR+, HER2-	38
ESR1	6	152419923	152419923	Missense_Mutation	SNP	A	A	C	c.1610A>C	p.Tyr537Ser	p.Y537S	ENST00000206249	missense_variant	1.43	TRUE	HR+, HER2-	38
ESR1	6	152419926	152419926	Missense_Mutation	SNP	A	A	G	c.1613A>G	p.Asp538Gly	p.D538G	ENST00000206249	missense_variant	2.13	TRUE	HR+, HER2-	38
MET	7	116371800	116371800	Missense_Mutation	SNP	G	G	A	c.1279G>A	p.Val427Ile	p.V427I	ENST00000397752	missense_variant	0.19	FALSE	HR+, HER2-	38
TP53	17	7577121	7577121	Missense_Mutation	SNP	G	G	A	c.817C>T	p.Arg273Cys	p.R273C	ENST00000269305	missense_variant	17.24	TRUE	HR-, HER2-	39
EGFR	7	55240750	55240750	Missense_Mutation	SNP	G	G	T	c.1994G>T	p.Gly665Val	p.G665V	ENST00000275493	missense_variant	0.2	FALSE	HR-, HER2-	39
FGFR1	8	38273573	38273573	Missense_Mutation	SNP	A	A	T	c.1762T>A	p.Leu588Met	p.L588M	ENST00000425967	missense_variant	0.59	FALSE	HR-, HER2-	39
ESR1	6	152332832	152332832	Missense_Mutation	SNP	G	G	C	c.1138G>C	p.Glu380Gln	p.E380Q	ENST00000206249	missense_variant	2.79	TRUE	HR+, HER2-	40
ARID1A	1	27105688	27105688	Missense_Mutation	SNP	G	G	C	c.5299G>C	p.Glu1767Gln	p.E1767Q	ENST00000324856	missense_variant	0.23	FALSE	HR+, HER2-	41
ATM	11	108199871	108199871	Missense_Mutation	SNP	A	A	C	c.7213A>C	p.Met2405Leu	p.M2405L	ENST00000278616	missense_variant	0.13	FALSE	HR+, HER2-	41
ERBB2	17	37872064	37872064	Missense_Mutation	SNP	G	G	A	c.1385G>A	p.Gly462Asp	p.G462D	ENST00000269571	missense_variant	0.14	FALSE	HR+, HER2-	41
PIK3CA	3	178952085	178952085	Missense_Mutation	SNP	A	A	G	c.3140A>G	p.His1047Arg	p.H1047R	ENST00000263967	missense_variant	29.44	TRUE	HR+, HER2-	41
ESR1	6	152419926	152419926	Missense_Mutation	SNP	A	A	G	c.1613A>G	p.Asp538Gly	p.D538G	ENST00000206249	missense_variant	28.24	TRUE	HR+, HER2-	41
ESR1	6	152419923	152419923	Missense_Mutation	SNP	A	A	C	c.1610A>C	p.Tyr537Ser	p.Y537S	ENST00000206249	missense_variant	6	TRUE	HR+, HER2+	42
GATA3	10	8115923	8115923	Frame_Shift_Del	DEL	C	C	-	c.1271del	p.Pro424ArgfsTer51	p.P424Rfs*51	ENST00000346208	frameshift_variant	8.14	TRUE	HR+, HER2-	44
BRCA2	13	32936775	32936775	Missense_Mutation	SNP	G	G	A	c.7921G>A	p.Glu2641Lys	p.E2641K	ENST00000380152	missense_variant	0.11	FALSE	HR+, HER2-	44
RB1	13	48937001	48937001	Nonsense_Mutation	SNP	C	C	T	c.769C>T	p.Gln257Ter	p.Q257*	ENST00000267163	stop_gained	0.17	TRUE	HR+, HER2-	44
ERBB2	17	37868697	37868697	Missense_Mutation	SNP	G	G	C	c.1144G>C	p.Asp382His	p.D382H	ENST00000269571	missense_variant	0.24	FALSE	HR+, HER2-	44
PIK3CA	3	178936082	178936082	Missense_Mutation	SNP	G	G	A	c.1624G>A	p.Glu542Lys	p.E542K	ENST00000263967	missense_variant	14.18	TRUE	HR+, HER2-	44
PIK3CA	3	178948136	178948136	Missense_Mutation	SNP	G	G	A	c.2908G>A	p.Glu970Lys	p.E970K	ENST00000263967	missense_variant	13.75	TRUE	HR+, HER2-	44
KIT	4	55565892	55565892	Missense_Mutation	SNP	C	C	G	c.716C>G	p.Ser239Cys	p.S239C	ENST00000288135	missense_variant	0.15	FALSE	HR+, HER2-	44
ESR1	6	152332832	152332832	Missense_Mutation	SNP	G	G	C	c.1138G>C	p.Glu380Gln	p.E380Q	ENST00000206249	missense_variant	0.05	TRUE	HR+, HER2-	44
MET	7	116340047	116340047	Missense_Mutation	SNP	G	G	C	c.909G>C	p.Lys303Asn	p.K303N	ENST00000397752	missense_variant	13.17	FALSE	HR+, HER2-	44
BRCA2	13	32972416	32972416	Nonsense_Mutation	SNP	G	G	T	c.9766G>T	p.Glu3256Ter	p.E3256*	ENST00000380152	stop_gained	0.18	TRUE	HR+, HER2-	45
RB1	13	49027168	49027168	Nonsense_Mutation	SNP	C	C	T	c.1735C>T	p.Arg579Ter	p.R579*	ENST00000267163	stop_gained	2.57	TRUE	HR+, HER2-	45
ESR1	6	152419926	152419926	Missense_Mutation	SNP	A	A	G	c.1613A>G	p.Asp538Gly	p.D538G	ENST00000206249	missense_variant	3.03	TRUE	HR+, HER2-	45
MET	7	116423516	116423516	Nonsense_Mutation	SNP	C	C	A	c.3791C>A	p.Ser1264Ter	p.S1264*	ENST00000397752	stop_gained	2.99	FALSE	HR+, HER2-	45
AR	X	66941682	66941682	Missense_Mutation	SNP	A	A	G	c.2326A>G	p.Met776Val	p.M776V	ENST00000374690	missense_variant	0.14	FALSE	HR+, HER2-	45
PIK3CA	3	178936091	178936091	Missense_Mutation	SNP	G	G	A	c.1633G>A	p.Glu545Lys	p.E545K	ENST00000263967	missense_variant	17.67	TRUE	HR+, HER2-	47
APC	5	112179392	112179392	Nonsense_Mutation	SNP	C	C	T	c.8101C>T	p.Gln2701Ter	p.Q2701*	ENST00000257430	stop_gained	0.13	TRUE	HR+, HER2-	47
ERBB2	17	37882821	37882824	Frame_Shift_Del	DEL	TGAT	TGAT	-	c.2882_2885del	p.Ile961ThrfsTer98	p.I961Tfs*98	ENST00000269571	frameshift_variant	3.43	FALSE	HR+, HER2+	48
TP53	17	7578403	7578403	Missense_Mutation	SNP	C	C	A	c.527G>T	p.Cys176Phe	p.C176F	ENST00000269305	missense_variant	22.7	TRUE	HR+, HER2+	48
PIK3CA	3	178936091	178936091	Missense_Mutation	SNP	G	G	A	c.1633G>A	p.Glu545Lys	p.E545K	ENST00000263967	missense_variant	37.55	TRUE	HR+, HER2+	48
MTOR	1	11288816	11288816	Missense_Mutation	SNP	T	T	C	c.2939A>G	p.Lys980Arg	p.K980R	ENST00000361445	missense_variant	0.79	FALSE	HR+, HER2-	49
PTPN11	12	112888190	112888190	Missense_Mutation	SNP	A	A	T	c.206A>T	p.Glu69Val	p.E69V	ENST00000351677	missense_variant	0.28	TRUE	HR+, HER2-	49
PTPN11	12	112888211	112888211	Missense_Mutation	SNP	A	A	C	c.227A>C	p.Glu76Ala	p.E76A	ENST00000351677	missense_variant	1.68	TRUE	HR+, HER2-	49
KRAS	12	25380275	25380275	Missense_Mutation	SNP	T	T	G	c.183A>C	p.Gln61His	p.Q61H	ENST00000256078	missense_variant	0.15	TRUE	HR+, HER2-	49
PIK3CA	3	178916656	178916656	Missense_Mutation	SNP	T	T	G	c.43T>G	p.Leu15Val	p.L15V	ENST00000263967	missense_variant	0.39	TRUE	HR+, HER2-	49
PIK3CA	3	178936082	178936082	Missense_Mutation	SNP	G	G	A	c.1624G>A	p.Glu542Lys	p.E542K	ENST00000263967	missense_variant	18.88	TRUE	HR+, HER2-	49
BRCA2	13	32937486	32937486	Frame_Shift_Del	DEL	T	T	-	c.8147del	p.Val2716GlyfsTer17	p.V2716Gfs*17	ENST00000380152	frameshift_variant	51.54	TRUE	HR+, HER2-	50
PIK3CA	3	178952085	178952085	Missense_Mutation	SNP	A	A	G	c.3140A>G	p.His1047Arg	p.H1047R	ENST00000263967	missense_variant	54.87	TRUE	HR+, HER2-	50
TP53	17	7578212	7578212	Nonsense_Mutation	SNP	G	G	A	c.637C>T	p.Arg213Ter	p.R213*	ENST00000269305	stop_gained	22.2	TRUE	HR-, HER2-	51
TP53	17	7577064	7577065	Frame_Shift_Del	DEL	TC	TC	-	c.873_874del	p.Lys292ArgfsTer13	p.K292Rfs*13	ENST00000269305	frameshift_variant	0.36	TRUE	HR+, HER2-	52
ESR1	6	152419923	152419923	Missense_Mutation	SNP	A	A	C	c.1610A>C	p.Tyr537Ser	p.Y537S	ENST00000206249	missense_variant	2.87	TRUE	HR+, HER2-	52
TP53	17	7578388	7578388	Missense_Mutation	SNP	C	C	G	c.542G>C	p.Arg181Pro	p.R181P	ENST00000269305	missense_variant	0.4	TRUE	HR-, HER2-	53
PIK3CA	3	178952085	178952085	Missense_Mutation	SNP	A	A	G	c.3140A>G	p.His1047Arg	p.H1047R	ENST00000263967	missense_variant	0.18	TRUE	HR+, HER2-	54
PIK3CA	3	178936091	178936091	Missense_Mutation	SNP	G	G	A	c.1633G>A	p.Glu545Lys	p.E545K	ENST00000263967	missense_variant	10.6846	TRUE	HR+, HER2-	55
ESR1	6	152332832	152332832	Missense_Mutation	SNP	G	G	C	c.1138G>C	p.Glu380Gln	p.E380Q	ENST00000206249	missense_variant	3.89187	TRUE	HR+, HER2-	55
ESR1	6	152419926	152419926	Missense_Mutation	SNP	A	A	G	c.1613A>G	p.Asp538Gly	p.D538G	ENST00000206249	missense_variant	3.75579	TRUE	HR+, HER2-	55
DDR2	1	162748499	162748499	Missense_Mutation	SNP	T	T	G	c.2413T>G	p.Phe805Val	p.F805V	ENST00000367921	missense_variant	0.97	FALSE	HR-, HER2-	56
BRCA2	13	32911970	32911970	Missense_Mutation	SNP	A	A	G	c.3478A>G	p.Arg1160Gly	p.R1160G	ENST00000380152	missense_variant	0.43	FALSE	HR-, HER2-	56
NF1	17	29576063	29576063	Missense_Mutation	SNP	T	T	G	c.4036T>G	p.Phe1346Val	p.F1346V	ENST00000358273	missense_variant	0.44	FALSE	HR-, HER2-	56
NF1	17	29676223	29676223	Missense_Mutation	SNP	T	T	G	c.7275T>G	p.Asn2425Lys	p.N2425K	ENST00000358273	missense_variant	0.21	FALSE	HR-, HER2-	56
TP53	17	7577548	7577548	Missense_Mutation	SNP	C	C	T	c.733G>A	p.Gly245Ser	p.G245S	ENST00000269305	missense_variant	0.12	TRUE	HR-, HER2-	56
TP53	17	7578404	7578404	Missense_Mutation	SNP	A	A	T	c.526T>A	p.Cys176Ser	p.C176S	ENST00000269305	missense_variant	52.44	TRUE	HR-, HER2-	56
STK11	19	1223126	1223126	Missense_Mutation	SNP	G	G	A	c.1063G>A	p.Asp355Asn	p.D355N	ENST00000326873	missense_variant	0.11	FALSE	HR-, HER2-	56
GNAS	20	57484597	57484597	Missense_Mutation	SNP	G	G	T	c.681G>T	p.Gln227His	p.Q227H	ENST00000371085	missense_variant	0.53	TRUE	HR-, HER2-	56
ESR1	6	152420015	152420015	Missense_Mutation	SNP	T	T	A	c.1702T>A	p.Leu568Met	p.L568M	ENST00000206249	missense_variant	0.14	FALSE	HR-, HER2-	56
MET	7	116380969	116380969	Missense_Mutation	SNP	T	T	G	c.1591T>G	p.Ser531Ala	p.S531A	ENST00000397752	missense_variant	0.45	FALSE	HR-, HER2-	56
AR	X	66937464	66937464	Missense_Mutation	SNP	A	A	C	c.2318A>C	p.Glu773Ala	p.E773A	ENST00000374690	missense_variant,splice_region_variant	0.48	FALSE	HR-, HER2-	56
TP53	17	7578220	7578220	Frame_Shift_Del	DEL	T	T	-	c.629del	p.Asn210ThrfsTer37	p.N210Tfs*37	ENST00000269305	frameshift_variant	0.93	TRUE	HR+, HER2-	57
PIK3CA	3	178952085	178952085	Missense_Mutation	SNP	A	A	T	c.3140A>T	p.His1047Leu	p.H1047L	ENST00000263967	missense_variant	1.17	TRUE	HR+, HER2-	57
GATA3	10	8115751	8115752	Frame_Shift_Ins	INS	-	-	A	c.1102dup	p.Met368AsnfsTer3	p.M368Nfs*3	ENST00000346208	frameshift_variant	6.33	TRUE	Unobtainable	58
PDGFRA	4	55156482	55156482	Missense_Mutation	SNP	T	T	G	c.2883T>G	p.Ser961Arg	p.S961R	ENST00000257290	missense_variant,splice_region_variant	0.91	FALSE	Unobtainable	58
CDH1	16	68846157	68846158	Frame_Shift_Ins	INS	-	-	CCCA	c.1131_1134dup	p.Thr379HisfsTer9	p.T379Hfs*9	ENST00000261769	frameshift_variant	1.94	TRUE	Unobtainable	59
TP53	17	7577082	7577082	Missense_Mutation	SNP	C	C	T	c.856G>A	p.Glu286Lys	p.E286K	ENST00000269305	missense_variant	4.59	TRUE	Unobtainable	59
TP53	17	7578503	7578503	Missense_Mutation	SNP	C	C	T	c.427G>A	p.Val143Met	p.V143M	ENST00000269305	missense_variant	0.47	TRUE	Unobtainable	59
PIK3CA	3	178952085	178952085	Missense_Mutation	SNP	A	A	T	c.3140A>T	p.His1047Leu	p.H1047L	ENST00000263967	missense_variant	4.84	TRUE	Unobtainable	59
ESR1	6	152419922	152419922	Missense_Mutation	SNP	T	T	A	c.1609T>A	p.Tyr537Asn	p.Y537N	ENST00000206249	missense_variant	0.37	TRUE	Unobtainable	59
ESR1	6	152419923	152419923	Missense_Mutation	SNP	A	A	C	c.1610A>C	p.Tyr537Ser	p.Y537S	ENST00000206249	missense_variant	0.19	TRUE	Unobtainable	59
ESR1	6	152419926	152419926	Missense_Mutation	SNP	A	A	G	c.1613A>G	p.Asp538Gly	p.D538G	ENST00000206249	missense_variant	3.17	TRUE	Unobtainable	59
BRCA2	13	32914173	32914173	Missense_Mutation	SNP	A	A	G	c.5681A>G	p.Tyr1894Cys	p.Y1894C	ENST00000380152	missense_variant	0.25	FALSE	HR+, HER2-	60
ESR1	6	152419926	152419926	Missense_Mutation	SNP	A	A	G	c.1613A>G	p.Asp538Gly	p.D538G	ENST00000206249	missense_variant	6.1	TRUE	HR+, HER2-	60
BRCA1	17	41244117	41244117	Missense_Mutation	SNP	T	T	G	c.3431A>C	p.Gln1144Pro	p.Q1144P	ENST00000357654	missense_variant	0.6	FALSE	HR+, HER2-	61
TP53	17	7574021	7574021	Nonsense_Mutation	SNP	C	C	A	c.1006G>T	p.Glu336Ter	p.E336*	ENST00000269305	stop_gained	31.16	TRUE	HR+, HER2-	61
TP53	17	7574035	7574035	Splice_Site	SNP	T	T	C	c.994-2A>G		p.X332_splice	ENST00000269305	splice_acceptor_variant	0.54	TRUE	HR+, HER2-	61
TP53	17	7578434	7578435	In_Frame_Ins	INS	-	-	CTG	c.493_495dup	p.Gln165dup	p.Q165dup	ENST00000269305	inframe_insertion	0.05	TRUE	HR+, HER2-	61
PIK3CA	3	178936091	178936091	Missense_Mutation	SNP	G	G	A	c.1633G>A	p.Glu545Lys	p.E545K	ENST00000263967	missense_variant	0.37	TRUE	HR+, HER2-	61
PTEN	10	89692790	89692790	Missense_Mutation	SNP	G	G	A	c.274G>A	p.Asp92Asn	p.D92N	ENST00000371953	missense_variant	17.78	TRUE	HR+, HER2-	62
PIK3CA	3	178952085	178952085	Missense_Mutation	SNP	A	A	G	c.3140A>G	p.His1047Arg	p.H1047R	ENST00000263967	missense_variant	31.31	TRUE	HR+, HER2-	62
ESR1	6	152332832	152332832	Missense_Mutation	SNP	G	G	C	c.1138G>C	p.Glu380Gln	p.E380Q	ENST00000206249	missense_variant	0.24	TRUE	HR+, HER2-	62
ESR1	6	152419920	152419920	Missense_Mutation	SNP	T	T	A	c.1607T>A	p.Leu536His	p.L536H	ENST00000206249	missense_variant	0.2	TRUE	HR+, HER2-	62
ESR1	6	152419922	152419922	Missense_Mutation	SNP	T	T	A	c.1609T>A	p.Tyr537Asn	p.Y537N	ENST00000206249	missense_variant	2.49	TRUE	HR+, HER2-	62
ESR1	6	152419923	152419923	Missense_Mutation	SNP	A	A	C	c.1610A>C	p.Tyr537Ser	p.Y537S	ENST00000206249	missense_variant	0.89	TRUE	HR+, HER2-	62
ESR1	6	152419926	152419926	Missense_Mutation	SNP	A	A	G	c.1613A>G	p.Asp538Gly	p.D538G	ENST00000206249	missense_variant	14.48	TRUE	HR+, HER2-	62
MET	7	116380032	116380032	Missense_Mutation	SNP	C	C	T	c.1421C>T	p.Thr474Ile	p.T474I	ENST00000397752	missense_variant	0.2	FALSE	HR+, HER2-	62
ARID1A	1	27106465	27106465	Nonsense_Mutation	SNP	C	C	T	c.6076C>T	p.Gln2026Ter	p.Q2026*	ENST00000324856	stop_gained	0.2	TRUE	HR-, HER2-	63
TP53	17	7577574	7577574	Missense_Mutation	SNP	T	T	C	c.707A>G	p.Tyr236Cys	p.Y236C	ENST00000269305	missense_variant	87.31	TRUE	HR-, HER2-	63
AR	X	66765700	66765700	Missense_Mutation	SNP	G	G	A	c.712G>A	p.Glu238Lys	p.E238K	ENST00000374690	missense_variant	0.28	FALSE	HR-, HER2-	63
TP53	17	7577117	7577117	Missense_Mutation	SNP	A	A	G	c.821T>C	p.Val274Ala	p.V274A	ENST00000269305	missense_variant	52.42	TRUE	HR+, HER2-	64
FGFR2	10	123325035	123325035	Missense_Mutation	SNP	G	G	A	c.293C>T	p.Thr98Met	p.T98M	ENST00000358487	missense_variant	0.19	FALSE	HR+, HER2-	65
AKT1	14	105246551	105246551	Missense_Mutation	SNP	C	C	T	c.49G>A	p.Glu17Lys	p.E17K	ENST00000349310	missense_variant,splice_region_variant	34.54	TRUE	HR+, HER2-	65
BRAF	7	140481402	140481402	Missense_Mutation	SNP	C	C	G	c.1406G>C	p.Gly469Ala	p.G469A	ENST00000288602	missense_variant	0.17	TRUE	HR+, HER2-	65
ARID1A	1	27023652	27023654	In_Frame_Del	DEL	CCT	CCT	-	c.763_765del	p.Ser256del	p.S256del	ENST00000324856	inframe_deletion	13.3	FALSE	HR+, HER2-	66
PTEN	10	89717708	89717708	Nonsense_Mutation	SNP	C	C	T	c.733C>T	p.Gln245Ter	p.Q245*	ENST00000371953	stop_gained	47.5235	TRUE	HR+, HER2-	66
NF1	17	29560085	29560085	Nonsense_Mutation	SNP	C	C	T	c.3562C>T	p.Gln1188Ter	p.Q1188*	ENST00000358273	stop_gained	45.2592	TRUE	HR+, HER2-	66
ERBB2	17	37881000	37881000	Missense_Mutation	SNP	G	G	C	c.2329G>C	p.Val777Leu	p.V777L	ENST00000269571	missense_variant	0.069458	TRUE	HR+, HER2-	66
TP53	17	7577099	7577099	Missense_Mutation	SNP	C	C	T	c.839G>A	p.Arg280Lys	p.R280K	ENST00000269305	missense_variant	47.1652	TRUE	HR+, HER2-	66
TP53	17	7578213	7578213	Frame_Shift_Del	DEL	A	A	-	c.636del	p.Arg213AspfsTer34	p.R213Dfs*34	ENST00000269305	frameshift_variant	0.039505	TRUE	HR+, HER2-	66
NOTCH1	9	139391863	139391863	Missense_Mutation	SNP	C	C	T	c.6328G>A	p.Val2110Met	p.V2110M	ENST00000277541	missense_variant	0.111916	FALSE	HR+, HER2-	66
PIK3CA	3	178952085	178952085	Missense_Mutation	SNP	A	A	G	c.3140A>G	p.His1047Arg	p.H1047R	ENST00000263967	missense_variant	0.86	TRUE	HR+, HER2-	68
ESR1	6	152419923	152419923	Missense_Mutation	SNP	A	A	C	c.1610A>C	p.Tyr537Ser	p.Y537S	ENST00000206249	missense_variant	0.23	TRUE	HR+, HER2-	68
GATA3	10	8111433	8111434	Splice_Site	DEL	CA	CA	-	c.922-3_922-2del		p.X308_splice	ENST00000346208	splice_acceptor_variant,intron_variant	28.36	TRUE	HR+, HER2-	69
PTEN	10	89717612	89717612	Frame_Shift_Del	DEL	C	C	-	c.638del	p.Pro213LeufsTer8	p.P213Lfs*8	ENST00000371953	frameshift_variant,splice_region_variant	29.02	TRUE	HR+, HER2-	69
TP53	17	7578496	7578496	Missense_Mutation	SNP	A	A	T	c.434T>A	p.Leu145Gln	p.L145Q	ENST00000269305	missense_variant	32.74	TRUE	HR+, HER2-	69
PIK3CA	3	178936091	178936091	Missense_Mutation	SNP	G	G	A	c.1633G>A	p.Glu545Lys	p.E545K	ENST00000263967	missense_variant	27	TRUE	HR+, HER2-	69
CCND1	11	69456105	69456105	Missense_Mutation	SNP	C	C	G	c.24C>G	p.Cys8Trp	p.C8W	ENST00000227507	missense_variant	0.1	FALSE	HR+, HER2-	70
TP53	17	7578177	7578177	Splice_Region	SNP	C	C	T	c.672G>A	p.Glu224=	p.E224=	ENST00000269305	splice_region_variant,synonymous_variant	11.81	TRUE	HR+, HER2-	70
PIK3CA	3	178927980	178927980	Missense_Mutation	SNP	T	T	C	c.1258T>C	p.Cys420Arg	p.C420R	ENST00000263967	missense_variant	13.85	TRUE	HR+, HER2-	70
PIK3CA	3	178952018	178952018	Missense_Mutation	SNP	A	A	G	c.3073A>G	p.Thr1025Ala	p.T1025A	ENST00000263967	missense_variant	0.11	TRUE	HR+, HER2-	70
PIK3CA	3	178952074	178952074	Missense_Mutation	SNP	G	G	A	c.3129G>A	p.Met1043Ile	p.M1043I	ENST00000263967	missense_variant	0.41	TRUE	HR+, HER2-	70
ESR1	6	152419923	152419923	Missense_Mutation	SNP	A	A	C	c.1610A>C	p.Tyr537Ser	p.Y537S	ENST00000206249	missense_variant	11.85	TRUE	HR+, HER2-	70
TP53	17	7578406	7578406	Missense_Mutation	SNP	C	C	T	c.524G>A	p.Arg175His	p.R175H	ENST00000269305	missense_variant	1.79	TRUE	HR+, HER2-	71
PIK3CA	3	178928068	178928068	Missense_Mutation	SNP	C	C	T	c.1346C>T	p.Pro449Leu	p.P449L	ENST00000263967	missense_variant	3.15	TRUE	HR+, HER2-	71
PIK3CA	3	178952085	178952085	Missense_Mutation	SNP	A	A	G	c.3140A>G	p.His1047Arg	p.H1047R	ENST00000263967	missense_variant	4.23	TRUE	HR+, HER2-	71
ESR1	6	152332832	152332832	Missense_Mutation	SNP	G	G	C	c.1138G>C	p.Glu380Gln	p.E380Q	ENST00000206249	missense_variant	0.12	TRUE	HR+, HER2-	71
BRCA2	13	32912733	32912733	Missense_Mutation	SNP	C	C	T	c.4241C>T	p.Thr1414Met	p.T1414M	ENST00000380152	missense_variant	31.81	FALSE	HR+, HER2-	72
MAPK3	16	30134419	30134419	Missense_Mutation	SNP	C	C	G	c.112G>C	p.Val38Leu	p.V38L	ENST00000263025	missense_variant	0.31	FALSE	HR+, HER2-	72
ESR1	6	152419926	152419926	Missense_Mutation	SNP	A	A	G	c.1613A>G	p.Asp538Gly	p.D538G	ENST00000206249	missense_variant	0.12	TRUE	HR+, HER2-	72
BRCA2	13	32906906	32906906	Missense_Mutation	SNP	A	A	G	c.1291A>G	p.Thr431Ala	p.T431A	ENST00000380152	missense_variant	3.35	FALSE	HR-, HER2-	73
TP53	17	7578394	7578394	Missense_Mutation	SNP	T	T	C	c.536A>G	p.His179Arg	p.H179R	ENST00000269305	missense_variant	6.51	TRUE	HR-, HER2-	73
ARAF	X	47426118	47426118	Missense_Mutation	SNP	C	C	T	c.638C>T	p.Thr213Met	p.T213M	ENST00000377045	missense_variant	1.32	FALSE	HR-, HER2-	73
ARID1A	1	27088787	27088788	Frame_Shift_Ins	INS	-	-	G	c.2402dup	p.Gln802SerfsTer15	p.Q802Sfs*15	ENST00000324856	frameshift_variant	0.61	TRUE	HR+, HER2-	74
MAPK3	16	30134446	30134446	Missense_Mutation	SNP	C	C	T	c.85G>A	p.Glu29Lys	p.E29K	ENST00000263025	missense_variant	0.37	FALSE	HR+, HER2-	74
GNAS	20	57484420	57484420	Missense_Mutation	SNP	C	C	T	c.601C>T	p.Arg201Cys	p.R201C	ENST00000371085	missense_variant	0.11	TRUE	HR+, HER2-	74
PIK3CA	3	178936091	178936091	Missense_Mutation	SNP	G	G	A	c.1633G>A	p.Glu545Lys	p.E545K	ENST00000263967	missense_variant	17.97	TRUE	HR+, HER2-	74
ESR1	6	152419923	152419923	Missense_Mutation	SNP	A	A	C	c.1610A>C	p.Tyr537Ser	p.Y537S	ENST00000206249	missense_variant	0.24	TRUE	HR+, HER2-	74
ARID1A	1	27057750	27057756	Frame_Shift_Del	DEL	CCAGCAA	CCAGCAA	-	c.1461_1467del	p.Gln487HisfsTer130	p.Q487Hfs*130	ENST00000324856	frameshift_variant	0.39	TRUE	HR+, HER2-	75
HRAS	11	533491	533491	Missense_Mutation	SNP	C	C	T	c.412G>A	p.Gly138Ser	p.G138S	ENST00000311189	missense_variant	0.41	FALSE	HR+, HER2-	75
ESR1	6	152419926	152419926	Missense_Mutation	SNP	A	A	G	c.1613A>G	p.Asp538Gly	p.D538G	ENST00000206249	missense_variant	1.03	TRUE	HR+, HER2-	75
BRAF	7	140453155	140453155	Missense_Mutation	SNP	C	C	T	c.1780G>A	p.Asp594Asn	p.D594N	ENST00000288602	missense_variant	0.07	TRUE	HR+, HER2-	75
PIK3CA	3	178936091	178936091	Missense_Mutation	SNP	G	G	A	c.1633G>A	p.Glu545Lys	p.E545K	ENST00000263967	missense_variant	0.29	TRUE	Unobtainable	76
TP53	17	7574017	7574017	Missense_Mutation	SNP	C	C	T	c.1010G>A	p.Arg337His	p.R337H	ENST00000269305	missense_variant	0.16	TRUE	HR+, HER2-	77
ESR1	6	152419920	152419920	Missense_Mutation	SNP	T	T	G	c.1607T>G	p.Leu536Arg	p.L536R	ENST00000206249	missense_variant	1.32	TRUE	HR+, HER2-	77
ESR1	6	152419922	152419922	Missense_Mutation	SNP	T	T	A	c.1609T>A	p.Tyr537Asn	p.Y537N	ENST00000206249	missense_variant	0.98	TRUE	HR+, HER2-	77
ESR1	6	152419926	152419926	Missense_Mutation	SNP	A	A	G	c.1613A>G	p.Asp538Gly	p.D538G	ENST00000206249	missense_variant	37.08	TRUE	HR+, HER2-	77
TP53	17	7578176	7578176	Splice_Site	SNP	C	C	T	c.672+1G>A		p.X224_splice	ENST00000269305	splice_donor_variant	0.17	TRUE	HR+, HER2-	78
PIK3CA	3	178921549	178921549	Missense_Mutation	SNP	T	T	G	c.1031T>G	p.Val344Gly	p.V344G	ENST00000263967	missense_variant	1.85	TRUE	HR+, HER2-	78
PIK3CA	3	178927974	178927974	Missense_Mutation	SNP	G	G	A	c.1252G>A	p.Glu418Lys	p.E418K	ENST00000263967	missense_variant,splice_region_variant	0.12	TRUE	HR+, HER2-	78
PIK3CA	3	178928073	178928073	Missense_Mutation	SNP	G	G	A	c.1351G>A	p.Gly451Arg	p.G451R	ENST00000263967	missense_variant	0.72	TRUE	HR+, HER2-	78
PIK3CA	3	178952085	178952085	Missense_Mutation	SNP	A	A	G	c.3140A>G	p.His1047Arg	p.H1047R	ENST00000263967	missense_variant	17.22	TRUE	HR+, HER2-	78
ESR1	6	152332832	152332832	Missense_Mutation	SNP	G	G	C	c.1138G>C	p.Glu380Gln	p.E380Q	ENST00000206249	missense_variant	2.39	TRUE	HR+, HER2-	78
ESR1	6	152332904	152332904	Missense_Mutation	SNP	T	T	G	c.1210T>G	p.Phe404Val	p.F404V	ENST00000206249	missense_variant	0.21	FALSE	HR+, HER2-	78
ESR1	6	152382153	152382153	Missense_Mutation	SNP	G	G	T	c.1263G>T	p.Met421Ile	p.M421I	ENST00000206249	missense_variant	0.47	FALSE	HR+, HER2-	78
ESR1	6	152415537	152415537	Missense_Mutation	SNP	T	T	C	c.1387T>C	p.Ser463Pro	p.S463P	ENST00000206249	missense_variant	2.29	TRUE	HR+, HER2-	78
ESR1	6	152419922	152419922	Missense_Mutation	SNP	T	T	A	c.1609T>A	p.Tyr537Asn	p.Y537N	ENST00000206249	missense_variant	0.14	TRUE	HR+, HER2-	78
ESR1	6	152419926	152419926	Missense_Mutation	SNP	A	A	G	c.1613A>G	p.Asp538Gly	p.D538G	ENST00000206249	missense_variant	1.92	TRUE	HR+, HER2-	78
CDKN2A	9	21971111	21971111	Missense_Mutation	SNP	G	G	A	c.247C>T	p.His83Tyr	p.H83Y	ENST00000304494	missense_variant	2.52	TRUE	HR+, HER2-	78
BRCA1	17	41244364	41244364	Missense_Mutation	SNP	C	C	T	c.3184G>A	p.Gly1062Ser	p.G1062S	ENST00000357654	missense_variant	0.1	FALSE	HR+, HER2-	79
TP53	17	7578406	7578406	Missense_Mutation	SNP	C	C	T	c.524G>A	p.Arg175His	p.R175H	ENST00000269305	missense_variant	0.16	TRUE	HR+, HER2-	79
PIK3CA	3	178936082	178936082	Missense_Mutation	SNP	G	G	A	c.1624G>A	p.Glu542Lys	p.E542K	ENST00000263967	missense_variant	0.27	TRUE	HR+, HER2-	79
PIK3CA	3	178936082	178936082	Missense_Mutation	SNP	G	G	A	c.1624G>A	p.Glu542Lys	p.E542K	ENST00000263967	missense_variant	1.45	TRUE	HR+, HER2-	80
ERBB2	17	37879794	37879794	Missense_Mutation	SNP	G	G	C	c.2089G>C	p.Val697Leu	p.V697L	ENST00000269571	missense_variant	0.12	TRUE	HR+, HER2-	81
TP53	17	7578236	7578236	Missense_Mutation	SNP	A	A	T	c.613T>A	p.Tyr205Asn	p.Y205N	ENST00000269305	missense_variant	0.13	TRUE	HR+, HER2-	81
ESR1	6	152419926	152419926	Missense_Mutation	SNP	A	A	G	c.1613A>G	p.Asp538Gly	p.D538G	ENST00000206249	missense_variant	2.5	TRUE	HR+, HER2-	81
NOTCH1	9	139417546	139417546	Missense_Mutation	SNP	G	G	C	c.498C>G	p.Cys166Trp	p.C166W	ENST00000277541	missense_variant	0.42	FALSE	HR+, HER2-	81
TP53	17	7577082	7577082	Nonsense_Mutation	SNP	C	C	A	c.856G>T	p.Glu286Ter	p.E286*	ENST00000269305	stop_gained	0.35	TRUE	HR-, HER2+	83
TP53	17	7578406	7578406	Missense_Mutation	SNP	C	C	T	c.524G>A	p.Arg175His	p.R175H	ENST00000269305	missense_variant	0.36	TRUE	HR-, HER2+	83
ALK	2	29416650	29416650	Missense_Mutation	SNP	C	C	T	c.4303G>A	p.Glu1435Lys	p.E1435K	ENST00000389048	missense_variant	3.78	FALSE	HR+, HER2-	85
RB1	13	48934194	48934194	Nonsense_Mutation	SNP	C	C	T	c.649C>T	p.Gln217Ter	p.Q217*	ENST00000267163	stop_gained	1.05	TRUE	HR+, HER2-	86
TP53	17	7579355	7579355	Missense_Mutation	SNP	A	A	T	c.332T>A	p.Leu111Gln	p.L111Q	ENST00000269305	missense_variant	42.33	TRUE	HR+, HER2-	86
TP53	17	7579909	7579909	Missense_Mutation	SNP	C	C	T	c.4G>A	p.Glu2Lys	p.E2K	ENST00000269305	missense_variant	2.84	FALSE	HR+, HER2-	86
ESR1	6	152332832	152332832	Missense_Mutation	SNP	G	G	C	c.1138G>C	p.Glu380Gln	p.E380Q	ENST00000206249	missense_variant	11.38	TRUE	HR+, HER2-	86
ESR1	6	152419923	152419923	Missense_Mutation	SNP	A	A	C	c.1610A>C	p.Tyr537Ser	p.Y537S	ENST00000206249	missense_variant	0.71	TRUE	HR+, HER2-	86
ESR1	6	152419926	152419926	Missense_Mutation	SNP	A	A	G	c.1613A>G	p.Asp538Gly	p.D538G	ENST00000206249	missense_variant	4.18	TRUE	HR+, HER2-	86
BRAF	7	140501213	140501213	Missense_Mutation	SNP	C	C	G	c.859G>C	p.Asp287His	p.D287H	ENST00000288602	missense_variant,splice_region_variant	0.45	TRUE	HR+, HER2-	86
FGFR1	8	38274861	38274861	Missense_Mutation	SNP	C	C	G	c.1719G>C	p.Lys573Asn	p.K573N	ENST00000425967	missense_variant	0.11	FALSE	HR+, HER2-	86
AR	X	66765461	66765461	Missense_Mutation	SNP	C	C	T	c.473C>T	p.Ser158Leu	p.S158L	ENST00000374690	missense_variant	0.28	FALSE	HR+, HER2-	86
ARID1A	1	27101672	27101672	Missense_Mutation	SNP	G	G	A	c.4954G>A	p.Val1652Met	p.V1652M	ENST00000324856	missense_variant	0.11	FALSE	HR+, HER2-	87
PIK3CA	3	178921552	178921552	Missense_Mutation	SNP	A	A	T	c.1034A>T	p.Asn345Ile	p.N345I	ENST00000263967	missense_variant	1.6	TRUE	HR+, HER2-	87
PIK3CA	3	178936091	178936091	Missense_Mutation	SNP	G	G	A	c.1633G>A	p.Glu545Lys	p.E545K	ENST00000263967	missense_variant	2.93	TRUE	HR+, HER2-	87
ESR1	6	152419926	152419926	Missense_Mutation	SNP	A	A	G	c.1613A>G	p.Asp538Gly	p.D538G	ENST00000206249	missense_variant	0.05	TRUE	HR+, HER2-	87
TP53	17	7577538	7577538	Missense_Mutation	SNP	C	C	T	c.743G>A	p.Arg248Gln	p.R248Q	ENST00000269305	missense_variant	63.38	TRUE	HR+, HER2-	88
ESR1	6	152419920	152419921	Missense_Mutation	DNP	TC	TC	AG	c.1607_1608delinsAG	p.Leu536Gln	p.L536Q	ENST00000206249	missense_variant	0.37	TRUE	HR+, HER2-	88
ESR1	6	152419922	152419922	Missense_Mutation	SNP	T	T	A	c.1609T>A	p.Tyr537Asn	p.Y537N	ENST00000206249	missense_variant	11.63	TRUE	HR+, HER2-	88
ESR1	6	152419923	152419923	Missense_Mutation	SNP	A	A	C	c.1610A>C	p.Tyr537Ser	p.Y537S	ENST00000206249	missense_variant	1.05	TRUE	HR+, HER2-	88
ESR1	6	152419926	152419926	Missense_Mutation	SNP	A	A	G	c.1613A>G	p.Asp538Gly	p.D538G	ENST00000206249	missense_variant	0.56	TRUE	HR+, HER2-	88
TP53	17	7578265	7578265	Missense_Mutation	SNP	A	A	T	c.584T>A	p.Ile195Asn	p.I195N	ENST00000269305	missense_variant	0.75	TRUE	HR+, HER2-	89
DDR2	1	162745473	162745473	Missense_Mutation	SNP	T	T	C	c.1888T>C	p.Ser630Pro	p.S630P	ENST00000367921	missense_variant	0.52	FALSE	HR-, HER2-	91
NF1	17	29556450	29556451	Frame_Shift_Ins	INS	-	-	A	c.2818dup	p.Thr940AsnfsTer7	p.T940Nfs*7	ENST00000358273	frameshift_variant	0.33	TRUE	HR-, HER2-	91
PIK3CA	3	178936091	178936091	Missense_Mutation	SNP	G	G	A	c.1633G>A	p.Glu545Lys	p.E545K	ENST00000263967	missense_variant	0.12	TRUE	HR+, HER2-	92
ARID1A	1	27105930	27105931	Frame_Shift_Ins	INS	-	-	G	c.5548dup	p.Asp1850GlyfsTer4	p.D1850Gfs*4	ENST00000324856	frameshift_variant	1.01	TRUE	HR+, HER2-	93
ERBB2	17	37880220	37880220	Missense_Mutation	SNP	T	T	C	c.2264T>C	p.Leu755Ser	p.L755S	ENST00000269571	missense_variant	20.71	TRUE	HR+, HER2-	93
FGFR1	8	38287429	38287429	Missense_Mutation	SNP	G	G	C	c.228C>G	p.Phe76Leu	p.F76L	ENST00000425967	missense_variant	0.11	FALSE	HR+, HER2-	93
ARID1A	1	27057727	27057727	Nonsense_Mutation	SNP	C	C	T	c.1435C>T	p.Gln479Ter	p.Q479*	ENST00000324856	stop_gained	14.81	TRUE	HR+, HER2-	94
RB1	13	49051539	49051539	Missense_Mutation	SNP	G	G	C	c.2712G>C	p.Met904Ile	p.M904I	ENST00000267163	missense_variant,splice_region_variant	25.09	FALSE	HR+, HER2-	94
TP53	17	7574021	7574021	Nonsense_Mutation	SNP	C	C	A	c.1006G>T	p.Glu336Ter	p.E336*	ENST00000269305	stop_gained	34.21	TRUE	HR+, HER2-	94
TP53	17	7577099	7577099	Missense_Mutation	SNP	C	C	G	c.839G>C	p.Arg280Thr	p.R280T	ENST00000269305	missense_variant	23.31	TRUE	HR+, HER2-	94
PIK3CA	3	178936082	178936082	Missense_Mutation	SNP	G	G	A	c.1624G>A	p.Glu542Lys	p.E542K	ENST00000263967	missense_variant	13.17	TRUE	HR+, HER2-	94
PIK3CA	3	178936091	178936091	Missense_Mutation	SNP	G	G	A	c.1633G>A	p.Glu545Lys	p.E545K	ENST00000263967	missense_variant	22.83	TRUE	HR+, HER2-	94
EGFR	7	55233119	55233119	Missense_Mutation	SNP	C	C	A	c.1869C>A	p.Asn623Lys	p.N623K	ENST00000275493	missense_variant	0.94	FALSE	HR+, HER2-	94
AKT1	14	105246551	105246551	Missense_Mutation	SNP	C	C	T	c.49G>A	p.Glu17Lys	p.E17K	ENST00000349310	missense_variant,splice_region_variant	2.2	TRUE	HR+, HER2-	95
CDH1	16	68835609	68835615	Frame_Shift_Del	DEL	CCTATTT	CCTATTT	-	c.200_206del	p.Ala67ValfsTer14	p.A67Vfs*14	ENST00000261769	frameshift_variant	3.16	TRUE	HR+, HER2-	95
ESR1	6	152419923	152419923	Missense_Mutation	SNP	A	A	C	c.1610A>C	p.Tyr537Ser	p.Y537S	ENST00000206249	missense_variant	2.71	TRUE	HR+, HER2-	95
AR	X	66931405	66931405	Missense_Mutation	SNP	C	C	T	c.2047C>T	p.Pro683Ser	p.P683S	ENST00000374690	missense_variant	1.99	FALSE	HR+, HER2-	95
FGFR2	10	123258034	123258034	Missense_Mutation	SNP	A	A	T	c.1647T>A	p.Asn549Lys	p.N549K	ENST00000358487	missense_variant	0.07	TRUE	HR+, HER2-	96
RET	10	43617416	43617416	Missense_Mutation	SNP	T	T	C	c.2753T>C	p.Met918Thr	p.M918T	ENST00000355710	missense_variant	0.12	TRUE	HR+, HER2-	96
KRAS	12	25380265	25380265	Missense_Mutation	SNP	T	T	G	c.193A>C	p.Ser65Arg	p.S65R	ENST00000256078	missense_variant	0.1	TRUE	HR+, HER2-	96
KRAS	12	25380275	25380275	Missense_Mutation	SNP	T	T	G	c.183A>C	p.Gln61His	p.Q61H	ENST00000256078	missense_variant	0.1	TRUE	HR+, HER2-	96
KRAS	12	25398284	25398284	Missense_Mutation	SNP	C	C	A	c.35G>T	p.Gly12Val	p.G12V	ENST00000256078	missense_variant	0.13	TRUE	HR+, HER2-	96
KRAS	12	25398284	25398284	Missense_Mutation	SNP	C	C	G	c.35G>C	p.Gly12Ala	p.G12A	ENST00000256078	missense_variant	0.18	TRUE	HR+, HER2-	96
PIK3CA	3	178936091	178936091	Missense_Mutation	SNP	G	G	A	c.1633G>A	p.Glu545Lys	p.E545K	ENST00000263967	missense_variant	42.3	TRUE	HR+, HER2-	96
KIT	4	55593703	55593704	Frame_Shift_Ins	INS	-	-	TT	c.1772_1773dup	p.Gly592LeufsTer21	p.G592Lfs*21	ENST00000288135	frameshift_variant	0.11	FALSE	HR+, HER2-	96
ESR1	6	152419923	152419923	Missense_Mutation	SNP	A	A	C	c.1610A>C	p.Tyr537Ser	p.Y537S	ENST00000206249	missense_variant	26.13	TRUE	HR+, HER2-	96
PIK3CA	3	178952090	178952090	Missense_Mutation	SNP	G	G	C	c.3145G>C	p.Gly1049Arg	p.G1049R	ENST00000263967	missense_variant	0.14	TRUE	HR+, HER2+	97
CDK6	7	92300746	92300746	Missense_Mutation	SNP	C	C	T	c.641G>A	p.Arg214His	p.R214H	ENST00000265734	missense_variant	0.13	FALSE	HR+, HER2+	97
AKT1	14	105246445	105246445	Missense_Mutation	SNP	A	A	C	c.155T>G	p.Leu52Arg	p.L52R	ENST00000349310	missense_variant	0.29	TRUE	HR+, HER2-	98
TP53	17	7578427	7578427	Missense_Mutation	SNP	T	T	G	c.503A>C	p.His168Pro	p.H168P	ENST00000269305	missense_variant	0.74	TRUE	HR+, HER2-	98
ERBB2	17	37881368	37881368	Nonsense_Mutation	SNP	A	A	T	c.2560A>T	p.Lys854Ter	p.K854*	ENST00000269571	stop_gained	0.224162	FALSE	HR+, HER2-	99
ESR1	6	152332832	152332832	Missense_Mutation	SNP	G	G	C	c.1138G>C	p.Glu380Gln	p.E380Q	ENST00000206249	missense_variant	0.15916	TRUE	HR+, HER2-	99
ESR1	6	152419923	152419923	Missense_Mutation	SNP	A	A	G	c.1610A>G	p.Tyr537Cys	p.Y537C	ENST00000206249	missense_variant	13.5761	TRUE	HR+, HER2-	99
ARID1A	1	27023849	27023874	Frame_Shift_Del	DEL	GGGCCCCAGGACGGGGGCGCCGGCAA	GGGCCCCAGGACGGGGGCGCCGGCAA	-	c.961_986del	p.Gln321GlyfsTer70	p.Q321Gfs*70	ENST00000324856	frameshift_variant	3.13	TRUE	HR+, HER2-	100
ARID1A	1	27057913	27057914	Frame_Shift_Del	DEL	AC	AC	-	c.1624_1625del	p.Gln542AlafsTer80	p.Q542Afs*80	ENST00000324856	frameshift_variant	5.05	TRUE	HR+, HER2-	100
APC	5	112174430	112174430	Missense_Mutation	SNP	G	G	A	c.3139G>A	p.Glu1047Lys	p.E1047K	ENST00000257430	missense_variant	6.97	FALSE	HR+, HER2-	100
ARID1A	1	27087953	27087953	Missense_Mutation	SNP	C	C	T	c.2240C>T	p.Ala747Val	p.A747V	ENST00000324856	missense_variant	0.17	FALSE	Unobtainable	101
RB1	13	48955526	48955526	Nonsense_Mutation	SNP	A	A	T	c.1642A>T	p.Lys548Ter	p.K548*	ENST00000267163	stop_gained	2.05	TRUE	Unobtainable	101
TP53	17	7577095	7577096	Frame_Shift_Ins	INS	-	-	T	c.842dup	p.Asp281GlufsTer25	p.D281Efs*25	ENST00000269305	frameshift_variant	2.02	TRUE	Unobtainable	101
NOTCH1	9	139391526	139391526	Missense_Mutation	SNP	G	G	A	c.6665C>T	p.Pro2222Leu	p.P2222L	ENST00000277541	missense_variant	0.18	FALSE	Unobtainable	101
ARID1A	1	27105565	27105565	Missense_Mutation	SNP	G	G	C	c.5176G>C	p.Glu1726Gln	p.E1726Q	ENST00000324856	missense_variant	1.84	FALSE	HR+, HER2-	102
ARID1A	1	27105724	27105724	Nonsense_Mutation	SNP	G	G	T	c.5335G>T	p.Glu1779Ter	p.E1779*	ENST00000324856	stop_gained	2.56	TRUE	HR+, HER2-	102
CCND1	11	69456203	69456203	Missense_Mutation	SNP	C	C	G	c.122C>G	p.Ser41Trp	p.S41W	ENST00000227507	missense_variant	1.55	FALSE	HR+, HER2-	102
BRCA2	13	32929275	32929275	Missense_Mutation	SNP	G	G	A	c.7285G>A	p.Glu2429Lys	p.E2429K	ENST00000380152	missense_variant	0.21	FALSE	HR+, HER2-	102
BRCA2	13	32929363	32929363	Missense_Mutation	SNP	A	A	C	c.7373A>C	p.Asn2458Thr	p.N2458T	ENST00000380152	missense_variant	0.23	FALSE	HR+, HER2-	102
NF1	17	29552134	29552134	Missense_Mutation	SNP	C	C	T	c.1867C>T	p.His623Tyr	p.H623Y	ENST00000358273	missense_variant	2.26	FALSE	HR+, HER2-	102
NF1	17	29556139	29556139	Missense_Mutation	SNP	G	G	C	c.2506G>C	p.Glu836Gln	p.E836Q	ENST00000358273	missense_variant	2.03	FALSE	HR+, HER2-	102
TP53	17	7577079	7577079	Missense_Mutation	SNP	C	C	T	c.859G>A	p.Glu287Lys	p.E287K	ENST00000269305	missense_variant	2.36	TRUE	HR+, HER2-	102
TP53	17	7577085	7577085	Missense_Mutation	SNP	C	C	T	c.853G>A	p.Glu285Lys	p.E285K	ENST00000269305	missense_variant	2.2	TRUE	HR+, HER2-	102
PIK3CA	3	178936091	178936091	Missense_Mutation	SNP	G	G	A	c.1633G>A	p.Glu545Lys	p.E545K	ENST00000263967	missense_variant	2.45	TRUE	HR+, HER2-	102
KIT	4	55594068	55594068	Missense_Mutation	SNP	G	G	A	c.1854G>A	p.Met618Ile	p.M618I	ENST00000288135	missense_variant	3.06	FALSE	HR+, HER2-	102
EGFR	7	55221800	55221800	Missense_Mutation	SNP	G	G	A	c.844G>A	p.Glu282Lys	p.E282K	ENST00000275493	missense_variant	2.88	FALSE	HR+, HER2-	102
NOTCH1	9	139391529	139391529	Missense_Mutation	SNP	G	G	C	c.6662C>G	p.Ser2221Cys	p.S2221C	ENST00000277541	missense_variant	2.99	FALSE	HR+, HER2-	102
CDKN2A	9	21971185	21971185	Missense_Mutation	SNP	C	C	T	c.173G>A	p.Arg58Gln	p.R58Q	ENST00000304494	missense_variant	2.16	FALSE	HR+, HER2-	102
CDKN2A	9	21971205	21971205	Missense_Mutation	SNP	G	G	A	c.319C>T	p.His107Tyr	p.H107Y	ENST00000361570	missense_variant,splice_region_variant	1.39	FALSE	HR+, HER2-	102
PTEN	10	89624274	89624274	Nonsense_Mutation	SNP	T	T	G	c.48T>G	p.Tyr16Ter	p.Y16*	ENST00000371953	stop_gained	16.02	TRUE	Unobtainable	103
PTEN	10	89711942	89711943	Frame_Shift_Ins	INS	-	-	T	c.562dup	p.Tyr188LeufsTer2	p.Y188Lfs*2	ENST00000371953	frameshift_variant	15.52	TRUE	Unobtainable	103
TP53	17	7577120	7577120	Missense_Mutation	SNP	C	C	T	c.818G>A	p.Arg273His	p.R273H	ENST00000269305	missense_variant	0.43	TRUE	Unobtainable	103
ESR1	6	152419922	152419922	Missense_Mutation	SNP	T	T	A	c.1609T>A	p.Tyr537Asn	p.Y537N	ENST00000206249	missense_variant	1.9	TRUE	Unobtainable	103
ESR1	6	152419926	152419926	Missense_Mutation	SNP	A	A	G	c.1613A>G	p.Asp538Gly	p.D538G	ENST00000206249	missense_variant	7.67	TRUE	Unobtainable	103
PIK3CA	3	178952085	178952085	Missense_Mutation	SNP	A	A	T	c.3140A>T	p.His1047Leu	p.H1047L	ENST00000263967	missense_variant	30.49	TRUE	HR+, HER2-	105
ESR1	6	152332832	152332832	Missense_Mutation	SNP	G	G	C	c.1138G>C	p.Glu380Gln	p.E380Q	ENST00000206249	missense_variant	17.1	TRUE	HR+, HER2-	105
ESR1	6	152419920	152419920	Missense_Mutation	SNP	T	T	A	c.1607T>A	p.Leu536His	p.L536H	ENST00000206249	missense_variant	0.2	TRUE	HR+, HER2-	105
ESR1	6	152419920	152419920	Missense_Mutation	SNP	T	T	C	c.1607T>C	p.Leu536Pro	p.L536P	ENST00000206249	missense_variant	0.85	TRUE	HR+, HER2-	105
ESR1	6	152419922	152419922	Missense_Mutation	SNP	T	T	A	c.1609T>A	p.Tyr537Asn	p.Y537N	ENST00000206249	missense_variant	1.16	TRUE	HR+, HER2-	105
ESR1	6	152419923	152419923	Missense_Mutation	SNP	A	A	C	c.1610A>C	p.Tyr537Ser	p.Y537S	ENST00000206249	missense_variant	0.26	TRUE	HR+, HER2-	105
ESR1	6	152419926	152419926	Missense_Mutation	SNP	A	A	G	c.1613A>G	p.Asp538Gly	p.D538G	ENST00000206249	missense_variant	5.92	TRUE	HR+, HER2-	105
PTEN	10	89720803	89720804	Frame_Shift_Ins	INS	-	-	A	c.955dup	p.Thr319AsnfsTer6	p.T319Nfs*6	ENST00000371953	frameshift_variant	6.76	TRUE	HR+, HER2-	106
ESR1	6	152419923	152419923	Missense_Mutation	SNP	A	A	C	c.1610A>C	p.Tyr537Ser	p.Y537S	ENST00000206249	missense_variant	1.92	TRUE	HR+, HER2-	106
AKT1	14	105246551	105246551	Missense_Mutation	SNP	C	C	T	c.49G>A	p.Glu17Lys	p.E17K	ENST00000349310	missense_variant,splice_region_variant	23.4	TRUE	HR+, HER2-	108
CDH1	16	68847400	68847400	Splice_Site	SNP	T	T	G	c.1320+2T>G		p.X440_splice	ENST00000261769	splice_donor_variant	14.94	TRUE	HR+, HER2-	108
TP53	17	7577498	7577498	Splice_Site	SNP	C	C	T	c.782+1G>A		p.X261_splice	ENST00000269305	splice_donor_variant	0.12	TRUE	HR+, HER2-	108
TP53	17	7578389	7578389	Missense_Mutation	SNP	G	G	A	c.541C>T	p.Arg181Cys	p.R181C	ENST00000269305	missense_variant	15.44	TRUE	HR+, HER2-	108
PIK3CA	3	178928079	178928079	Missense_Mutation	SNP	G	G	A	c.1357G>A	p.Glu453Lys	p.E453K	ENST00000263967	missense_variant	13.92	TRUE	HR+, HER2-	108
AKT1	14	105246551	105246551	Missense_Mutation	SNP	C	C	T	c.49G>A	p.Glu17Lys	p.E17K	ENST00000349310	missense_variant,splice_region_variant	1.69	TRUE	HR+, HER2-	109
TP53	17	7577511	7577511	Frame_Shift_Del	DEL	A	A	-	c.770del	p.Leu257ArgfsTer88	p.L257Rfs*88	ENST00000269305	frameshift_variant	0.25	TRUE	HR+, HER2-	109
ESR1	6	152419890	152419890	Missense_Mutation	SNP	A	A	G	c.1577A>G	p.Tyr526Cys	p.Y526C	ENST00000206249	missense_variant	3.24	FALSE	HR+, HER2-	109
ESR1	6	152419899	152419899	Missense_Mutation	SNP	A	A	G	c.1586A>G	p.Lys529Arg	p.K529R	ENST00000206249	missense_variant	3.39	FALSE	HR+, HER2-	109
ESR1	6	152419908	152419908	Missense_Mutation	SNP	A	A	C	c.1595A>C	p.Asn532Thr	p.N532T	ENST00000206249	missense_variant	3.26	TRUE	HR+, HER2-	109
ESR1	6	152419923	152419923	Missense_Mutation	SNP	A	A	C	c.1610A>C	p.Tyr537Ser	p.Y537S	ENST00000206249	missense_variant	3.56	TRUE	HR+, HER2-	109
ESR1	6	152419926	152419926	Missense_Mutation	SNP	A	A	G	c.1613A>G	p.Asp538Gly	p.D538G	ENST00000206249	missense_variant	44.26	TRUE	HR+, HER2-	109
PTEN	10	89711877	89711880	Frame_Shift_Del	DEL	AGTA	AGTA	-	c.496_499del	p.Val166LeufsTer16	p.V166Lfs*16	ENST00000371953	frameshift_variant,splice_region_variant	0.92	TRUE	HR+, HER2-	112
TP53	17	7577538	7577538	Missense_Mutation	SNP	C	C	T	c.743G>A	p.Arg248Gln	p.R248Q	ENST00000269305	missense_variant	0.23	TRUE	HR+, HER2-	112
TP53	17	7578427	7578427	Missense_Mutation	SNP	T	T	A	c.503A>T	p.His168Leu	p.H168L	ENST00000269305	missense_variant	0.82	TRUE	HR+, HER2-	112
TP53	17	7578554	7578554	Missense_Mutation	SNP	A	A	C	c.376T>G	p.Tyr126Asp	p.Y126D	ENST00000269305	missense_variant,splice_region_variant	0.61	TRUE	HR+, HER2-	112
KIT	4	55604659	55604659	Missense_Mutation	SNP	G	G	T	c.2867G>T	p.Arg956Leu	p.R956L	ENST00000288135	missense_variant	0.2	FALSE	HR+, HER2-	112
ESR1	6	152419884	152419884	Missense_Mutation	SNP	A	A	T	c.1571A>T	p.His524Leu	p.H524L	ENST00000206249	missense_variant	0.54	TRUE	HR+, HER2-	112
AR	X	66766007	66766007	Missense_Mutation	SNP	A	A	C	c.1019A>C	p.Glu340Ala	p.E340A	ENST00000374690	missense_variant	2.6	FALSE	HR+, HER2-	112
RB1	13	48934223	48934224	Frame_Shift_Del	DEL	TA	TA	-	c.679_680del	p.Ile227Ter	p.I227*	ENST00000267163	frameshift_variant	0.81	TRUE	HR-, HER2-	113
TP53	17	7578268	7578268	Missense_Mutation	SNP	A	A	C	c.581T>G	p.Leu194Arg	p.L194R	ENST00000269305	missense_variant	0.42	TRUE	HR-, HER2-	113
BRAF	7	140449129	140449129	Missense_Mutation	SNP	C	C	T	c.1950G>A	p.Met650Ile	p.M650I	ENST00000288602	missense_variant	0.53	FALSE	HR-, HER2-	113
GATA3	10	8115960	8115961	Frame_Shift_Ins	INS	-	-	C	c.1308dup	p.Ser437GlnfsTer70	p.S437Qfs*70	ENST00000346208	frameshift_variant	15.99	TRUE	HR+, HER2-	114
TP53	17	7577539	7577539	Missense_Mutation	SNP	G	G	C	c.742C>G	p.Arg248Gly	p.R248G	ENST00000269305	missense_variant	18.26	TRUE	HR+, HER2-	114
ESR1	6	152419910	152419910	Missense_Mutation	SNP	G	G	A	c.1597G>A	p.Val533Met	p.V533M	ENST00000206249	missense_variant	0.15	FALSE	HR+, HER2-	115
ESR1	6	152419926	152419926	Missense_Mutation	SNP	A	A	G	c.1613A>G	p.Asp538Gly	p.D538G	ENST00000206249	missense_variant	1.04	TRUE	HR+, HER2-	115
BRCA2	13	32972545	32972545	Missense_Mutation	SNP	C	C	A	c.9895C>A	p.Gln3299Lys	p.Q3299K	ENST00000380152	missense_variant	1.67	FALSE	HR+, HER2-	116
BRCA2	13	32972608	32972608	Missense_Mutation	SNP	C	C	T	c.9958C>T	p.Pro3320Ser	p.P3320S	ENST00000380152	missense_variant	1.71	FALSE	HR+, HER2-	116
PIK3CA	3	178917478	178917478	Missense_Mutation	SNP	G	G	A	c.353G>A	p.Gly118Asp	p.G118D	ENST00000263967	missense_variant,splice_region_variant	2.99	TRUE	HR+, HER2-	116
KIT	4	55561872	55561872	Missense_Mutation	SNP	G	G	C	c.262G>C	p.Glu88Gln	p.E88Q	ENST00000288135	missense_variant	1.38	FALSE	HR+, HER2-	116
NTRK1	1	156846312	156846312	Missense_Mutation	SNP	C	C	A	c.1753C>A	p.Leu585Met	p.L585M	ENST00000524377	missense_variant	0.28	FALSE	HR+, HER2-	117
PTEN	10	89720799	89720802	Frame_Shift_Del	DEL	TACT	TACT	-	c.955_958del	p.Thr319Ter	p.T319*	ENST00000371953	frameshift_variant	0.29	TRUE	HR+, HER2-	117
TP53	17	7577548	7577548	Missense_Mutation	SNP	C	C	T	c.733G>A	p.Gly245Ser	p.G245S	ENST00000269305	missense_variant	0.22	TRUE	HR+, HER2-	117
APC	5	112179381	112179381	Missense_Mutation	SNP	C	C	T	c.8090C>T	p.Ser2697Leu	p.S2697L	ENST00000257430	missense_variant	0.12	FALSE	HR+, HER2-	117
ESR1	6	152332832	152332832	Missense_Mutation	SNP	G	G	C	c.1138G>C	p.Glu380Gln	p.E380Q	ENST00000206249	missense_variant	0.06	TRUE	HR+, HER2-	117
ESR1	6	152419922	152419922	Missense_Mutation	SNP	T	T	A	c.1609T>A	p.Tyr537Asn	p.Y537N	ENST00000206249	missense_variant	0.17	TRUE	HR+, HER2-	117
ESR1	6	152419923	152419923	Missense_Mutation	SNP	A	A	C	c.1610A>C	p.Tyr537Ser	p.Y537S	ENST00000206249	missense_variant	2.18	TRUE	HR+, HER2-	117
ESR1	6	152419926	152419926	Missense_Mutation	SNP	A	A	G	c.1613A>G	p.Asp538Gly	p.D538G	ENST00000206249	missense_variant	2.69	TRUE	HR+, HER2-	117
MAPK3	16	30128526	30128526	Missense_Mutation	SNP	A	A	T	c.856T>A	p.Ser286Thr	p.S286T	ENST00000263025	missense_variant	0.14	FALSE	HR-, HER2-	118
TP53	17	7579445	7579445	Frame_Shift_Del	DEL	G	G	-	c.242del	p.Thr81AsnfsTer42	p.T81Nfs*42	ENST00000269305	frameshift_variant	12.04	TRUE	HR-, HER2-	118
HRAS	11	532722	532722	Missense_Mutation	SNP	C	C	T	c.484G>A	p.Glu162Lys	p.E162K	ENST00000311189	missense_variant	3.32	FALSE	Unobtainable	119
HRAS	11	533476	533476	Missense_Mutation	SNP	C	C	G	c.427G>C	p.Glu143Gln	p.E143Q	ENST00000311189	missense_variant	1.02	FALSE	Unobtainable	119
CDK4	12	58143065	58143065	Missense_Mutation	SNP	C	C	T	c.719G>A	p.Arg240Gln	p.R240Q	ENST00000257904	missense_variant	0.35	FALSE	Unobtainable	119
BRCA2	13	32929069	32929069	Missense_Mutation	SNP	C	C	T	c.7079C>T	p.Ser2360Phe	p.S2360F	ENST00000380152	missense_variant	0.27	FALSE	Unobtainable	119
BRCA2	13	32968891	32968891	Missense_Mutation	SNP	G	G	A	c.9322G>A	p.Asp3108Asn	p.D3108N	ENST00000380152	missense_variant	0.17	FALSE	Unobtainable	119
ERBB2	17	37868208	37868208	Missense_Mutation	SNP	C	C	T	c.929C>T	p.Ser310Phe	p.S310F	ENST00000269571	missense_variant	0.17	TRUE	Unobtainable	119
TP53	17	7577568	7577568	Missense_Mutation	SNP	C	C	T	c.713G>A	p.Cys238Tyr	p.C238Y	ENST00000269305	missense_variant	0.4	TRUE	Unobtainable	119
PIK3CA	3	178927974	178927974	Missense_Mutation	SNP	G	G	A	c.1252G>A	p.Glu418Lys	p.E418K	ENST00000263967	missense_variant,splice_region_variant	0.33	TRUE	Unobtainable	119
PIK3CA	3	178936091	178936091	Missense_Mutation	SNP	G	G	A	c.1633G>A	p.Glu545Lys	p.E545K	ENST00000263967	missense_variant	9.33	TRUE	Unobtainable	119
MET	7	116423422	116423422	Nonsense_Mutation	SNP	G	G	T	c.3697G>T	p.Glu1233Ter	p.E1233*	ENST00000397752	stop_gained	0.21	FALSE	Unobtainable	119
CDKN2A	9	21971036	21971036	Missense_Mutation	SNP	C	C	T	c.322G>A	p.Asp108Asn	p.D108N	ENST00000304494	missense_variant	0.2	TRUE	Unobtainable	119
GATA3	10	8115711	8115711	Frame_Shift_Del	DEL	C	C	-	c.1060del	p.Leu354Ter	p.L354*	ENST00000346208	frameshift_variant	15.4	TRUE	HR-, HER2-	120
AKT1	14	105246551	105246551	Missense_Mutation	SNP	C	C	T	c.49G>A	p.Glu17Lys	p.E17K	ENST00000349310	missense_variant,splice_region_variant	33.72	TRUE	HR-, HER2-	120
GNAS	20	57484420	57484420	Missense_Mutation	SNP	C	C	T	c.601C>T	p.Arg201Cys	p.R201C	ENST00000371085	missense_variant	0.18	TRUE	HR-, HER2-	120
ESR1	6	152419926	152419926	Missense_Mutation	SNP	A	A	G	c.1613A>G	p.Asp538Gly	p.D538G	ENST00000206249	missense_variant	23.22	TRUE	HR-, HER2-	120
PIK3CA	3	178952085	178952085	Missense_Mutation	SNP	A	A	G	c.3140A>G	p.His1047Arg	p.H1047R	ENST00000263967	missense_variant	0.18	TRUE	HR+, HER2-	121
ARID1A	1	27100094	27100094	Frame_Shift_Del	DEL	A	A	-	c.3890del	p.Glu1297GlyfsTer4	p.E1297Gfs*4	ENST00000324856	frameshift_variant	0.19	TRUE	HR-, HER2+	122
BRCA2	13	32911159	32911159	Frame_Shift_Del	DEL	T	T	-	c.2670del	p.Phe890LeufsTer5	p.F890Lfs*5	ENST00000380152	frameshift_variant	2	TRUE	HR-, HER2+	122
NF1	17	29556232	29556232	Missense_Mutation	SNP	A	A	G	c.2599A>G	p.Met867Val	p.M867V	ENST00000358273	missense_variant	0.14	FALSE	HR+, HER2-	123
ESR1	6	152415537	152415537	Missense_Mutation	SNP	T	T	C	c.1387T>C	p.Ser463Pro	p.S463P	ENST00000206249	missense_variant	0.49	TRUE	HR+, HER2-	123
ESR1	6	152419923	152419923	Missense_Mutation	SNP	A	A	G	c.1610A>G	p.Tyr537Cys	p.Y537C	ENST00000206249	missense_variant	0.19	TRUE	HR+, HER2-	123
ESR1	6	152419926	152419926	Missense_Mutation	SNP	A	A	G	c.1613A>G	p.Asp538Gly	p.D538G	ENST00000206249	missense_variant	0.31	TRUE	HR+, HER2-	123
ARID1A	1	27057961	27057961	Nonsense_Mutation	SNP	C	C	T	c.1669C>T	p.Gln557Ter	p.Q557*	ENST00000324856	stop_gained	8.55	TRUE	HR+, HER2-	124
PTEN	10	89692905	89692905	Missense_Mutation	SNP	G	G	A	c.389G>A	p.Arg130Gln	p.R130Q	ENST00000371953	missense_variant	15.02	TRUE	HR+, HER2-	124
BRCA2	13	32912646	32912646	Nonsense_Mutation	SNP	C	C	G	c.4154C>G	p.Ser1385Ter	p.S1385*	ENST00000380152	stop_gained	0.16	TRUE	HR+, HER2-	124
PIK3CA	3	178936082	178936082	Missense_Mutation	SNP	G	G	A	c.1624G>A	p.Glu542Lys	p.E542K	ENST00000263967	missense_variant	25.45	TRUE	HR+, HER2-	124
ATM	11	108121466	108121466	Missense_Mutation	SNP	C	C	A	c.1274C>A	p.Ala425Glu	p.A425E	ENST00000278616	missense_variant	0.96	FALSE	Unobtainable	125
ESR1	6	152419926	152419926	Missense_Mutation	SNP	A	A	G	c.1613A>G	p.Asp538Gly	p.D538G	ENST00000206249	missense_variant	17.39	TRUE	Unobtainable	125
ESR1	6	152419926	152419926	Missense_Mutation	SNP	A	A	G	c.1613A>G	p.Asp538Gly	p.D538G	ENST00000206249	missense_variant	1.21	TRUE	HR+, HER2-	126
GATA3	10	8115873	8115874	Frame_Shift_Ins	INS	-	-	C	c.1220dup	p.Pro408AlafsTer99	p.P408Afs*99	ENST00000346208	frameshift_variant	0.929972	TRUE	HR+, HER2-	128
TP53	17	7579716	7579716	Frame_Shift_Del	DEL	G	G	-	c.80del	p.Pro27LeufsTer17	p.P27Lfs*17	ENST00000269305	frameshift_variant	0.132779	TRUE	HR+, HER2-	128
MYC	8	128752882	128752882	Missense_Mutation	SNP	T	T	A	c.1043T>A	p.Leu348Gln	p.L348Q	ENST00000377970	missense_variant	0.129446	FALSE	HR+, HER2-	128
TP53	17	7577559	7577559	Missense_Mutation	SNP	G	G	A	c.722C>T	p.Ser241Phe	p.S241F	ENST00000269305	missense_variant	0.13	TRUE	HR+, HER2-	129
TP53	17	7577565	7577565	Missense_Mutation	SNP	T	T	C	c.716A>G	p.Asn239Ser	p.N239S	ENST00000269305	missense_variant	0.28	TRUE	HR+, HER2-	129
TP53	17	7578406	7578406	Missense_Mutation	SNP	C	C	T	c.524G>A	p.Arg175His	p.R175H	ENST00000269305	missense_variant	59.46	TRUE	HR+, HER2-	129
PIK3CA	3	178952085	178952085	Missense_Mutation	SNP	A	A	G	c.3140A>G	p.His1047Arg	p.H1047R	ENST00000263967	missense_variant	47.45	TRUE	HR+, HER2-	129
PDGFRA	4	55139834	55139834	Missense_Mutation	SNP	G	G	A	c.1495G>A	p.Val499Met	p.V499M	ENST00000257290	missense_variant	0.13	FALSE	HR+, HER2-	129
ESR1	6	152419923	152419923	Missense_Mutation	SNP	A	A	C	c.1610A>C	p.Tyr537Ser	p.Y537S	ENST00000206249	missense_variant	27.58	TRUE	HR+, HER2-	129
ESR1	6	152419926	152419926	Missense_Mutation	SNP	A	A	G	c.1613A>G	p.Asp538Gly	p.D538G	ENST00000206249	missense_variant	0.02	TRUE	HR+, HER2-	129
NTRK1	1	156849033	156849033	Missense_Mutation	SNP	C	C	T	c.1925C>T	p.Ala642Val	p.A642V	ENST00000524377	missense_variant	7.15703	FALSE	HR-, HER2+	130
CCND1	11	69462801	69462801	Missense_Mutation	SNP	C	C	T	c.614C>T	p.Ala205Val	p.A205V	ENST00000227507	missense_variant	0.222317	FALSE	HR-, HER2+	130
ERBB2	17	37868268	37868268	Missense_Mutation	SNP	G	G	A	c.989G>A	p.Arg330Gln	p.R330Q	ENST00000269571	missense_variant	11.6038	FALSE	HR-, HER2+	130
TP53	17	7579317	7579317	Missense_Mutation	SNP	A	A	G	c.370T>C	p.Cys124Arg	p.C124R	ENST00000269305	missense_variant	0.172362	TRUE	HR-, HER2+	130
TP53	17	7579340	7579340	Missense_Mutation	SNP	G	G	C	c.347C>G	p.Ser116Cys	p.S116C	ENST00000269305	missense_variant	9.43608	TRUE	HR-, HER2+	130
TP53	17	7579400	7579400	Missense_Mutation	SNP	G	G	A	c.287C>T	p.Ser96Phe	p.S96F	ENST00000269305	missense_variant	9.617	FALSE	HR-, HER2+	130
FGFR1	8	38287430	38287430	Missense_Mutation	SNP	A	A	C	c.227T>G	p.Phe76Cys	p.F76C	ENST00000425967	missense_variant	0.480188	FALSE	HR-, HER2+	130
ARID1A	1	27094468	27094470	In_Frame_Del	DEL	AGG	AGG	-	c.3178_3180del	p.Glu1060del	p.E1060del	ENST00000324856	inframe_deletion	0.13	FALSE	HR-, HER2-	132
BRCA2	13	32954272	32954273	Frame_Shift_Ins	INS	-	-	A	c.9253dup	p.Thr3085AsnfsTer26	p.T3085Nfs*26	ENST00000380152	frameshift_variant	17.96	TRUE	HR-, HER2-	132
RB1	13	48916774	48916813	Frame_Shift_Del	DEL	TGTATCTTTATTGCAGCAGTTGACCTAGATGAGATGTCGT	TGTATCTTTATTGCAGCAGTTGACCTAGATGAGATGTCGT	-	c.305_344del	p.Cys102SerfsTer10	p.C102Sfs*10	ENST00000267163	frameshift_variant	16.06	TRUE	HR-, HER2-	132
TP53	17	7577022	7577022	Nonsense_Mutation	SNP	G	G	A	c.916C>T	p.Arg306Ter	p.R306*	ENST00000269305	stop_gained	16.59	TRUE	HR-, HER2-	132
ARID1A	1	27106480	27106481	Frame_Shift_Del	DEL	TA	TA	-	c.6092_6093del	p.Tyr2031Ter	p.Y2031*	ENST00000324856	frameshift_variant	0.18	TRUE	HR+, HER2-	133
PTEN	10	89717717	89717725	In_Frame_Del	DEL	CCTGTGTGT	CCTGTGTGT	-	c.742_750del	p.Pro248_Cys250del	p.P248_C250del	ENST00000371953	inframe_deletion	0.55	FALSE	HR+, HER2-	133
HRAS	11	533874	533874	Missense_Mutation	SNP	T	T	C	c.182A>G	p.Gln61Arg	p.Q61R	ENST00000311189	missense_variant	0.56	TRUE	HR-, HER2-	135
PIK3CA	3	178936091	178936091	Missense_Mutation	SNP	G	G	A	c.1633G>A	p.Glu545Lys	p.E545K	ENST00000263967	missense_variant	1.05	TRUE	HR-, HER2-	135
TP53	17	7574002	7574002	Missense_Mutation	SNP	C	C	G	c.1025G>C	p.Arg342Pro	p.R342P	ENST00000269305	missense_variant	11.04	TRUE	HR-, HER2-	138
CDK6	7	92355014	92355014	Missense_Mutation	SNP	T	T	A	c.463A>T	p.Ser155Cys	p.S155C	ENST00000265734	missense_variant	2.11	FALSE	HR-, HER2-	138
ERBB2	17	37872603	37872603	Nonsense_Mutation	SNP	G	G	A	c.1563G>A	p.Trp521Ter	p.W521*	ENST00000269571	stop_gained	0.123439	FALSE	HR+, HER2+	139
TP53	17	7578442	7578442	Missense_Mutation	SNP	T	T	C	c.488A>G	p.Tyr163Cys	p.Y163C	ENST00000269305	missense_variant	0.522347	TRUE	HR+, HER2+	139
TP53	17	7579521	7579521	Missense_Mutation	SNP	C	C	T	c.166G>A	p.Glu56Lys	p.E56K	ENST00000269305	missense_variant	0.560069	FALSE	HR+, HER2+	139
PIK3CA	3	178936082	178936082	Missense_Mutation	SNP	G	G	A	c.1624G>A	p.Glu542Lys	p.E542K	ENST00000263967	missense_variant	0.557575	TRUE	HR+, HER2+	139
GATA3	10	8115874	8115875	Frame_Shift_Ins	INS	-	-	G	c.1221dup	p.Pro408AlafsTer99	p.P408Afs*99	ENST00000346208	frameshift_variant	21.7	TRUE	HR+, HER2-	140
KRAS	12	25378647	25378647	Missense_Mutation	SNP	T	T	A	c.351A>T	p.Lys117Asn	p.K117N	ENST00000256078	missense_variant	0.04	TRUE	HR+, HER2-	140
ESR1	6	152332856	152332856	Missense_Mutation	SNP	A	A	T	c.1162A>T	p.Met388Leu	p.M388L	ENST00000206249	missense_variant	0.16	FALSE	HR+, HER2-	140
ESR1	6	152419923	152419923	Missense_Mutation	SNP	A	A	C	c.1610A>C	p.Tyr537Ser	p.Y537S	ENST00000206249	missense_variant	32.2	TRUE	HR+, HER2-	140
ATM	11	108117799	108117799	Missense_Mutation	SNP	G	G	A	c.1010G>A	p.Arg337His	p.R337H	ENST00000278616	missense_variant	4.71	TRUE	HR+, HER2-	141
NF1	17	29576053	29576053	Missense_Mutation	SNP	G	G	A	c.4026G>A	p.Met1342Ile	p.M1342I	ENST00000358273	missense_variant	0.29	FALSE	HR+, HER2-	141
PIK3CA	3	178936091	178936091	Missense_Mutation	SNP	G	G	A	c.1633G>A	p.Glu545Lys	p.E545K	ENST00000263967	missense_variant	18.86	TRUE	HR+, HER2-	141
TP53	17	7577567	7577567	Missense_Mutation	SNP	A	A	C	c.714T>G	p.Cys238Trp	p.C238W	ENST00000269305	missense_variant	13.02	TRUE	HR+, HER2-	142
PIK3CA	3	178952085	178952085	Missense_Mutation	SNP	A	A	G	c.3140A>G	p.His1047Arg	p.H1047R	ENST00000263967	missense_variant	8.72	TRUE	HR+, HER2-	142
PDGFRA	4	55153665	55153665	Missense_Mutation	SNP	T	T	A	c.2631T>A	p.Asp877Glu	p.D877E	ENST00000257290	missense_variant	0.2	FALSE	HR+, HER2-	142
ESR1	6	152419923	152419923	Missense_Mutation	SNP	A	A	C	c.1610A>C	p.Tyr537Ser	p.Y537S	ENST00000206249	missense_variant	0.02	TRUE	HR+, HER2-	142
TP53	17	7578406	7578406	Missense_Mutation	SNP	C	C	T	c.524G>A	p.Arg175His	p.R175H	ENST00000269305	missense_variant	59.2401	TRUE	Unobtainable	143
STK11	19	1223102	1223102	Missense_Mutation	SNP	G	G	T	c.1039G>T	p.Ala347Ser	p.A347S	ENST00000326873	missense_variant	0.205861	FALSE	Unobtainable	143
ESR1	6	152332832	152332832	Missense_Mutation	SNP	G	G	C	c.1138G>C	p.Glu380Gln	p.E380Q	ENST00000206249	missense_variant	51.1857	TRUE	Unobtainable	143
PIK3CA	3	178952085	178952085	Missense_Mutation	SNP	A	A	G	c.3140A>G	p.His1047Arg	p.H1047R	ENST00000263967	missense_variant	20.98	TRUE	HR+, HER2-	144
ESR1	6	152419923	152419923	Missense_Mutation	SNP	A	A	C	c.1610A>C	p.Tyr537Ser	p.Y537S	ENST00000206249	missense_variant	0.26	TRUE	HR+, HER2-	144
TP53	17	7578442	7578442	Missense_Mutation	SNP	T	T	C	c.488A>G	p.Tyr163Cys	p.Y163C	ENST00000269305	missense_variant	45.14	TRUE	HR+, HER2-	146
EGFR	7	55224321	55224321	Missense_Mutation	SNP	G	G	A	c.1102G>A	p.Asp368Asn	p.D368N	ENST00000275493	missense_variant	0.15	FALSE	HR+, HER2-	146
GATA3	10	8115874	8115875	Frame_Shift_Ins	INS	-	-	G	c.1221dup	p.Pro408AlafsTer99	p.P408Afs*99	ENST00000346208	frameshift_variant	2.73	TRUE	HR+, HER2-	147
TP53	17	7576852	7576852	Splice_Site	SNP	C	C	T	c.993+1G>A		p.X331_splice	ENST00000269305	splice_donor_variant	0.21	TRUE	HR+, HER2-	148
ARID1A	1	27057937	27057937	Frame_Shift_Del	DEL	C	C	-	c.1650del	p.Tyr551ThrfsTer68	p.Y551Tfs*68	ENST00000324856	frameshift_variant	0.15	TRUE	HR+, HER2-	149
PIK3CA	3	178952085	178952085	Missense_Mutation	SNP	A	A	G	c.3140A>G	p.His1047Arg	p.H1047R	ENST00000263967	missense_variant	2.6	TRUE	HR+, HER2-	149
PIK3CA	3	178936082	178936082	Missense_Mutation	SNP	G	G	A	c.1624G>A	p.Glu542Lys	p.E542K	ENST00000263967	missense_variant	2.69	TRUE	HR+, HER2-	150
ESR1	6	152419922	152419922	Missense_Mutation	SNP	T	T	A	c.1609T>A	p.Tyr537Asn	p.Y537N	ENST00000206249	missense_variant	1.76	TRUE	HR+, HER2-	150
BRCA2	13	32915089	32915090	Frame_Shift_Del	DEL	TT	TT	-	c.6600_6601del	p.Ser2201Ter	p.S2201*	ENST00000380152	frameshift_variant	3.6	TRUE	HR+, HER2-	151
IDH1	2	209113196	209113196	Missense_Mutation	SNP	C	C	T	c.311G>A	p.Gly104Asp	p.G104D	ENST00000345146	missense_variant	0.12	FALSE	HR+, HER2-	151
PIK3CA	3	178952085	178952085	Missense_Mutation	SNP	A	A	G	c.3140A>G	p.His1047Arg	p.H1047R	ENST00000263967	missense_variant	6.59	TRUE	HR+, HER2-	151
TP53	17	7578212	7578212	Nonsense_Mutation	SNP	G	G	A	c.637C>T	p.Arg213Ter	p.R213*	ENST00000269305	stop_gained	13.42	TRUE	HR-, HER2-	152
TP53	17	7579294	7579311	Splice_Site	DEL	CCCCTCAGGGCAACTGAC	CCCCTCAGGGCAACTGAC	-	c.375+1_375+18del		p.X125_splice	ENST00000269305	splice_donor_variant,intron_variant	0.11	TRUE	HR-, HER2-	152
EGFR	7	55273027	55273046	Frame_Shift_Del	DEL	CCGCGCCCAGCAGAGACCCA	CCGCGCCCAGCAGAGACCCA	-	c.3351_3370del	p.Ala1118LeufsTer42	p.A1118Lfs*42	ENST00000275493	frameshift_variant	7.6	FALSE	HR-, HER2-	152
PTPN11	12	112888295	112888295	Missense_Mutation	SNP	G	G	A	c.311G>A	p.Cys104Tyr	p.C104Y	ENST00000351677	missense_variant	0.18	FALSE	HR+, HER2-	153
ERBB2	17	37868208	37868208	Missense_Mutation	SNP	C	C	T	c.929C>T	p.Ser310Phe	p.S310F	ENST00000269571	missense_variant	0.72	TRUE	HR+, HER2-	153
ERBB2	17	37880261	37880261	Missense_Mutation	SNP	G	G	T	c.2305G>T	p.Asp769Tyr	p.D769Y	ENST00000269571	missense_variant,splice_region_variant	0.2	TRUE	HR+, HER2-	153
ERBB2	17	37881000	37881000	Missense_Mutation	SNP	G	G	A	c.2329G>A	p.Val777Met	p.V777M	ENST00000269571	missense_variant	0.49	TRUE	HR+, HER2-	153
PIK3CA	3	178952085	178952085	Missense_Mutation	SNP	A	A	G	c.3140A>G	p.His1047Arg	p.H1047R	ENST00000263967	missense_variant	3.01	TRUE	HR+, HER2-	153
ESR1	6	152419923	152419923	Missense_Mutation	SNP	A	A	C	c.1610A>C	p.Tyr537Ser	p.Y537S	ENST00000206249	missense_variant	0.16	TRUE	HR+, HER2-	153
BRCA2	13	32972666	32972666	Missense_Mutation	SNP	T	T	C	c.10016T>C	p.Ile3339Thr	p.I3339T	ENST00000380152	missense_variant	0.38	FALSE	HR+, HER2-	154
PIK3CA	3	178952085	178952085	Missense_Mutation	SNP	A	A	G	c.3140A>G	p.His1047Arg	p.H1047R	ENST00000263967	missense_variant	0.61	TRUE	HR+, HER2-	154
TP53	17	7578550	7578550	Missense_Mutation	SNP	G	G	A	c.380C>T	p.Ser127Phe	p.S127F	ENST00000269305	missense_variant	0.31	TRUE	HR+, HER2-	155
APC	5	112177233	112177233	Missense_Mutation	SNP	A	A	G	c.5942A>G	p.Asn1981Ser	p.N1981S	ENST00000257430	missense_variant	0.12	FALSE	HR+, HER2-	156
ESR1	6	152332832	152332832	Missense_Mutation	SNP	G	G	C	c.1138G>C	p.Glu380Gln	p.E380Q	ENST00000206249	missense_variant	0.03	TRUE	HR+, HER2-	156
ESR1	6	152419922	152419922	Missense_Mutation	SNP	T	T	A	c.1609T>A	p.Tyr537Asn	p.Y537N	ENST00000206249	missense_variant	0.04	TRUE	HR+, HER2-	156
ESR1	6	152419926	152419926	Missense_Mutation	SNP	A	A	G	c.1613A>G	p.Asp538Gly	p.D538G	ENST00000206249	missense_variant	0.32	TRUE	HR+, HER2-	156
GATA3	10	8115752	8115752	Frame_Shift_Del	DEL	A	A	-	c.1102del	p.Met368CysfsTer36	p.M368Cfs*36	ENST00000346208	frameshift_variant	0.77	TRUE	HR+, HER2-	157
BRCA2	13	32954023	32954023	Frame_Shift_Del	DEL	A	A	-	c.9097del	p.Thr3033LeufsTer29	p.T3033Lfs*29	ENST00000380152	frameshift_variant	28.14	TRUE	HR+, HER2-	157
TP53	17	7573988	7573989	Nonsense_Mutation	INS	-	-	CTCATTCAGCT	c.1028_1038dup	p.Ala347SerfsTer2	p.A347Sfs*2	ENST00000269305	stop_gained,frameshift_variant	10.02	TRUE	HR+, HER2-	157
TP53	17	7577018	7577018	Splice_Site	SNP	C	C	A	c.919+1G>T		p.X307_splice	ENST00000269305	splice_donor_variant	0.11	TRUE	HR+, HER2-	157
TP53	17	7577515	7577515	Missense_Mutation	SNP	T	T	G	c.766A>C	p.Thr256Pro	p.T256P	ENST00000269305	missense_variant	5.9	TRUE	HR+, HER2-	157
ESR1	6	152332883	152332883	Nonsense_Mutation	SNP	G	G	T	c.1189G>T	p.Glu397Ter	p.E397*	ENST00000206249	stop_gained	0.22	FALSE	HR+, HER2-	157
ESR1	6	152419926	152419926	Missense_Mutation	SNP	A	A	G	c.1613A>G	p.Asp538Gly	p.D538G	ENST00000206249	missense_variant	20.95	TRUE	HR+, HER2-	157
MYC	8	128750833	128750833	Missense_Mutation	SNP	G	G	A	c.370G>A	p.Asp124Asn	p.D124N	ENST00000377970	missense_variant	0.71	FALSE	HR+, HER2-	157
TSC1	9	135781260	135781260	Missense_Mutation	SNP	C	C	G	c.1705G>C	p.Asp569His	p.D569H	ENST00000298552	missense_variant	0.5	FALSE	HR+, HER2-	157
NOTCH1	9	139391503	139391503	Missense_Mutation	SNP	G	G	A	c.6688C>T	p.Pro2230Ser	p.P2230S	ENST00000277541	missense_variant	0.73	FALSE	HR+, HER2-	157
GATA3	10	8115745	8115745	Missense_Mutation	SNP	G	G	A	c.1091G>A	p.Arg364Lys	p.R364K	ENST00000346208	missense_variant	1.58	FALSE	HR+, HER2-	158
KRAS	12	25378561	25378561	Missense_Mutation	SNP	G	G	A	c.437C>T	p.Ala146Val	p.A146V	ENST00000256078	missense_variant	0.38	TRUE	HR+, HER2-	158
KRAS	12	25378562	25378562	Missense_Mutation	SNP	C	C	T	c.436G>A	p.Ala146Thr	p.A146T	ENST00000256078	missense_variant	6.44	TRUE	HR+, HER2-	158
KRAS	12	25378647	25378647	Missense_Mutation	SNP	T	T	A	c.351A>T	p.Lys117Asn	p.K117N	ENST00000256078	missense_variant	0.1	TRUE	HR+, HER2-	158
KRAS	12	25380271	25380271	Missense_Mutation	SNP	C	C	T	c.187G>A	p.Glu63Lys	p.E63K	ENST00000256078	missense_variant	0.12	TRUE	HR+, HER2-	158
KRAS	12	25398281	25398281	Missense_Mutation	SNP	C	C	T	c.38G>A	p.Gly13Asp	p.G13D	ENST00000256078	missense_variant	0.13	TRUE	HR+, HER2-	158
KRAS	12	25398284	25398284	Missense_Mutation	SNP	C	C	A	c.35G>T	p.Gly12Val	p.G12V	ENST00000256078	missense_variant	0.74	TRUE	HR+, HER2-	158
KRAS	12	25398284	25398284	Missense_Mutation	SNP	C	C	G	c.35G>C	p.Gly12Ala	p.G12A	ENST00000256078	missense_variant	0.18	TRUE	HR+, HER2-	158
KRAS	12	25398284	25398284	Missense_Mutation	SNP	C	C	T	c.35G>A	p.Gly12Asp	p.G12D	ENST00000256078	missense_variant	0.18	TRUE	HR+, HER2-	158
KRAS	12	25398285	25398285	Missense_Mutation	SNP	C	C	G	c.34G>C	p.Gly12Arg	p.G12R	ENST00000256078	missense_variant	2.71	TRUE	HR+, HER2-	158
KRAS	12	25398285	25398285	Missense_Mutation	SNP	C	C	T	c.34G>A	p.Gly12Ser	p.G12S	ENST00000256078	missense_variant	0.51	TRUE	HR+, HER2-	158
BRCA2	13	32893279	32893279	Missense_Mutation	SNP	G	G	C	c.133G>C	p.Glu45Gln	p.E45Q	ENST00000380152	missense_variant	0.37	FALSE	HR+, HER2-	158
RB1	13	49054172	49054172	Missense_Mutation	SNP	G	G	C	c.2752G>C	p.Asp918His	p.D918H	ENST00000267163	missense_variant	0.46	FALSE	HR+, HER2-	158
NF1	17	29509534	29509534	Missense_Mutation	SNP	G	G	C	c.739G>C	p.Glu247Gln	p.E247Q	ENST00000358273	missense_variant	0.27	FALSE	HR+, HER2-	158
TP53	17	7577085	7577085	Missense_Mutation	SNP	C	C	T	c.853G>A	p.Glu285Lys	p.E285K	ENST00000269305	missense_variant	0.17	TRUE	HR+, HER2-	158
TP53	17	7578534	7578534	Missense_Mutation	SNP	C	C	G	c.396G>C	p.Lys132Asn	p.K132N	ENST00000269305	missense_variant	0.5	TRUE	HR+, HER2-	158
PIK3CA	3	178936082	178936082	Missense_Mutation	SNP	G	G	A	c.1624G>A	p.Glu542Lys	p.E542K	ENST00000263967	missense_variant	0.61	TRUE	HR+, HER2-	158
PIK3CA	3	178936091	178936091	Missense_Mutation	SNP	G	G	A	c.1633G>A	p.Glu545Lys	p.E545K	ENST00000263967	missense_variant	15.97	TRUE	HR+, HER2-	158
APC	5	112174757	112174757	Missense_Mutation	SNP	G	G	C	c.3466G>C	p.Glu1156Gln	p.E1156Q	ENST00000257430	missense_variant	1.83	FALSE	HR+, HER2-	158
CDK6	7	92462577	92462577	Nonsense_Mutation	SNP	C	C	A	c.61G>T	p.Glu21Ter	p.E21*	ENST00000265734	stop_gained	1.23	FALSE	HR+, HER2-	158
ARID1A	1	27023497	27023498	Frame_Shift_Del	DEL	CT	CT	-	c.606_607del	p.His203ArgfsTer196	p.H203Rfs*196	ENST00000324856	frameshift_variant	1.82	TRUE	HR+, HER2-	159
ARID1A	1	27099981	27099981	Missense_Mutation	SNP	G	G	C	c.3860G>C	p.Arg1287Thr	p.R1287T	ENST00000324856	missense_variant	0.17	FALSE	HR+, HER2-	159
ATM	11	108117799	108117799	Missense_Mutation	SNP	G	G	A	c.1010G>A	p.Arg337His	p.R337H	ENST00000278616	missense_variant	0.13	TRUE	HR+, HER2-	159
CDK4	12	58145370	58145370	Missense_Mutation	SNP	C	C	A	c.131G>T	p.Gly44Val	p.G44V	ENST00000257904	missense_variant	0.4	FALSE	HR+, HER2-	159
VHL	3	10183721	10183721	Missense_Mutation	SNP	C	C	T	c.190C>T	p.Arg64Cys	p.R64C	ENST00000256474	missense_variant	2.55	TRUE	HR+, HER2-	159
ESR1	6	152332832	152332832	Missense_Mutation	SNP	G	G	C	c.1138G>C	p.Glu380Gln	p.E380Q	ENST00000206249	missense_variant	0.05	TRUE	HR+, HER2-	159
ESR1	6	152419917	152419918	Missense_Mutation	DNP	CC	CC	GT	c.1604_1605delinsGT	p.Pro535Arg	p.P535R	ENST00000206249	missense_variant	1.63	FALSE	HR+, HER2-	159
ESR1	6	152419923	152419923	Missense_Mutation	SNP	A	A	C	c.1610A>C	p.Tyr537Ser	p.Y537S	ENST00000206249	missense_variant	21	TRUE	HR+, HER2-	159
ESR1	6	152419926	152419926	Missense_Mutation	SNP	A	A	G	c.1613A>G	p.Asp538Gly	p.D538G	ENST00000206249	missense_variant	0.37	TRUE	HR+, HER2-	159
FGFR1	8	38271532	38271532	Missense_Mutation	SNP	C	C	T	c.2289G>A	p.Met763Ile	p.M763I	ENST00000425967	missense_variant	0.31	FALSE	HR+, HER2-	159
PTEN	10	89692911	89692911	Missense_Mutation	SNP	G	G	C	c.395G>C	p.Gly132Ala	p.G132A	ENST00000371953	missense_variant	0.38	TRUE	HR+, HER2-	160
KRAS	12	25398284	25398284	Missense_Mutation	SNP	C	C	A	c.35G>T	p.Gly12Val	p.G12V	ENST00000256078	missense_variant	0.16	TRUE	HR+, HER2-	160
KRAS	12	25398284	25398284	Missense_Mutation	SNP	C	C	G	c.35G>C	p.Gly12Ala	p.G12A	ENST00000256078	missense_variant	6.74	TRUE	HR+, HER2-	160
NF1	17	29588851	29588851	Nonsense_Mutation	SNP	C	C	G	c.4700C>G	p.Ser1567Ter	p.S1567*	ENST00000358273	stop_gained	0.6	TRUE	HR+, HER2-	160
NF1	17	29683999	29683999	Nonsense_Mutation	SNP	C	C	G	c.7760C>G	p.Ser2587Ter	p.S2587*	ENST00000358273	stop_gained	0.36	TRUE	HR+, HER2-	160
SMAD4	18	48591931	48591931	Missense_Mutation	SNP	G	G	A	c.1094G>A	p.Gly365Asp	p.G365D	ENST00000342988	missense_variant	0.17	FALSE	HR+, HER2-	160
STK11	19	1207017	1207017	Missense_Mutation	SNP	C	C	G	c.105C>G	p.Ile35Met	p.I35M	ENST00000326873	missense_variant	0.12	FALSE	HR+, HER2-	160
NFE2L2	2	178098799	178098799	Missense_Mutation	SNP	T	T	A	c.246A>T	p.Glu82Asp	p.E82D	ENST00000397062	missense_variant	0.13	TRUE	HR+, HER2-	160
NFE2L2	2	178098806	178098806	Missense_Mutation	SNP	G	G	T	c.239C>A	p.Thr80Lys	p.T80K	ENST00000397062	missense_variant	0.18	TRUE	HR+, HER2-	160
NFE2L2	2	178098810	178098810	Missense_Mutation	SNP	C	C	T	c.235G>A	p.Glu79Lys	p.E79K	ENST00000397062	missense_variant	0.13	TRUE	HR+, HER2-	160
NFE2L2	2	178098956	178098956	Missense_Mutation	SNP	A	A	T	c.89T>A	p.Leu30His	p.L30H	ENST00000397062	missense_variant	15.5	TRUE	HR+, HER2-	160
NFE2L2	2	178098960	178098960	Missense_Mutation	SNP	C	C	G	c.85G>C	p.Asp29His	p.D29H	ENST00000397062	missense_variant	2.34	TRUE	HR+, HER2-	160
PIK3CA	3	178952085	178952085	Missense_Mutation	SNP	A	A	T	c.3140A>T	p.His1047Leu	p.H1047L	ENST00000263967	missense_variant	22.51	TRUE	HR+, HER2-	160
ROS1	6	117642491	117642491	Missense_Mutation	SNP	T	T	C	c.5708A>G	p.Asp1903Gly	p.D1903G	ENST00000368508	missense_variant	3.64	FALSE	HR+, HER2-	160
EGFR	7	55242443	55242443	Missense_Mutation	SNP	T	T	G	c.2213T>G	p.Val738Gly	p.V738G	ENST00000275493	missense_variant	1.37	FALSE	HR+, HER2-	160
NRAS	1	115258745	115258745	Missense_Mutation	SNP	C	C	A	c.37G>T	p.Gly13Cys	p.G13C	ENST00000369535	missense_variant	0.58	TRUE	HR-, HER2-	161
ARID1A	1	27094368	27094368	Missense_Mutation	SNP	C	C	G	c.3076C>G	p.Arg1026Gly	p.R1026G	ENST00000324856	missense_variant	0.34	FALSE	HR-, HER2-	161
AKT1	14	105246551	105246551	Missense_Mutation	SNP	C	C	T	c.49G>A	p.Glu17Lys	p.E17K	ENST00000349310	missense_variant,splice_region_variant	1.01	TRUE	HR-, HER2-	161
TP53	17	7577120	7577120	Missense_Mutation	SNP	C	C	T	c.818G>A	p.Arg273His	p.R273H	ENST00000269305	missense_variant	0.75	TRUE	HR-, HER2-	161
BRCA2	13	32910879	32910879	Missense_Mutation	SNP	A	A	G	c.2387A>G	p.Asp796Gly	p.D796G	ENST00000380152	missense_variant	1.11	FALSE	HR-, HER2-	162
BRCA1	17	41246749	41246752	Frame_Shift_Del	DEL	AAAC	AAAC	-	c.796_799del	p.Val266GlnfsTer31	p.V266Qfs*31	ENST00000357654	frameshift_variant	3.42	TRUE	HR-, HER2-	162
TP53	17	7578497	7578510	Frame_Shift_Del	DEL	GCTGCACAGGGCAG	GCTGCACAGGGCAG	-	c.420_433del	p.Cys141ValfsTer3	p.C141Vfs*3	ENST00000269305	frameshift_variant	2.31	TRUE	HR-, HER2-	162
PIK3CA	3	178916944	178916944	Missense_Mutation	SNP	A	A	G	c.331A>G	p.Lys111Glu	p.K111E	ENST00000263967	missense_variant	0.86	TRUE	HR-, HER2-	162
NF1	17	29553653	29553659	Frame_Shift_Del	DEL	CTATAAC	CTATAAC	-	c.2202_2208del	p.Asn734LysfsTer12	p.N734Kfs*12	ENST00000358273	frameshift_variant	19.21	TRUE	HR+, HER2-	163
PIK3CA	3	178952006	178952006	Missense_Mutation	SNP	T	T	C	c.3061T>C	p.Tyr1021His	p.Y1021H	ENST00000263967	missense_variant	0.14	TRUE	HR+, HER2-	163
ARID1A	1	27101174	27101174	Nonsense_Mutation	SNP	C	C	T	c.4456C>T	p.Gln1486Ter	p.Q1486*	ENST00000324856	stop_gained	0.37	TRUE	HR+, HER2-	164
CDH1	16	68835609	68835609	Frame_Shift_Ins	INS	C	C	GACAGT	c.200delinsGACAGT	p.Ala67GlyfsTer18	p.A67Gfs*18	ENST00000261769	frameshift_variant	3.1	TRUE	HR+, HER2-	165
ERBB2	17	37881000	37881000	Missense_Mutation	SNP	G	G	T	c.2329G>T	p.Val777Leu	p.V777L	ENST00000269571	missense_variant	3.09	TRUE	HR+, HER2-	165
TP53	17	7577568	7577568	Missense_Mutation	SNP	C	C	A	c.713G>T	p.Cys238Phe	p.C238F	ENST00000269305	missense_variant	3.83	TRUE	HR+, HER2-	165
PIK3CA	3	178936091	178936091	Missense_Mutation	SNP	G	G	A	c.1633G>A	p.Glu545Lys	p.E545K	ENST00000263967	missense_variant	10.67	TRUE	HR+, HER2-	165
TP53	17	7577610	7577610	Splice_Site	SNP	T	T	C	c.673-2A>G		p.X225_splice	ENST00000269305	splice_acceptor_variant	0.1	TRUE	HR-, HER2-	166
TP53	17	7579312	7579312	Splice_Region	SNP	C	C	A	c.375G>T	p.Thr125=	p.T125=	ENST00000269305	splice_region_variant,synonymous_variant	0.46	TRUE	HR-, HER2-	166
HNF1A	12	121431395	121431395	Missense_Mutation	SNP	G	G	A	c.599G>A	p.Arg200Gln	p.R200Q	ENST00000257555	missense_variant	0.18	FALSE	HR-, HER2+	167
MAPK3	16	30127996	30127996	Missense_Mutation	SNP	G	G	A	c.1133C>T	p.Ala378Val	p.A378V	ENST00000263025	missense_variant	0.1	FALSE	HR-, HER2+	167
MAPK3	16	30128244	30128244	Missense_Mutation	SNP	G	G	C	c.988C>G	p.Leu330Val	p.L330V	ENST00000263025	missense_variant	0.13	FALSE	HR-, HER2+	167
TP53	17	7578406	7578406	Missense_Mutation	SNP	C	C	T	c.524G>A	p.Arg175His	p.R175H	ENST00000269305	missense_variant	16.14	TRUE	HR-, HER2+	167
PIK3CA	3	178922306	178922306	Missense_Mutation	SNP	G	G	C	c.1075G>C	p.Gly359Arg	p.G359R	ENST00000263967	missense_variant	13.04	FALSE	HR-, HER2+	167
PIK3CA	3	178952085	178952085	Missense_Mutation	SNP	A	A	G	c.3140A>G	p.His1047Arg	p.H1047R	ENST00000263967	missense_variant	14.19	TRUE	HR-, HER2+	167
KIT	4	55564653	55564653	Missense_Mutation	SNP	C	C	T	c.541C>T	p.Arg181Trp	p.R181W	ENST00000288135	missense_variant	0.1	FALSE	HR-, HER2+	167
MET	7	116436150	116436150	Missense_Mutation	SNP	G	G	A	c.4145G>A	p.Arg1382Gln	p.R1382Q	ENST00000397752	missense_variant	0.46	FALSE	HR-, HER2+	167
EGFR	7	55249064	55249064	Missense_Mutation	SNP	C	C	T	c.2362C>T	p.Leu788Phe	p.L788F	ENST00000275493	missense_variant	0.14	FALSE	HR-, HER2+	167
FGFR1	8	38282169	38282169	Missense_Mutation	SNP	T	T	C	c.887A>G	p.Lys296Arg	p.K296R	ENST00000425967	missense_variant	0.69	FALSE	HR-, HER2+	167
NOTCH1	9	139391132	139391132	Missense_Mutation	SNP	G	G	C	c.7059C>G	p.Ser2353Arg	p.S2353R	ENST00000277541	missense_variant	0.6	FALSE	HR-, HER2+	167
BRCA2	13	32914637	32914637	Missense_Mutation	SNP	G	G	A	c.6145G>A	p.Val2049Met	p.V2049M	ENST00000380152	missense_variant	0.29	FALSE	HR-, HER2-	168
TP53	17	7577124	7577124	Missense_Mutation	SNP	C	C	A	c.814G>T	p.Val272Leu	p.V272L	ENST00000269305	missense_variant	0.13	TRUE	HR-, HER2-	168
TP53	17	7578204	7578204	Missense_Mutation	SNP	A	A	T	c.645T>A	p.Ser215Arg	p.S215R	ENST00000269305	missense_variant	0.29	TRUE	HR-, HER2-	168
TP53	17	7578507	7578507	Missense_Mutation	SNP	G	G	C	c.423C>G	p.Cys141Trp	p.C141W	ENST00000269305	missense_variant	0.3	TRUE	HR-, HER2-	168
TP53	17	7578550	7578550	Missense_Mutation	SNP	G	G	A	c.380C>T	p.Ser127Phe	p.S127F	ENST00000269305	missense_variant	1.96	TRUE	HR-, HER2-	168
FGFR2	10	123325189	123325189	Missense_Mutation	SNP	G	G	C	c.139C>G	p.Pro47Ala	p.P47A	ENST00000358487	missense_variant	0.12	FALSE	HR+, HER2-	169
PTPN11	12	112888210	112888210	Missense_Mutation	SNP	G	G	C	c.226G>C	p.Glu76Gln	p.E76Q	ENST00000351677	missense_variant	0.4	TRUE	HR+, HER2-	169
BRCA2	13	32937484	32937484	Missense_Mutation	SNP	A	A	C	c.8145A>C	p.Lys2715Asn	p.K2715N	ENST00000380152	missense_variant	0.18	FALSE	HR+, HER2-	169
NF1	17	29588760	29588760	Missense_Mutation	SNP	G	G	C	c.4609G>C	p.Asp1537His	p.D1537H	ENST00000358273	missense_variant	0.29	FALSE	HR+, HER2-	169
PIK3CA	3	178936091	178936091	Missense_Mutation	SNP	G	G	A	c.1633G>A	p.Glu545Lys	p.E545K	ENST00000263967	missense_variant	34.89	TRUE	HR+, HER2-	169
PDGFRA	4	55131178	55131178	Nonsense_Mutation	SNP	G	G	T	c.721G>T	p.Glu241Ter	p.E241*	ENST00000257290	stop_gained	0.28	FALSE	HR+, HER2-	169
PDGFRA	4	55144645	55144645	Missense_Mutation	SNP	A	A	G	c.2119A>G	p.Ile707Val	p.I707V	ENST00000257290	missense_variant	0.11	FALSE	HR+, HER2-	169
APC	5	112090672	112090672	Missense_Mutation	SNP	G	G	C	c.85G>C	p.Asp29His	p.D29H	ENST00000257430	missense_variant	0.32	TRUE	HR+, HER2-	169
EGFR	7	55249022	55249022	Missense_Mutation	SNP	G	G	A	c.2320G>A	p.Val774Met	p.V774M	ENST00000275493	missense_variant	0.66	TRUE	HR+, HER2-	169
EGFR	7	55268048	55268048	Missense_Mutation	SNP	A	A	C	c.2888A>C	p.Glu963Ala	p.E963A	ENST00000275493	missense_variant	0.1	FALSE	HR+, HER2-	169
PTEN	10	89624255	89624255	Missense_Mutation	SNP	G	G	T	c.29G>T	p.Ser10Ile	p.S10I	ENST00000371953	missense_variant	0.17	TRUE	HR-, HER2-	170
TP53	17	7578263	7578263	Nonsense_Mutation	SNP	G	G	A	c.586C>T	p.Arg196Ter	p.R196*	ENST00000269305	stop_gained	82.93	TRUE	HR-, HER2-	170
TP53	17	7578265	7578265	Missense_Mutation	SNP	A	A	G	c.584T>C	p.Ile195Thr	p.I195T	ENST00000269305	missense_variant	82.68	TRUE	HR-, HER2-	170
AR	X	66765728	66765728	Missense_Mutation	SNP	T	T	C	c.740T>C	p.Met247Thr	p.M247T	ENST00000374690	missense_variant	0.37	FALSE	HR-, HER2-	170
ESR1	6	152419920	152419920	Missense_Mutation	SNP	T	T	C	c.1607T>C	p.Leu536Pro	p.L536P	ENST00000206249	missense_variant	0.72	TRUE	HR+, HER2-	171
ESR1	6	152419926	152419926	Missense_Mutation	SNP	A	A	G	c.1613A>G	p.Asp538Gly	p.D538G	ENST00000206249	missense_variant	34.8	TRUE	HR+, HER2-	171
RB1	13	49030367	49030368	Frame_Shift_Ins	INS	-	-	A	c.1848dup	p.Gly617ArgfsTer36	p.G617Rfs*36	ENST00000267163	frameshift_variant	2.48	TRUE	HR+, HER2-	173
TP53	17	7579559	7579559	Frame_Shift_Del	DEL	A	A	-	c.128del	p.Leu43Ter	p.L43*	ENST00000269305	frameshift_variant	7.11	TRUE	HR+, HER2-	173
NOTCH1	9	139391518	139391518	Nonsense_Mutation	SNP	G	G	A	c.6673C>T	p.Gln2225Ter	p.Q2225*	ENST00000277541	stop_gained	3.74	TRUE	HR+, HER2-	173
KRAS	12	25398284	25398284	Missense_Mutation	SNP	C	C	G	c.35G>C	p.Gly12Ala	p.G12A	ENST00000256078	missense_variant	0.04	TRUE	HR-, HER2-	175
PIK3CA	3	178952077	178952077	Missense_Mutation	SNP	T	T	G	c.3132T>G	p.Asn1044Lys	p.N1044K	ENST00000263967	missense_variant	0.35	TRUE	HR-, HER2-	175
ERBB2	17	37866344	37866344	Missense_Mutation	SNP	C	C	T	c.649C>T	p.Arg217Cys	p.R217C	ENST00000269571	missense_variant	0.3335	TRUE	HR-, HER2-	176
TP53	17	7578431	7578431	Nonsense_Mutation	SNP	G	G	A	c.499C>T	p.Gln167Ter	p.Q167*	ENST00000269305	stop_gained	1.60777	TRUE	HR-, HER2-	176
GATA3	10	8111505	8111506	Frame_Shift_Ins	INS	-	-	T	c.991_992insT	p.Asn331IlefsTer21	p.N331Ifs*21	ENST00000346208	frameshift_variant	0.08	TRUE	HR+, HER2-	177
NOTCH1	9	139391593	139391593	Missense_Mutation	SNP	C	C	T	c.6598G>A	p.Val2200Met	p.V2200M	ENST00000277541	missense_variant	0.17	FALSE	HR+, HER2-	177
ATM	11	108098412	108098412	Missense_Mutation	SNP	A	A	C	c.61A>C	p.Thr21Pro	p.T21P	ENST00000278616	missense_variant	2.32	FALSE	HR+, HER2-	178
PIK3CA	3	178952085	178952085	Missense_Mutation	SNP	A	A	G	c.3140A>G	p.His1047Arg	p.H1047R	ENST00000263967	missense_variant	31.87	TRUE	HR+, HER2-	178
ESR1	6	152419923	152419923	Missense_Mutation	SNP	A	A	C	c.1610A>C	p.Tyr537Ser	p.Y537S	ENST00000206249	missense_variant	21.03	TRUE	HR+, HER2-	178
ESR1	6	152419926	152419926	Missense_Mutation	SNP	A	A	G	c.1613A>G	p.Asp538Gly	p.D538G	ENST00000206249	missense_variant	0.09	TRUE	HR+, HER2-	178
TP53	17	7578191	7578191	Missense_Mutation	SNP	A	A	G	c.658T>C	p.Tyr220His	p.Y220H	ENST00000269305	missense_variant	0.98	TRUE	HR-, HER2-	179
TP53	17	7579854	7579854	Missense_Mutation	SNP	G	G	A	c.59C>T	p.Ser20Leu	p.S20L	ENST00000269305	missense_variant	0.11	FALSE	HR-, HER2-	179
PIK3CA	3	178947858	178947858	Missense_Mutation	SNP	G	G	T	c.2733G>T	p.Leu911Phe	p.L911F	ENST00000263967	missense_variant	0.42	FALSE	HR-, HER2-	179
MTOR	1	11294247	11294247	Missense_Mutation	SNP	A	A	G	c.2284T>C	p.Ser762Pro	p.S762P	ENST00000361445	missense_variant	0.37	FALSE	HR+, HER2-	180
GATA3	10	8111433	8111434	Splice_Site	DEL	CA	CA	-	c.922-3_922-2del		p.X308_splice	ENST00000346208	splice_acceptor_variant,intron_variant	0.22	TRUE	HR+, HER2-	180
GATA3	10	8115736	8115736	Missense_Mutation	SNP	T	T	G	c.1082T>G	p.Ile361Ser	p.I361S	ENST00000346208	missense_variant	0.46	FALSE	HR+, HER2-	180
ESR1	6	152419923	152419923	Missense_Mutation	SNP	A	A	C	c.1610A>C	p.Tyr537Ser	p.Y537S	ENST00000206249	missense_variant	2.65	TRUE	HR+, HER2-	180
ESR1	6	152419926	152419926	Missense_Mutation	SNP	A	A	G	c.1613A>G	p.Asp538Gly	p.D538G	ENST00000206249	missense_variant	0.04	TRUE	HR+, HER2-	180
PTEN	10	89711983	89711983	Missense_Mutation	SNP	G	G	C	c.601G>C	p.Glu201Gln	p.E201Q	ENST00000371953	missense_variant	0.43	FALSE	HR+, HER2-	181
PTEN	10	89720799	89720802	Frame_Shift_Del	DEL	TACT	TACT	-	c.955_958del	p.Thr319Ter	p.T319*	ENST00000371953	frameshift_variant	11.59	TRUE	HR+, HER2-	181
TP53	17	7578271	7578271	Missense_Mutation	SNP	T	T	C	c.578A>G	p.His193Arg	p.H193R	ENST00000269305	missense_variant	10.89	TRUE	HR+, HER2-	181
TP53	17	7577120	7577120	Missense_Mutation	SNP	C	C	A	c.818G>T	p.Arg273Leu	p.R273L	ENST00000269305	missense_variant	0.73	TRUE	Unobtainable	182
TP53	17	7579542	7579542	Missense_Mutation	SNP	C	C	T	c.145G>A	p.Asp49Asn	p.D49N	ENST00000269305	missense_variant	0.1	FALSE	Unobtainable	182
PIK3CA	3	178936091	178936091	Missense_Mutation	SNP	G	G	A	c.1633G>A	p.Glu545Lys	p.E545K	ENST00000263967	missense_variant	1.44	TRUE	Unobtainable	182
ERBB2	17	37882895	37882895	Missense_Mutation	SNP	C	C	T	c.2953C>T	p.Arg985Cys	p.R985C	ENST00000269571	missense_variant	0.15	FALSE	HR+, HER2-	183
TP53	17	7578534	7578534	Missense_Mutation	SNP	C	C	A	c.396G>T	p.Lys132Asn	p.K132N	ENST00000269305	missense_variant	45.62	TRUE	HR+, HER2-	183
RAF1	3	12650358	12650358	Missense_Mutation	SNP	A	A	T	c.488T>A	p.Phe163Tyr	p.F163Y	ENST00000251849	missense_variant	0.13	FALSE	HR+, HER2-	183
ESR1	6	152419922	152419922	Missense_Mutation	SNP	T	T	A	c.1609T>A	p.Tyr537Asn	p.Y537N	ENST00000206249	missense_variant	0.09	TRUE	HR+, HER2-	183
ESR1	6	152419923	152419923	Missense_Mutation	SNP	A	A	C	c.1610A>C	p.Tyr537Ser	p.Y537S	ENST00000206249	missense_variant	15.04	TRUE	HR+, HER2-	183
ESR1	6	152419926	152419926	Missense_Mutation	SNP	A	A	G	c.1613A>G	p.Asp538Gly	p.D538G	ENST00000206249	missense_variant	1.23	TRUE	HR+, HER2-	183
DDR2	1	162746102	162746102	Missense_Mutation	SNP	G	G	A	c.2225G>A	p.Arg742Gln	p.R742Q	ENST00000367921	missense_variant	0.35	FALSE	HR+, HER2-	184
PIK3CA	3	178952085	178952085	Missense_Mutation	SNP	A	A	G	c.3140A>G	p.His1047Arg	p.H1047R	ENST00000263967	missense_variant	0.45	TRUE	HR+, HER2-	184
PTPN11	12	112888158	112888158	Missense_Mutation	SNP	C	C	G	c.174C>G	p.Asn58Lys	p.N58K	ENST00000351677	missense_variant	0.51	FALSE	HR+, HER2-	185
FGFR3	4	1806146	1806146	Missense_Mutation	SNP	G	G	A	c.1165G>A	p.Val389Met	p.V389M	ENST00000260795	missense_variant	0.23	FALSE	HR+, HER2-	185
SMAD4	18	48591975	48591975	Missense_Mutation	SNP	A	A	T	c.1138A>T	p.Arg380Trp	p.R380W	ENST00000342988	missense_variant,splice_region_variant	0.15	FALSE	HR+, HER2-	186
CCNE1	19	30308116	30308116	Missense_Mutation	SNP	C	C	T	c.253C>T	p.Arg85Trp	p.R85W	ENST00000262643	missense_variant	0.2	FALSE	HR+, HER2-	186
ESR1	6	152419923	152419923	Missense_Mutation	SNP	A	A	C	c.1610A>C	p.Tyr537Ser	p.Y537S	ENST00000206249	missense_variant	3.56	TRUE	HR+, HER2-	186
ARID1A	1	27101322	27101322	Missense_Mutation	SNP	C	C	G	c.4604C>G	p.Thr1535Arg	p.T1535R	ENST00000324856	missense_variant	0.16	FALSE	Unobtainable	187
TP53	17	7578190	7578190	Missense_Mutation	SNP	T	T	C	c.659A>G	p.Tyr220Cys	p.Y220C	ENST00000269305	missense_variant	0.38	TRUE	Unobtainable	187
TP53	17	7578406	7578406	Missense_Mutation	SNP	C	C	T	c.524G>A	p.Arg175His	p.R175H	ENST00000269305	missense_variant	0.13	TRUE	Unobtainable	187
TP53	17	7578455	7578474	Frame_Shift_Del	DEL	CGCGGACGCGGGTGCCGGGC	CGCGGACGCGGGTGCCGGGC	-	c.456_475del	p.Pro153HisfsTer21	p.P153Hfs*21	ENST00000269305	frameshift_variant	0.59	TRUE	Unobtainable	187
KRAS	12	25398284	25398284	Missense_Mutation	SNP	C	C	A	c.35G>T	p.Gly12Val	p.G12V	ENST00000256078	missense_variant	0.69	TRUE	HR+, HER2-	188
TP53	17	7579529	7579529	Nonsense_Mutation	SNP	C	C	T	c.158G>A	p.Trp53Ter	p.W53*	ENST00000269305	stop_gained	0.2	TRUE	HR+, HER2-	188
KIT	4	55602698	55602698	Missense_Mutation	SNP	G	G	A	c.2519G>A	p.Ser840Asn	p.S840N	ENST00000288135	missense_variant	0.13	FALSE	HR+, HER2-	188
CCND1	11	69465896	69465896	Missense_Mutation	SNP	G	G	A	c.734G>A	p.Arg245Gln	p.R245Q	ENST00000227507	missense_variant	0.11	FALSE	HR-, HER2-	189
TP53	17	7578263	7578263	Nonsense_Mutation	SNP	G	G	A	c.586C>T	p.Arg196Ter	p.R196*	ENST00000269305	stop_gained	9.17	TRUE	HR-, HER2-	189
KRAS	12	25380276	25380276	Missense_Mutation	SNP	T	T	A	c.182A>T	p.Gln61Leu	p.Q61L	ENST00000256078	missense_variant	0.2	TRUE	HR-, HER2-	190
TP53	17	7577114	7577114	Missense_Mutation	SNP	C	C	T	c.824G>A	p.Cys275Tyr	p.C275Y	ENST00000269305	missense_variant	9.25	TRUE	HR-, HER2-	190
SMAD4	18	48591837	48591837	Nonsense_Mutation	SNP	C	C	T	c.1000C>T	p.Gln334Ter	p.Q334*	ENST00000342988	stop_gained	0.65	TRUE	HR-, HER2-	190
STK11	19	1218492	1218492	Nonsense_Mutation	SNP	C	C	T	c.367C>T	p.Gln123Ter	p.Q123*	ENST00000326873	stop_gained	1.24	TRUE	HR-, HER2-	190
FGFR1	8	38283660	38283660	Missense_Mutation	SNP	G	G	A	c.818C>T	p.Thr273Ile	p.T273I	ENST00000425967	missense_variant	0.17	FALSE	HR-, HER2-	190
PTEN	10	89692910	89692910	Missense_Mutation	SNP	G	G	C	c.394G>C	p.Gly132Arg	p.G132R	ENST00000371953	missense_variant	0.26	TRUE	HR+, HER2-	191
PTEN	10	89692923	89692923	Missense_Mutation	SNP	G	G	A	c.407G>A	p.Cys136Tyr	p.C136Y	ENST00000371953	missense_variant	1.24	TRUE	HR+, HER2-	191
PTEN	10	89720763	89720764	Frame_Shift_Ins	INS	-	-	TATA	c.915_918dup	p.Glu307TyrfsTer6	p.E307Yfs*6	ENST00000371953	frameshift_variant	0.48	TRUE	HR+, HER2-	191
TP53	17	7577570	7577570	Missense_Mutation	SNP	C	C	T	c.711G>A	p.Met237Ile	p.M237I	ENST00000269305	missense_variant	10.98	TRUE	HR+, HER2-	191
PIK3CA	3	178921553	178921553	Missense_Mutation	SNP	T	T	A	c.1035T>A	p.Asn345Lys	p.N345K	ENST00000263967	missense_variant	25.4	TRUE	HR+, HER2-	191
ESR1	6	152419923	152419923	Missense_Mutation	SNP	A	A	C	c.1610A>C	p.Tyr537Ser	p.Y537S	ENST00000206249	missense_variant	2.58	TRUE	HR+, HER2-	191
MTOR	1	11227569	11227569	Missense_Mutation	SNP	T	T	C	c.4259A>G	p.Asn1420Ser	p.N1420S	ENST00000361445	missense_variant	0.54	FALSE	HR+, HER2-	192
MTOR	1	11307888	11307888	Missense_Mutation	SNP	C	C	G	c.1104G>C	p.Glu368Asp	p.E368D	ENST00000361445	missense_variant	0.28	FALSE	HR+, HER2-	192
DDR2	1	162745477	162745477	Missense_Mutation	SNP	G	G	T	c.1892G>T	p.Arg631Leu	p.R631L	ENST00000367921	missense_variant	0.1	FALSE	HR+, HER2-	192
KRAS	12	25398284	25398284	Missense_Mutation	SNP	C	C	T	c.35G>A	p.Gly12Asp	p.G12D	ENST00000256078	missense_variant	45.7	TRUE	HR+, HER2-	192
BRCA2	13	32913243	32913243	Missense_Mutation	SNP	A	A	G	c.4751A>G	p.Glu1584Gly	p.E1584G	ENST00000380152	missense_variant	0.39	FALSE	HR+, HER2-	192
NF1	17	29653082	29653082	Missense_Mutation	SNP	G	G	A	c.5080G>A	p.Glu1694Lys	p.E1694K	ENST00000358273	missense_variant	0.11	FALSE	HR+, HER2-	192
NF1	17	29663393	29663393	Missense_Mutation	SNP	A	A	C	c.6049A>C	p.Thr2017Pro	p.T2017P	ENST00000358273	missense_variant	0.25	FALSE	HR+, HER2-	192
PIK3CA	3	178952085	178952085	Missense_Mutation	SNP	A	A	G	c.3140A>G	p.His1047Arg	p.H1047R	ENST00000263967	missense_variant	21.29	TRUE	HR+, HER2-	192
APC	5	112176266	112176266	Missense_Mutation	SNP	G	G	A	c.4975G>A	p.Asp1659Asn	p.D1659N	ENST00000257430	missense_variant	0.52	FALSE	HR+, HER2-	192
AKT1	14	105246551	105246551	Missense_Mutation	SNP	C	C	T	c.49G>A	p.Glu17Lys	p.E17K	ENST00000349310	missense_variant,splice_region_variant	11.12	TRUE	Unobtainable	194
TP53	17	7577120	7577120	Missense_Mutation	SNP	C	C	T	c.818G>A	p.Arg273His	p.R273H	ENST00000269305	missense_variant	9.89	TRUE	Unobtainable	194
EGFR	7	55266503	55266503	Missense_Mutation	SNP	G	G	A	c.2795G>A	p.Arg932His	p.R932H	ENST00000275493	missense_variant	0.46	FALSE	Unobtainable	194
BRCA2	13	32906903	32906903	Missense_Mutation	SNP	G	G	C	c.1288G>C	p.Asp430His	p.D430H	ENST00000380152	missense_variant	0.483392	FALSE	HR+, HER2-	195
NF1	17	29592351	29592351	Missense_Mutation	SNP	C	C	A	c.4829C>A	p.Ala1610Glu	p.A1610E	ENST00000358273	missense_variant	0.10301	FALSE	HR+, HER2-	195
TP53	17	7578442	7578442	Missense_Mutation	SNP	T	T	C	c.488A>G	p.Tyr163Cys	p.Y163C	ENST00000269305	missense_variant	6.08378	TRUE	HR+, HER2-	195
ESR1	6	152332832	152332832	Missense_Mutation	SNP	G	G	C	c.1138G>C	p.Glu380Gln	p.E380Q	ENST00000206249	missense_variant	1.83573	TRUE	HR+, HER2-	195
ESR1	6	152419923	152419923	Missense_Mutation	SNP	A	A	C	c.1610A>C	p.Tyr537Ser	p.Y537S	ENST00000206249	missense_variant	0.309289	TRUE	HR+, HER2-	195
EGFR	7	55273025	55273025	Missense_Mutation	SNP	C	C	G	c.3348C>G	p.Asn1116Lys	p.N1116K	ENST00000275493	missense_variant	0.0950247	FALSE	HR+, HER2-	195
TP53	17	7577102	7577102	Missense_Mutation	SNP	C	C	T	c.836G>A	p.Gly279Glu	p.G279E	ENST00000269305	missense_variant	3.09	TRUE	Unobtainable	196
KIT	4	55595567	55595567	Missense_Mutation	SNP	G	G	A	c.2057G>A	p.Arg686His	p.R686H	ENST00000288135	missense_variant	0.87	FALSE	HR+, HER2-	197
ARID1A	1	27097609	27097609	Splice_Site	SNP	G	G	A	c.3199-1G>A		p.X1067_splice	ENST00000324856	splice_acceptor_variant	10.05	TRUE	HR+, HER2+	198
PTEN	10	89692780	89692781	In_Frame_Ins	INS	-	-	CCTTTTGAAGACCATAACCCA	c.267_287dup	p.Phe90_Pro96dup	p.F90_P96dup	ENST00000371953	inframe_insertion	8.53	FALSE	HR+, HER2+	198
TP53	17	7577550	7577550	Missense_Mutation	SNP	C	C	T	c.731G>A	p.Gly244Asp	p.G244D	ENST00000269305	missense_variant	0.18	TRUE	HR+, HER2+	198
BRCA2	13	32954022	32954023	Frame_Shift_Ins	INS	-	-	A	c.9097dup	p.Thr3033AsnfsTer11	p.T3033Nfs*11	ENST00000380152	frameshift_variant	12.33	TRUE	HR+, HER2-	199
ESR1	6	152419922	152419922	Missense_Mutation	SNP	T	T	A	c.1609T>A	p.Tyr537Asn	p.Y537N	ENST00000206249	missense_variant	4.84	TRUE	HR+, HER2-	199
ESR1	6	152419923	152419923	Missense_Mutation	SNP	A	A	C	c.1610A>C	p.Tyr537Ser	p.Y537S	ENST00000206249	missense_variant	0.78	TRUE	HR+, HER2-	199
ESR1	6	152419926	152419926	Missense_Mutation	SNP	A	A	G	c.1613A>G	p.Asp538Gly	p.D538G	ENST00000206249	missense_variant	0.25	TRUE	HR+, HER2-	199
EGFR	7	55221714	55221722	In_Frame_Del	DEL	AATTCCGAG	AATTCCGAG	-	c.759_767del	p.Lys253_Asp256delinsAsn	p.K253_D256delinsN	ENST00000275493	inframe_deletion	12.6	TRUE	HR+, HER2-	199
TP53	17	7578403	7578403	Missense_Mutation	SNP	C	C	A	c.527G>T	p.Cys176Phe	p.C176F	ENST00000269305	missense_variant	7.12	TRUE	HR+, HER2-	200
CDH1	16	68847399	68847399	Splice_Site	SNP	G	G	C	c.1320+1G>C		p.X440_splice	ENST00000261769	splice_donor_variant	1.08	TRUE	HR+, HER2-	201
PIK3CA	3	178936091	178936091	Missense_Mutation	SNP	G	G	A	c.1633G>A	p.Glu545Lys	p.E545K	ENST00000263967	missense_variant	1.24	TRUE	HR+, HER2-	201
ESR1	6	152419922	152419922	Missense_Mutation	SNP	T	T	A	c.1609T>A	p.Tyr537Asn	p.Y537N	ENST00000206249	missense_variant	0.26	TRUE	HR+, HER2-	201
ESR1	6	152419926	152419926	Missense_Mutation	SNP	A	A	G	c.1613A>G	p.Asp538Gly	p.D538G	ENST00000206249	missense_variant	0.25	TRUE	HR+, HER2-	201
TP53	17	7579485	7579485	Nonsense_Mutation	SNP	C	C	A	c.202G>T	p.Glu68Ter	p.E68*	ENST00000269305	stop_gained	11.159	TRUE	HR+, HER2-	202
ARID1A	1	27023867	27023867	Missense_Mutation	SNP	G	G	A	c.973G>A	p.Ala325Thr	p.A325T	ENST00000324856	missense_variant	4.18	FALSE	HR+, HER2-	203
ARID1A	1	27088682	27088682	Frame_Shift_Del	DEL	C	C	-	c.2296del	p.Gln766SerfsTer67	p.Q766Sfs*67	ENST00000324856	frameshift_variant	3.4	TRUE	HR+, HER2-	203
ARID1A	1	27100292	27100292	Splice_Site	SNP	G	G	A	c.4005-1G>A		p.X1335_splice	ENST00000324856	splice_acceptor_variant	2.66	TRUE	HR+, HER2-	203
ARID1A	1	27107135	27107135	Missense_Mutation	SNP	C	C	T	c.6746C>T	p.Ser2249Leu	p.S2249L	ENST00000324856	missense_variant	3.84	FALSE	HR+, HER2-	203
PTEN	10	89692799	89692799	Missense_Mutation	SNP	C	C	T	c.283C>T	p.Pro95Ser	p.P95S	ENST00000371953	missense_variant	3.32	TRUE	HR+, HER2-	203
PTEN	10	89692910	89692910	Missense_Mutation	SNP	G	G	A	c.394G>A	p.Gly132Ser	p.G132S	ENST00000371953	missense_variant	4.39	TRUE	HR+, HER2-	203
ATM	11	108137985	108137985	Nonsense_Mutation	SNP	C	C	T	c.2554C>T	p.Gln852Ter	p.Q852*	ENST00000278616	stop_gained	0.3	TRUE	HR+, HER2-	203
ATM	11	108196791	108196791	Missense_Mutation	SNP	G	G	A	c.6814G>A	p.Glu2272Lys	p.E2272K	ENST00000278616	missense_variant	2.98	FALSE	HR+, HER2-	203
BRCA2	13	32907118	32907118	Missense_Mutation	SNP	C	C	G	c.1503C>G	p.Ile501Met	p.I501M	ENST00000380152	missense_variant	4.36	FALSE	HR+, HER2-	203
BRCA2	13	32972298	32972298	Splice_Site	SNP	G	G	C	c.9649-1G>C		p.X3217_splice	ENST00000380152	splice_acceptor_variant	0.56	TRUE	HR+, HER2-	203
CDK12	17	37649077	37649077	Missense_Mutation	SNP	G	G	C	c.2182G>C	p.Asp728His	p.D728H	ENST00000447079	missense_variant	0.5	FALSE	HR+, HER2-	203
SMAD4	18	48604773	48604773	Frame_Shift_Del	DEL	C	C	-	c.1597del	p.Leu533SerfsTer4	p.L533Sfs*4	ENST00000342988	frameshift_variant	7.15	TRUE	HR+, HER2-	203
PIK3CA	3	178916716	178916716	Missense_Mutation	SNP	G	G	C	c.103G>C	p.Glu35Gln	p.E35Q	ENST00000263967	missense_variant	4.29	FALSE	HR+, HER2-	203
PIK3CA	3	178921553	178921553	Missense_Mutation	SNP	T	T	A	c.1035T>A	p.Asn345Lys	p.N345K	ENST00000263967	missense_variant	7.46	TRUE	HR+, HER2-	203
PIK3CA	3	178948136	178948136	Missense_Mutation	SNP	G	G	A	c.2908G>A	p.Glu970Lys	p.E970K	ENST00000263967	missense_variant	7.84	TRUE	HR+, HER2-	203
FBXW7	4	153244233	153244233	Missense_Mutation	SNP	C	C	T	c.1924G>A	p.Asp642Asn	p.D642N	ENST00000281708	missense_variant	0.29	FALSE	HR+, HER2-	203
PDGFRA	4	55156656	55156656	Missense_Mutation	SNP	C	C	G	c.3057C>G	p.Ile1019Met	p.I1019M	ENST00000257290	missense_variant	0.93	FALSE	HR+, HER2-	203
ESR1	6	152419923	152419923	Missense_Mutation	SNP	A	A	C	c.1610A>C	p.Tyr537Ser	p.Y537S	ENST00000206249	missense_variant	3.73973	TRUE	Unobtainable	204
PTEN	10	89720857	89720857	Nonsense_Mutation	SNP	C	C	A	c.1008C>A	p.Tyr336Ter	p.Y336*	ENST00000371953	stop_gained	6.54	TRUE	HR+, HER2-	205
PIK3CA	3	178936082	178936082	Missense_Mutation	SNP	G	G	A	c.1624G>A	p.Glu542Lys	p.E542K	ENST00000263967	missense_variant	6.98	TRUE	HR+, HER2-	205
ESR1	6	152419926	152419926	Missense_Mutation	SNP	A	A	G	c.1613A>G	p.Asp538Gly	p.D538G	ENST00000206249	missense_variant	3.48	TRUE	HR+, HER2-	205
NOTCH1	9	139391844	139391844	Missense_Mutation	SNP	T	T	C	c.6347A>G	p.Tyr2116Cys	p.Y2116C	ENST00000277541	missense_variant	0.44	FALSE	HR+, HER2-	205
CDKN2A	9	21971111	21971111	Missense_Mutation	SNP	G	G	A	c.247C>T	p.His83Tyr	p.H83Y	ENST00000304494	missense_variant	4.86	TRUE	HR+, HER2-	205
TSC1	9	135781157	135781157	Missense_Mutation	SNP	G	G	A	c.1808C>T	p.Pro603Leu	p.P603L	ENST00000298552	missense_variant	0.15	FALSE	HR+, HER2-	206
TP53	17	7577539	7577539	Missense_Mutation	SNP	G	G	A	c.742C>T	p.Arg248Trp	p.R248W	ENST00000269305	missense_variant	15.79	TRUE	HR+, HER2-	207
PIK3CA	3	178952085	178952085	Missense_Mutation	SNP	A	A	G	c.3140A>G	p.His1047Arg	p.H1047R	ENST00000263967	missense_variant	42.55	TRUE	HR+, HER2-	207
ESR1	6	152419922	152419922	Missense_Mutation	SNP	T	T	A	c.1609T>A	p.Tyr537Asn	p.Y537N	ENST00000206249	missense_variant	0.17	TRUE	HR+, HER2-	207
ESR1	6	152419923	152419923	Missense_Mutation	SNP	A	A	C	c.1610A>C	p.Tyr537Ser	p.Y537S	ENST00000206249	missense_variant	6.01	TRUE	HR+, HER2-	207
ARID1A	1	27105603	27105603	Frame_Shift_Del	DEL	C	C	-	c.5216del	p.Pro1739GlnfsTer31	p.P1739Qfs*31	ENST00000324856	frameshift_variant	0.25	TRUE	Unobtainable	208
ARID1A	1	27106648	27106648	Missense_Mutation	SNP	G	G	A	c.6259G>A	p.Gly2087Arg	p.G2087R	ENST00000324856	missense_variant	2.43	TRUE	Unobtainable	208
PIK3CA	3	178952085	178952085	Missense_Mutation	SNP	A	A	G	c.3140A>G	p.His1047Arg	p.H1047R	ENST00000263967	missense_variant	4.65	TRUE	Unobtainable	208
ESR1	6	152332832	152332832	Missense_Mutation	SNP	G	G	C	c.1138G>C	p.Glu380Gln	p.E380Q	ENST00000206249	missense_variant	0.26	TRUE	Unobtainable	208
ESR1	6	152419926	152419926	Missense_Mutation	SNP	A	A	G	c.1613A>G	p.Asp538Gly	p.D538G	ENST00000206249	missense_variant	3.27	TRUE	Unobtainable	208
NF1	17	29654608	29654608	Frame_Shift_Del	DEL	A	A	-	c.5362del	p.Ile1788LeufsTer6	p.I1788Lfs*6	ENST00000358273	frameshift_variant	0.055772	TRUE	HR+, HER2-	209
APC	5	112179542	112179542	Missense_Mutation	SNP	A	A	G	c.8251A>G	p.Thr2751Ala	p.T2751A	ENST00000257430	missense_variant	0.135246	FALSE	HR+, HER2-	209
BRAF	7	140453987	140453987	Missense_Mutation	SNP	T	T	A	c.1741A>T	p.Asn581Tyr	p.N581Y	ENST00000288602	missense_variant,splice_region_variant	1.85936	TRUE	HR+, HER2-	209
MTOR	1	11313960	11313960	Missense_Mutation	SNP	T	T	C	c.776A>G	p.Asp259Gly	p.D259G	ENST00000361445	missense_variant	0.12	FALSE	HR+, HER2-	211
PTEN	10	89624275	89624276	Frame_Shift_Ins	INS	-	-	A	c.51dup	p.Glu18ArgfsTer26	p.E18Rfs*26	ENST00000371953	frameshift_variant	17.47	TRUE	HR+, HER2-	211
TP53	17	7577058	7577058	Nonsense_Mutation	SNP	C	C	A	c.880G>T	p.Glu294Ter	p.E294*	ENST00000269305	stop_gained	8.91	TRUE	HR+, HER2-	211
TP53	17	7578406	7578406	Missense_Mutation	SNP	C	C	T	c.524G>A	p.Arg175His	p.R175H	ENST00000269305	missense_variant	0.65	TRUE	HR+, HER2-	211
ARID1A	1	27107014	27107014	Nonsense_Mutation	SNP	C	C	T	c.6625C>T	p.Gln2209Ter	p.Q2209*	ENST00000324856	stop_gained	0.35	TRUE	HR+, HER2-	213
PTEN	10	89692973	89692973	Missense_Mutation	SNP	G	G	C	c.457G>C	p.Asp153His	p.D153H	ENST00000371953	missense_variant	2.03	FALSE	HR+, HER2-	213
HRAS	11	533603	533603	Missense_Mutation	SNP	G	G	C	c.300C>G	p.Ile100Met	p.I100M	ENST00000311189	missense_variant	1.52	FALSE	HR+, HER2-	213
KRAS	12	25380275	25380275	Missense_Mutation	SNP	T	T	G	c.183A>C	p.Gln61His	p.Q61H	ENST00000256078	missense_variant	0.25	TRUE	HR+, HER2-	213
KRAS	12	25398262	25398262	Missense_Mutation	SNP	C	C	G	c.57G>C	p.Leu19Phe	p.L19F	ENST00000256078	missense_variant	0.32	TRUE	HR+, HER2-	213
KRAS	12	25398281	25398281	Missense_Mutation	SNP	C	C	T	c.38G>A	p.Gly13Asp	p.G13D	ENST00000256078	missense_variant	0.08	TRUE	HR+, HER2-	213
BRCA2	13	32910782	32910782	Missense_Mutation	SNP	G	G	C	c.2290G>C	p.Glu764Gln	p.E764Q	ENST00000380152	missense_variant	0.13	FALSE	HR+, HER2-	213
BRCA2	13	32936704	32936704	Missense_Mutation	SNP	G	G	C	c.7850G>C	p.Arg2617Thr	p.R2617T	ENST00000380152	missense_variant	0.1	FALSE	HR+, HER2-	213
MAPK3	16	30128053	30128053	Missense_Mutation	SNP	C	C	T	c.1076G>A	p.Arg359Gln	p.R359Q	ENST00000263025	missense_variant	0.1	FALSE	HR+, HER2-	213
NF1	17	29546098	29546098	Nonsense_Mutation	SNP	C	C	T	c.1603C>T	p.Gln535Ter	p.Q535*	ENST00000358273	stop_gained	47.39	TRUE	HR+, HER2-	213
NF1	17	29562644	29562645	Frame_Shift_Ins	INS	-	-	T	c.3726dup	p.Leu1243SerfsTer6	p.L1243Sfs*6	ENST00000358273	frameshift_variant	0.25	TRUE	HR+, HER2-	213
NF1	17	29588799	29588799	Missense_Mutation	SNP	G	G	A	c.4648G>A	p.Glu1550Lys	p.E1550K	ENST00000358273	missense_variant	0.54	FALSE	HR+, HER2-	213
BRCA1	17	41244930	41244930	Missense_Mutation	SNP	G	G	A	c.2618C>T	p.Ser873Leu	p.S873L	ENST00000357654	missense_variant	0.73	FALSE	HR+, HER2-	213
TP53	17	7576855	7576855	Nonsense_Mutation	SNP	G	G	A	c.991C>T	p.Gln331Ter	p.Q331*	ENST00000269305	stop_gained,splice_region_variant	24.19	TRUE	HR+, HER2-	213
TP53	17	7577082	7577082	Nonsense_Mutation	SNP	C	C	A	c.856G>T	p.Glu286Ter	p.E286*	ENST00000269305	stop_gained	5.82	TRUE	HR+, HER2-	213
TP53	17	7577099	7577099	Missense_Mutation	SNP	C	C	G	c.839G>C	p.Arg280Thr	p.R280T	ENST00000269305	missense_variant	1.73	TRUE	HR+, HER2-	213
TP53	17	7577127	7577127	Missense_Mutation	SNP	C	C	G	c.811G>C	p.Glu271Gln	p.E271Q	ENST00000269305	missense_variant	0.21	TRUE	HR+, HER2-	213
TP53	17	7577127	7577127	Missense_Mutation	SNP	C	C	T	c.811G>A	p.Glu271Lys	p.E271K	ENST00000269305	missense_variant	0.21	TRUE	HR+, HER2-	213
TP53	17	7577509	7577509	Missense_Mutation	SNP	C	C	T	c.772G>A	p.Glu258Lys	p.E258K	ENST00000269305	missense_variant	0.25	TRUE	HR+, HER2-	213
TP53	17	7577559	7577559	Missense_Mutation	SNP	G	G	A	c.722C>T	p.Ser241Phe	p.S241F	ENST00000269305	missense_variant	0.37	TRUE	HR+, HER2-	213
TP53	17	7577559	7577559	Missense_Mutation	SNP	G	G	T	c.722C>A	p.Ser241Tyr	p.S241Y	ENST00000269305	missense_variant	0.37	TRUE	HR+, HER2-	213
TP53	17	7578392	7578392	Missense_Mutation	SNP	C	C	T	c.538G>A	p.Glu180Lys	p.E180K	ENST00000269305	missense_variant	1.96	TRUE	HR+, HER2-	213
TP53	17	7578550	7578550	Missense_Mutation	SNP	G	G	A	c.380C>T	p.Ser127Phe	p.S127F	ENST00000269305	missense_variant	0.25	TRUE	HR+, HER2-	213
SMAD4	18	48584560	48584560	Nonsense_Mutation	SNP	C	C	T	c.733C>T	p.Gln245Ter	p.Q245*	ENST00000342988	stop_gained	6.2	TRUE	HR+, HER2-	213
SMAD4	18	48591888	48591888	Missense_Mutation	SNP	G	G	A	c.1051G>A	p.Asp351Asn	p.D351N	ENST00000342988	missense_variant	0.15	TRUE	HR+, HER2-	213
ALK	2	29446338	29446338	Missense_Mutation	SNP	C	C	G	c.3229G>C	p.Glu1077Gln	p.E1077Q	ENST00000389048	missense_variant	0.1	FALSE	HR+, HER2-	213
PIK3CA	3	178936082	178936082	Missense_Mutation	SNP	G	G	A	c.1624G>A	p.Glu542Lys	p.E542K	ENST00000263967	missense_variant	33.71	TRUE	HR+, HER2-	213
PIK3CA	3	178936091	178936091	Missense_Mutation	SNP	G	G	A	c.1633G>A	p.Glu545Lys	p.E545K	ENST00000263967	missense_variant	35.46	TRUE	HR+, HER2-	213
MLH1	3	37067264	37067264	Missense_Mutation	SNP	A	A	C	c.1175A>C	p.Lys392Thr	p.K392T	ENST00000231790	missense_variant	0.13	FALSE	HR+, HER2-	213
KIT	4	55564628	55564628	Missense_Mutation	SNP	C	C	G	c.516C>G	p.Ile172Met	p.I172M	ENST00000288135	missense_variant	0.11	FALSE	HR+, HER2-	213
APC	5	112173527	112173527	Frame_Shift_Del	DEL	G	G	-	c.2237del	p.Gly746AlafsTer15	p.G746Afs*15	ENST00000257430	frameshift_variant	2.1	TRUE	HR+, HER2-	213
APC	5	112175348	112175348	Missense_Mutation	SNP	G	G	A	c.4057G>A	p.Glu1353Lys	p.E1353K	ENST00000257430	missense_variant	0.14	FALSE	HR+, HER2-	213
APC	5	112175621	112175621	Missense_Mutation	SNP	C	C	G	c.4330C>G	p.Gln1444Glu	p.Q1444E	ENST00000257430	missense_variant	0.24	FALSE	HR+, HER2-	213
APC	5	112177472	112177472	Missense_Mutation	SNP	G	G	A	c.6181G>A	p.Glu2061Lys	p.E2061K	ENST00000257430	missense_variant	0.18	FALSE	HR+, HER2-	213
APC	5	112177855	112177855	Missense_Mutation	SNP	C	C	G	c.6564C>G	p.Ile2188Met	p.I2188M	ENST00000257430	missense_variant	1.77	FALSE	HR+, HER2-	213
APC	5	112178939	112178939	Missense_Mutation	SNP	G	G	A	c.7648G>A	p.Glu2550Lys	p.E2550K	ENST00000257430	missense_variant	0.57	FALSE	HR+, HER2-	213
MET	7	116397518	116397518	Missense_Mutation	SNP	G	G	A	c.1890G>A	p.Met630Ile	p.M630I	ENST00000397752	missense_variant	0.49	FALSE	HR+, HER2-	213
BRAF	7	140500235	140500235	Missense_Mutation	SNP	C	C	T	c.907G>A	p.Glu303Lys	p.E303K	ENST00000288602	missense_variant	0.13	FALSE	HR+, HER2-	213
CDK6	7	92462536	92462536	Missense_Mutation	SNP	C	C	G	c.102G>C	p.Lys34Asn	p.K34N	ENST00000265734	missense_variant	0.27	FALSE	HR+, HER2-	213
TSC1	9	135781140	135781140	Missense_Mutation	SNP	C	C	T	c.1825G>A	p.Glu609Lys	p.E609K	ENST00000298552	missense_variant	0.23	FALSE	HR+, HER2-	213
NOTCH1	9	139390581	139390581	Missense_Mutation	SNP	G	G	C	c.7610C>G	p.Ser2537Cys	p.S2537C	ENST00000277541	missense_variant	1.34	FALSE	HR+, HER2-	213
AR	X	66765901	66765901	Missense_Mutation	SNP	G	G	C	c.913G>C	p.Asp305His	p.D305H	ENST00000374690	missense_variant	1.36	FALSE	HR+, HER2-	213
AR	X	66931402	66931402	Missense_Mutation	SNP	G	G	A	c.2044G>A	p.Glu682Lys	p.E682K	ENST00000374690	missense_variant	0.12	FALSE	HR+, HER2-	213
AR	X	66937361	66937361	Nonsense_Mutation	SNP	C	C	T	c.2215C>T	p.Gln739Ter	p.Q739*	ENST00000374690	stop_gained	0.11	FALSE	HR+, HER2-	213
GATA3	10	8115922	8115923	Frame_Shift_Ins	INS	-	-	C	c.1271dup	p.Pro425AlafsTer82	p.P425Afs*82	ENST00000346208	frameshift_variant	0.98	TRUE	Unobtainable	214
NF1	17	29664388	29664388	Missense_Mutation	SNP	G	G	C	c.6430G>C	p.Glu2144Gln	p.E2144Q	ENST00000358273	missense_variant,splice_region_variant	0.11	FALSE	HR+, HER2-	215
PIK3CA	3	178916876	178916876	Missense_Mutation	SNP	G	G	A	c.263G>A	p.Arg88Gln	p.R88Q	ENST00000263967	missense_variant	0.15	TRUE	HR+, HER2-	215
PIK3CA	3	178928079	178928079	Missense_Mutation	SNP	G	G	A	c.1357G>A	p.Glu453Lys	p.E453K	ENST00000263967	missense_variant	0.13	TRUE	HR+, HER2-	215
PIK3CA	3	178936091	178936091	Missense_Mutation	SNP	G	G	A	c.1633G>A	p.Glu545Lys	p.E545K	ENST00000263967	missense_variant	0.08	TRUE	HR+, HER2-	215
PIK3CA	3	178952085	178952085	Missense_Mutation	SNP	A	A	G	c.3140A>G	p.His1047Arg	p.H1047R	ENST00000263967	missense_variant	16.69	TRUE	HR+, HER2-	215
ESR1	6	152419920	152419921	Missense_Mutation	DNP	TC	TC	AG	c.1607_1608delinsAG	p.Leu536Gln	p.L536Q	ENST00000206249	missense_variant	0.28	TRUE	HR+, HER2-	215
ESR1	6	152419922	152419922	Missense_Mutation	SNP	T	T	A	c.1609T>A	p.Tyr537Asn	p.Y537N	ENST00000206249	missense_variant	12.84	TRUE	HR+, HER2-	215
CDK6	7	92462586	92462586	Missense_Mutation	SNP	C	C	T	c.52G>A	p.Glu18Lys	p.E18K	ENST00000265734	missense_variant	0.24	FALSE	HR+, HER2-	215
ARID1A	1	27100871	27100871	Missense_Mutation	SNP	G	G	A	c.4153G>A	p.Glu1385Lys	p.E1385K	ENST00000324856	missense_variant	1.24647	FALSE	HR-, HER2+	216
BRCA2	13	32912249	32912249	Missense_Mutation	SNP	G	G	A	c.3757G>A	p.Ala1253Thr	p.A1253T	ENST00000380152	missense_variant	0.57693	FALSE	HR-, HER2+	216
TP53	17	7577610	7577610	Splice_Site	SNP	T	T	C	c.673-2A>G		p.X225_splice	ENST00000269305	splice_acceptor_variant	3.34759	TRUE	HR-, HER2+	216
MET	7	116399512	116399512	Missense_Mutation	SNP	A	A	T	c.2332A>T	p.Asn778Tyr	p.N778Y	ENST00000397752	missense_variant	0.17584	FALSE	HR-, HER2+	216
PTEN	10	89720799	89720802	Frame_Shift_Del	DEL	TACT	TACT	-	c.955_958del	p.Thr319Ter	p.T319*	ENST00000371953	frameshift_variant	0.93	TRUE	HR+, HER2-	217
TP53	17	7578406	7578406	Missense_Mutation	SNP	C	C	T	c.524G>A	p.Arg175His	p.R175H	ENST00000269305	missense_variant	12.96	TRUE	HR-, HER2-	218
GNA11	19	3118960	3118960	Missense_Mutation	SNP	A	A	C	c.644A>C	p.Lys215Thr	p.K215T	ENST00000078429	missense_variant	0.19	FALSE	HR-, HER2-	218
MET	7	116435762	116435762	Nonsense_Mutation	SNP	T	T	A	c.3852T>A	p.Tyr1284Ter	p.Y1284*	ENST00000397752	stop_gained	0.48	FALSE	HR-, HER2-	218
NF1	17	29528146	29528146	Missense_Mutation	SNP	G	G	A	c.1154G>A	p.Arg385His	p.R385H	ENST00000358273	missense_variant	0.11	FALSE	HR+, HER2-	219
BRCA1	17	41249263	41249263	Splice_Region	SNP	G	G	A	c.591C>T	p.Cys197=	p.C197=	ENST00000357654	splice_region_variant,synonymous_variant	36.03	TRUE	HR+, HER2-	219
MTOR	1	11291383	11291383	Nonsense_Mutation	SNP	C	C	A	c.2623G>T	p.Glu875Ter	p.E875*	ENST00000361445	stop_gained	0.49	FALSE	HR+, HER2-	220
ARID1A	1	27023619	27023619	Missense_Mutation	SNP	G	G	A	c.725G>A	p.Gly242Asp	p.G242D	ENST00000324856	missense_variant	2.63	FALSE	HR+, HER2-	220
PTEN	10	89717708	89717708	Nonsense_Mutation	SNP	C	C	T	c.733C>T	p.Gln245Ter	p.Q245*	ENST00000371953	stop_gained	5.71	TRUE	HR+, HER2-	220
TP53	17	7577099	7577099	Missense_Mutation	SNP	C	C	T	c.839G>A	p.Arg280Lys	p.R280K	ENST00000269305	missense_variant	62.45	TRUE	HR+, HER2-	220
TP53	17	7577507	7577507	Frame_Shift_Del	DEL	T	T	-	c.774del	p.Asp259ThrfsTer86	p.D259Tfs*86	ENST00000269305	frameshift_variant	0.05	TRUE	HR+, HER2-	220
TP53	17	7578212	7578212	Nonsense_Mutation	SNP	G	G	A	c.637C>T	p.Arg213Ter	p.R213*	ENST00000269305	stop_gained	9.57	TRUE	HR+, HER2-	220
TP53	17	7578262	7578262	Missense_Mutation	SNP	C	C	T	c.587G>A	p.Arg196Gln	p.R196Q	ENST00000269305	missense_variant	4.98	TRUE	HR+, HER2-	220
PIK3CA	3	178936082	178936082	Missense_Mutation	SNP	G	G	A	c.1624G>A	p.Glu542Lys	p.E542K	ENST00000263967	missense_variant	0.24	TRUE	HR+, HER2-	220
PIK3CA	3	178936091	178936091	Missense_Mutation	SNP	G	G	A	c.1633G>A	p.Glu545Lys	p.E545K	ENST00000263967	missense_variant	0.63	TRUE	HR+, HER2-	220
APC	5	112174529	112174529	Missense_Mutation	SNP	G	G	A	c.3238G>A	p.Glu1080Lys	p.E1080K	ENST00000257430	missense_variant	0.28	FALSE	HR+, HER2-	220
ESR1	6	152332804	152332804	Missense_Mutation	SNP	G	G	C	c.1110G>C	p.Leu370Phe	p.L370F	ENST00000206249	missense_variant	0.28	TRUE	HR+, HER2-	220
ESR1	6	152332832	152332832	Missense_Mutation	SNP	G	G	C	c.1138G>C	p.Glu380Gln	p.E380Q	ENST00000206249	missense_variant	16.67	TRUE	HR+, HER2-	220
ESR1	6	152415555	152415555	Missense_Mutation	SNP	C	C	G	c.1405C>G	p.Leu469Val	p.L469V	ENST00000206249	missense_variant	0.55	TRUE	HR+, HER2-	220
ESR1	6	152419920	152419920	Missense_Mutation	SNP	T	T	A	c.1607T>A	p.Leu536His	p.L536H	ENST00000206249	missense_variant	0.31	TRUE	HR+, HER2-	220
ESR1	6	152419922	152419922	Missense_Mutation	SNP	T	T	A	c.1609T>A	p.Tyr537Asn	p.Y537N	ENST00000206249	missense_variant	0.5	TRUE	HR+, HER2-	220
ESR1	6	152419923	152419923	Missense_Mutation	SNP	A	A	C	c.1610A>C	p.Tyr537Ser	p.Y537S	ENST00000206249	missense_variant	0.63	TRUE	HR+, HER2-	220
ESR1	6	152419923	152419923	Missense_Mutation	SNP	A	A	G	c.1610A>G	p.Tyr537Cys	p.Y537C	ENST00000206249	missense_variant	0.25	TRUE	HR+, HER2-	220
ESR1	6	152419926	152419926	Missense_Mutation	SNP	A	A	G	c.1613A>G	p.Asp538Gly	p.D538G	ENST00000206249	missense_variant	7.46	TRUE	HR+, HER2-	220
EGFR	7	55210023	55210023	Missense_Mutation	SNP	G	G	A	c.133G>A	p.Glu45Lys	p.E45K	ENST00000275493	missense_variant	0.29	TRUE	HR+, HER2-	220
EGFR	7	55266418	55266418	Missense_Mutation	SNP	G	G	A	c.2710G>A	p.Val904Ile	p.V904I	ENST00000275493	missense_variant	0.1	FALSE	HR+, HER2-	220
TSC1	9	135781419	135781419	Nonsense_Mutation	SNP	G	G	A	c.1546C>T	p.Gln516Ter	p.Q516*	ENST00000298552	stop_gained	0.24	TRUE	HR+, HER2-	220
ARAF	X	47426171	47426171	Missense_Mutation	SNP	C	C	G	c.691C>G	p.Leu231Val	p.L231V	ENST00000377045	missense_variant	0.21	FALSE	HR+, HER2-	220
AR	X	66766450	66766450	Nonsense_Mutation	SNP	C	C	T	c.1462C>T	p.Gln488Ter	p.Q488*	ENST00000374690	stop_gained	0.33	FALSE	HR+, HER2-	220
ESR1	6	152419920	152419920	Missense_Mutation	SNP	T	T	G	c.1607T>G	p.Leu536Arg	p.L536R	ENST00000206249	missense_variant	1.24	TRUE	HR+, HER2-	221
ESR1	6	152419922	152419922	Missense_Mutation	SNP	T	T	A	c.1609T>A	p.Tyr537Asn	p.Y537N	ENST00000206249	missense_variant	0.17	TRUE	HR+, HER2-	221
ESR1	6	152419923	152419923	Missense_Mutation	SNP	A	A	G	c.1610A>G	p.Tyr537Cys	p.Y537C	ENST00000206249	missense_variant	0.57	TRUE	HR+, HER2-	221
ESR1	6	152419926	152419926	Missense_Mutation	SNP	A	A	G	c.1613A>G	p.Asp538Gly	p.D538G	ENST00000206249	missense_variant	3.15	TRUE	HR+, HER2-	221
PIK3CA	3	178936091	178936091	Missense_Mutation	SNP	G	G	A	c.1633G>A	p.Glu545Lys	p.E545K	ENST00000263967	missense_variant	9.5	TRUE	HR+, HER2-	222
ESR1	6	152419926	152419926	Missense_Mutation	SNP	A	A	G	c.1613A>G	p.Asp538Gly	p.D538G	ENST00000206249	missense_variant	2.05	TRUE	HR+, HER2-	222
TP53	17	7577539	7577539	Missense_Mutation	SNP	G	G	A	c.742C>T	p.Arg248Trp	p.R248W	ENST00000269305	missense_variant	59.55	TRUE	HR-, HER2-	223
TP53	17	7578406	7578406	Missense_Mutation	SNP	C	C	T	c.524G>A	p.Arg175His	p.R175H	ENST00000269305	missense_variant	0.2	TRUE	HR+, HER2-	224
MET	7	116398527	116398527	Missense_Mutation	SNP	T	T	C	c.2117T>C	p.Ile706Thr	p.I706T	ENST00000397752	missense_variant	0.89	FALSE	HR+, HER2-	224
EGFR	7	55268080	55268080	Missense_Mutation	SNP	G	G	C	c.2920G>C	p.Asp974His	p.D974H	ENST00000275493	missense_variant	0.32	FALSE	HR+, HER2-	224
ESR1	6	152332832	152332832	Missense_Mutation	SNP	G	G	C	c.1138G>C	p.Glu380Gln	p.E380Q	ENST00000206249	missense_variant	6.7	TRUE	HR+, HER2+	225
ESR1	6	152415537	152415537	Missense_Mutation	SNP	T	T	C	c.1387T>C	p.Ser463Pro	p.S463P	ENST00000206249	missense_variant	0.2	TRUE	HR+, HER2+	225
ESR1	6	152419892	152419892	Missense_Mutation	SNP	A	A	T	c.1579A>T	p.Ser527Cys	p.S527C	ENST00000206249	missense_variant	3.48	FALSE	HR+, HER2+	225
ESR1	6	152419923	152419923	Missense_Mutation	SNP	A	A	C	c.1610A>C	p.Tyr537Ser	p.Y537S	ENST00000206249	missense_variant	16.35	TRUE	HR+, HER2+	225
ESR1	6	152419923	152419923	Missense_Mutation	SNP	A	A	G	c.1610A>G	p.Tyr537Cys	p.Y537C	ENST00000206249	missense_variant	0.19	TRUE	HR+, HER2+	225
ESR1	6	152419926	152419926	Missense_Mutation	SNP	A	A	G	c.1613A>G	p.Asp538Gly	p.D538G	ENST00000206249	missense_variant	1.55	TRUE	HR+, HER2+	225
TP53	17	7574034	7574034	Splice_Site	SNP	C	C	T	c.994-1G>A		p.X332_splice	ENST00000269305	splice_acceptor_variant	2.09	TRUE	HR-, HER2-	226
GATA3	10	8111433	8111434	Splice_Site	DEL	CA	CA	-	c.922-3_922-2del		p.X308_splice	ENST00000346208	splice_acceptor_variant,intron_variant	7.65	TRUE	HR+, HER2-	227
PIK3CA	3	178921553	178921553	Missense_Mutation	SNP	T	T	A	c.1035T>A	p.Asn345Lys	p.N345K	ENST00000263967	missense_variant	37.41	TRUE	HR+, HER2-	227
PTEN	10	89692918	89692918	Missense_Mutation	SNP	G	G	A	c.402G>A	p.Met134Ile	p.M134I	ENST00000371953	missense_variant	25.07	TRUE	HR+, HER2-	228
BRCA2	13	32907364	32907364	Missense_Mutation	SNP	G	G	C	c.1749G>C	p.Leu583Phe	p.L583F	ENST00000380152	missense_variant	0.28	FALSE	HR+, HER2-	228
PIK3CA	3	178921549	178921549	Missense_Mutation	SNP	T	T	G	c.1031T>G	p.Val344Gly	p.V344G	ENST00000263967	missense_variant	22.96	TRUE	HR+, HER2-	228
PIK3CA	3	178952077	178952077	Missense_Mutation	SNP	T	T	A	c.3132T>A	p.Asn1044Lys	p.N1044K	ENST00000263967	missense_variant	26.89	TRUE	HR+, HER2-	228
ARID1A	1	27088647	27088647	Nonsense_Mutation	SNP	T	T	G	c.2256T>G	p.Tyr752Ter	p.Y752*	ENST00000324856	stop_gained	0.65	TRUE	HR+, HER2-	229
GATA3	10	8115871	8115872	Frame_Shift_Del	DEL	TC	TC	-	c.1219_1220del	p.Ser407AlafsTer99	p.S407Afs*99	ENST00000346208	frameshift_variant	1.66	TRUE	HR+, HER2-	229
TP53	17	7577121	7577121	Missense_Mutation	SNP	G	G	A	c.817C>T	p.Arg273Cys	p.R273C	ENST00000269305	missense_variant	0.62	TRUE	HR+, HER2-	229
PDGFRA	4	55133608	55133608	Missense_Mutation	SNP	A	A	C	c.912A>C	p.Lys304Asn	p.K304N	ENST00000257290	missense_variant	0.12	FALSE	HR+, HER2-	229
ESR1	6	152332832	152332832	Missense_Mutation	SNP	G	G	C	c.1138G>C	p.Glu380Gln	p.E380Q	ENST00000206249	missense_variant	2.27	TRUE	HR+, HER2-	229
ESR1	6	152419923	152419923	Missense_Mutation	SNP	A	A	G	c.1610A>G	p.Tyr537Cys	p.Y537C	ENST00000206249	missense_variant	4.7	TRUE	HR+, HER2-	229
ESR1	6	152419926	152419926	Missense_Mutation	SNP	A	A	G	c.1613A>G	p.Asp538Gly	p.D538G	ENST00000206249	missense_variant	20.48	TRUE	HR+, HER2-	229
CDKN2A	9	21971120	21971120	Nonsense_Mutation	SNP	G	G	A	c.238C>T	p.Arg80Ter	p.R80*	ENST00000304494	stop_gained	0.82	TRUE	HR+, HER2-	229
ARID1A	1	27100846	27100847	Frame_Shift_Del	DEL	AT	AT	-	c.4130_4131del	p.Tyr1377TrpfsTer67	p.Y1377Wfs*67	ENST00000324856	frameshift_variant	6.73	TRUE	HR+, HER2-	230
ARID1A	1	27100961	27100961	Nonsense_Mutation	SNP	C	C	T	c.4243C>T	p.Gln1415Ter	p.Q1415*	ENST00000324856	stop_gained	0.19	TRUE	HR+, HER2-	230
AKT1	14	105246551	105246551	Missense_Mutation	SNP	C	C	T	c.49G>A	p.Glu17Lys	p.E17K	ENST00000349310	missense_variant,splice_region_variant	1.07	TRUE	HR-, HER2-	231
CDH1	16	68846168	68846168	Splice_Site	SNP	T	T	C	c.1137+2T>C		p.X379_splice	ENST00000261769	splice_donor_variant	0.37	TRUE	HR-, HER2-	231
NF1	17	29556147	29556148	Frame_Shift_Ins	INS	-	-	A	c.2516dup	p.Asn839LysfsTer26	p.N839Kfs*26	ENST00000358273	frameshift_variant	0.88	TRUE	HR-, HER2-	231
TP53	17	7577509	7577509	Missense_Mutation	SNP	C	C	T	c.772G>A	p.Glu258Lys	p.E258K	ENST00000269305	missense_variant	1.07	TRUE	HR-, HER2-	231
KIT	4	55598046	55598046	Missense_Mutation	SNP	T	T	C	c.2243T>C	p.Ile748Thr	p.I748T	ENST00000288135	missense_variant	0.11	FALSE	HR-, HER2-	231
BRAF	7	140477807	140477807	Missense_Mutation	SNP	C	C	T	c.1501G>A	p.Glu501Lys	p.E501K	ENST00000288602	missense_variant	0.87	TRUE	HR-, HER2-	231
ARID1A	1	27099098	27099098	Missense_Mutation	SNP	C	C	G	c.3514C>G	p.Gln1172Glu	p.Q1172E	ENST00000324856	missense_variant	0.68	FALSE	HR+, HER2-	232
PIK3CA	3	178952090	178952090	Missense_Mutation	SNP	G	G	C	c.3145G>C	p.Gly1049Arg	p.G1049R	ENST00000263967	missense_variant	19.79	TRUE	HR+, HER2-	232
BRCA1	17	41246757	41246757	Missense_Mutation	SNP	C	C	T	c.791G>A	p.Ser264Asn	p.S264N	ENST00000357654	missense_variant	0.53	FALSE	HR+, HER2-	233
AKT1	14	105246551	105246551	Missense_Mutation	SNP	C	C	T	c.49G>A	p.Glu17Lys	p.E17K	ENST00000349310	missense_variant,splice_region_variant	54.75	TRUE	Unobtainable	234
BRAF	7	140481403	140481403	Missense_Mutation	SNP	C	C	T	c.1405G>A	p.Gly469Arg	p.G469R	ENST00000288602	missense_variant	1.29	TRUE	Unobtainable	234
AKT1	14	105246551	105246551	Missense_Mutation	SNP	C	C	T	c.49G>A	p.Glu17Lys	p.E17K	ENST00000349310	missense_variant,splice_region_variant	7.62	TRUE	HR+, HER2-	235
TP53	17	7577085	7577085	Missense_Mutation	SNP	C	C	T	c.853G>A	p.Glu285Lys	p.E285K	ENST00000269305	missense_variant	3.85	TRUE	HR+, HER2-	235
KRAS	12	25398284	25398284	Missense_Mutation	SNP	C	C	A	c.35G>T	p.Gly12Val	p.G12V	ENST00000256078	missense_variant	0.14	TRUE	HR+, HER2-	237
ERBB2	17	37879612	37879612	Missense_Mutation	SNP	C	C	G	c.1987C>G	p.Leu663Val	p.L663V	ENST00000269571	missense_variant	13.55	TRUE	HR+, HER2-	237
PIK3CA	3	178916854	178916854	Missense_Mutation	SNP	G	G	A	c.241G>A	p.Glu81Lys	p.E81K	ENST00000263967	missense_variant	19.99	TRUE	HR+, HER2-	237
PIK3CA	3	178952085	178952085	Missense_Mutation	SNP	A	A	G	c.3140A>G	p.His1047Arg	p.H1047R	ENST00000263967	missense_variant	17.91	TRUE	HR+, HER2-	237
ESR1	6	152332832	152332832	Missense_Mutation	SNP	G	G	C	c.1138G>C	p.Glu380Gln	p.E380Q	ENST00000206249	missense_variant	0.39	TRUE	HR+, HER2-	237
ESR1	6	152415537	152415537	Missense_Mutation	SNP	T	T	C	c.1387T>C	p.Ser463Pro	p.S463P	ENST00000206249	missense_variant	0.15	TRUE	HR+, HER2-	237
ESR1	6	152419922	152419922	Missense_Mutation	SNP	T	T	A	c.1609T>A	p.Tyr537Asn	p.Y537N	ENST00000206249	missense_variant	0.15	TRUE	HR+, HER2-	237
ESR1	6	152419923	152419923	Missense_Mutation	SNP	A	A	G	c.1610A>G	p.Tyr537Cys	p.Y537C	ENST00000206249	missense_variant	0.99	TRUE	HR+, HER2-	237
ESR1	6	152419926	152419926	Missense_Mutation	SNP	A	A	G	c.1613A>G	p.Asp538Gly	p.D538G	ENST00000206249	missense_variant	1.68	TRUE	HR+, HER2-	237
APC	5	112174272	112174273	In_Frame_Ins	INS	-	-	TTG	c.2982_2984dup	p.Cys995dup	p.C995dup	ENST00000257430	inframe_insertion	0.1	FALSE	HR+, HER2-	238
ESR1	6	152419926	152419926	Missense_Mutation	SNP	A	A	G	c.1613A>G	p.Asp538Gly	p.D538G	ENST00000206249	missense_variant	12.81	TRUE	HR+, HER2-	238
ARID1A	1	27089562	27089562	Nonsense_Mutation	SNP	C	C	T	c.2518C>T	p.Gln840Ter	p.Q840*	ENST00000324856	stop_gained	1.46	TRUE	HR+, HER2-	239
MAPK3	16	30128053	30128053	Missense_Mutation	SNP	C	C	T	c.1076G>A	p.Arg359Gln	p.R359Q	ENST00000263025	missense_variant	0.2	FALSE	HR+, HER2-	239
ERBB2	17	37873734	37873734	Splice_Site	SNP	G	G	A	c.1898+1G>A		p.X633_splice	ENST00000269571	splice_donor_variant	0.12	TRUE	HR+, HER2-	239
PIK3CA	3	178952085	178952085	Missense_Mutation	SNP	A	A	G	c.3140A>G	p.His1047Arg	p.H1047R	ENST00000263967	missense_variant	3	TRUE	HR+, HER2-	239
ESR1	6	152419922	152419922	Missense_Mutation	SNP	T	T	A	c.1609T>A	p.Tyr537Asn	p.Y537N	ENST00000206249	missense_variant	0.09	TRUE	HR+, HER2-	239
ESR1	6	152419926	152419926	Missense_Mutation	SNP	A	A	G	c.1613A>G	p.Asp538Gly	p.D538G	ENST00000206249	missense_variant	0.14	TRUE	HR+, HER2-	239
GATA3	10	8111491	8111492	Frame_Shift_Ins	INS	-	-	ACTCTGG	c.979_985dup	p.Arg329ThrfsTer25	p.R329Tfs*25	ENST00000346208	frameshift_variant	7.74	TRUE	HR+, HER2-	240
TP53	17	7577127	7577127	Missense_Mutation	SNP	C	C	T	c.811G>A	p.Glu271Lys	p.E271K	ENST00000269305	missense_variant	0.19	TRUE	HR+, HER2-	240
TP53	17	7578244	7578244	Missense_Mutation	SNP	C	C	T	c.605G>A	p.Arg202His	p.R202H	ENST00000269305	missense_variant	0.1	TRUE	HR+, HER2-	240
PIK3CA	3	178952085	178952085	Missense_Mutation	SNP	A	A	G	c.3140A>G	p.His1047Arg	p.H1047R	ENST00000263967	missense_variant	10.75	TRUE	HR+, HER2-	240
PDGFRA	4	55161380	55161380	Missense_Mutation	SNP	G	G	A	c.3211G>A	p.Asp1071Asn	p.D1071N	ENST00000257290	missense_variant	0.12	FALSE	HR+, HER2-	240
ESR1	6	152332832	152332832	Missense_Mutation	SNP	G	G	A	c.1138G>A	p.Glu380Lys	p.E380K	ENST00000206249	missense_variant	0.1	TRUE	HR+, HER2-	240
ESR1	6	152332832	152332832	Missense_Mutation	SNP	G	G	C	c.1138G>C	p.Glu380Gln	p.E380Q	ENST00000206249	missense_variant	0.37	TRUE	HR+, HER2-	240
ESR1	6	152419922	152419922	Missense_Mutation	SNP	T	T	A	c.1609T>A	p.Tyr537Asn	p.Y537N	ENST00000206249	missense_variant	1.82	TRUE	HR+, HER2-	240
ESR1	6	152419923	152419923	Missense_Mutation	SNP	A	A	C	c.1610A>C	p.Tyr537Ser	p.Y537S	ENST00000206249	missense_variant	4.71	TRUE	HR+, HER2-	240
ESR1	6	152419923	152419923	Missense_Mutation	SNP	A	A	G	c.1610A>G	p.Tyr537Cys	p.Y537C	ENST00000206249	missense_variant	0.21	TRUE	HR+, HER2-	240
ESR1	6	152419926	152419926	Missense_Mutation	SNP	A	A	G	c.1613A>G	p.Asp538Gly	p.D538G	ENST00000206249	missense_variant	0.69	TRUE	HR+, HER2-	240
MET	7	116371798	116371798	Missense_Mutation	SNP	G	G	A	c.1277G>A	p.Arg426His	p.R426H	ENST00000397752	missense_variant	0.13	FALSE	HR+, HER2-	240
NF1	17	29553477	29553478	Frame_Shift_Ins	INS	-	-	C	c.2033dup	p.Ile679AspfsTer21	p.I679Dfs*21	ENST00000358273	frameshift_variant	1.05	TRUE	HR+, HER2-	241
TP53	17	7578190	7578190	Missense_Mutation	SNP	T	T	C	c.659A>G	p.Tyr220Cys	p.Y220C	ENST00000269305	missense_variant	0.11	TRUE	HR+, HER2-	241
BRCA1	17	41246548	41246548	Missense_Mutation	SNP	G	G	C	c.1000C>G	p.Pro334Ala	p.P334A	ENST00000357654	missense_variant	5.68	FALSE	HR+, HER2-	242
PIK3CA	3	178952085	178952085	Missense_Mutation	SNP	A	A	G	c.3140A>G	p.His1047Arg	p.H1047R	ENST00000263967	missense_variant	23.29	TRUE	HR+, HER2-	242
ESR1	6	152332832	152332832	Missense_Mutation	SNP	G	G	C	c.1138G>C	p.Glu380Gln	p.E380Q	ENST00000206249	missense_variant	0.17	TRUE	HR+, HER2-	242
ESR1	6	152419926	152419926	Missense_Mutation	SNP	A	A	G	c.1613A>G	p.Asp538Gly	p.D538G	ENST00000206249	missense_variant	6.36	TRUE	HR+, HER2-	242
NF1	17	29576091	29576091	Nonsense_Mutation	SNP	C	C	G	c.4064C>G	p.Ser1355Ter	p.S1355*	ENST00000358273	stop_gained	0.26	TRUE	HR+, HER2-	243
ERBB2	17	37879583	37879583	Missense_Mutation	SNP	C	C	G	c.1958C>G	p.Ser653Cys	p.S653C	ENST00000269571	missense_variant	0.23	TRUE	HR+, HER2-	243
TP53	17	7577568	7577568	Missense_Mutation	SNP	C	C	T	c.713G>A	p.Cys238Tyr	p.C238Y	ENST00000269305	missense_variant	0.25	TRUE	HR+, HER2-	243
PIK3CA	3	178927486	178927486	Missense_Mutation	SNP	G	G	A	c.1249G>A	p.Glu417Lys	p.E417K	ENST00000263967	missense_variant,splice_region_variant	0.21	FALSE	HR+, HER2-	243
PIK3CA	3	178952085	178952085	Missense_Mutation	SNP	A	A	G	c.3140A>G	p.His1047Arg	p.H1047R	ENST00000263967	missense_variant	1.07	TRUE	HR+, HER2-	243
GATA3	10	8115720	8115720	Missense_Mutation	SNP	A	A	G	c.1066A>G	p.Met356Val	p.M356V	ENST00000346208	missense_variant	6.02	FALSE	HR+, HER2-	244
GATA3	10	8115874	8115875	Frame_Shift_Ins	INS	-	-	A	c.1220_1221insA	p.Pro408AlafsTer99	p.P408Afs*99	ENST00000346208	frameshift_variant	13.29	TRUE	HR+, HER2-	244
ESR1	6	152419922	152419922	Missense_Mutation	SNP	T	T	A	c.1609T>A	p.Tyr537Asn	p.Y537N	ENST00000206249	missense_variant	2.96	TRUE	HR+, HER2-	244
ESR1	6	152419926	152419926	Missense_Mutation	SNP	A	A	G	c.1613A>G	p.Asp538Gly	p.D538G	ENST00000206249	missense_variant	8.76	TRUE	HR+, HER2-	244
ERBB2	17	37880220	37880220	Missense_Mutation	SNP	T	T	C	c.2264T>C	p.Leu755Ser	p.L755S	ENST00000269571	missense_variant	0.59	TRUE	HR+, HER2-	245
TP53	17	7578403	7578403	Missense_Mutation	SNP	C	C	T	c.527G>A	p.Cys176Tyr	p.C176Y	ENST00000269305	missense_variant	0.27	TRUE	HR-, HER2-	246
ERBB2	17	37863260	37863261	Frame_Shift_Ins	INS	-	-	T	c.92dup	p.Met31IlefsTer79	p.M31Ifs*79	ENST00000269571	frameshift_variant	0.12	FALSE	HR-, HER2-	247
TP53	17	7577022	7577022	Nonsense_Mutation	SNP	G	G	A	c.916C>T	p.Arg306Ter	p.R306*	ENST00000269305	stop_gained	20.15	TRUE	HR-, HER2-	247
MYC	8	128751241	128751241	Missense_Mutation	SNP	C	C	G	c.778C>G	p.Pro260Ala	p.P260A	ENST00000377970	missense_variant	8.35	FALSE	HR-, HER2-	247
GATA3	10	8115878	8115879	Frame_Shift_Ins	INS	-	-	T	c.1226dup	p.Ser410GlnfsTer97	p.S410Qfs*97	ENST00000346208	frameshift_variant	14	TRUE	HR+, HER2-	248
BRCA2	13	32911168	32911168	Missense_Mutation	SNP	C	C	A	c.2676C>A	p.Phe892Leu	p.F892L	ENST00000380152	missense_variant	0.71	FALSE	HR+, HER2-	248
BRCA2	13	32913371	32913371	Missense_Mutation	SNP	C	C	G	c.4879C>G	p.Leu1627Val	p.L1627V	ENST00000380152	missense_variant	0.17	FALSE	HR+, HER2-	248
BRCA2	13	32913376	32913376	Missense_Mutation	SNP	A	A	C	c.4884A>C	p.Lys1628Asn	p.K1628N	ENST00000380152	missense_variant	8.87	FALSE	HR+, HER2-	248
NF1	17	29684314	29684314	Missense_Mutation	SNP	G	G	A	c.7897G>A	p.Glu2633Lys	p.E2633K	ENST00000358273	missense_variant	0.1	FALSE	HR+, HER2-	248
PIK3CA	3	178936091	178936091	Missense_Mutation	SNP	G	G	A	c.1633G>A	p.Glu545Lys	p.E545K	ENST00000263967	missense_variant	0.23	TRUE	HR+, HER2-	248
RHOA	3	49412903	49412903	Missense_Mutation	SNP	C	C	G	c.120G>C	p.Glu40Asp	p.E40D	ENST00000418115	missense_variant	0.35	TRUE	HR+, HER2-	248
NOTCH1	9	139399237	139399237	Missense_Mutation	SNP	C	C	T	c.4906G>A	p.Glu1636Lys	p.E1636K	ENST00000277541	missense_variant	0.27	FALSE	HR+, HER2-	248
ARID1A	1	27100175	27100175	Missense_Mutation	SNP	A	A	C	c.3971A>C	p.Tyr1324Ser	p.Y1324S	ENST00000324856	missense_variant	0.87	FALSE	Unobtainable	250
ARID1A	1	27100181	27100181	Missense_Mutation	SNP	C	C	A	c.3977C>A	p.Pro1326Gln	p.P1326Q	ENST00000324856	missense_variant	3.03	FALSE	Unobtainable	250
CCND1	11	69456170	69456170	Missense_Mutation	SNP	C	C	T	c.89C>T	p.Ala30Val	p.A30V	ENST00000227507	missense_variant	1.22	FALSE	Unobtainable	250
APC	5	112155032	112155032	Missense_Mutation	SNP	A	A	C	c.1303A>C	p.Lys435Gln	p.K435Q	ENST00000257430	missense_variant	1.75	FALSE	Unobtainable	250
ESR1	6	152419922	152419922	Missense_Mutation	SNP	T	T	A	c.1609T>A	p.Tyr537Asn	p.Y537N	ENST00000206249	missense_variant	5.21	TRUE	Unobtainable	250
ESR1	6	152419923	152419923	Missense_Mutation	SNP	A	A	C	c.1610A>C	p.Tyr537Ser	p.Y537S	ENST00000206249	missense_variant	11.43	TRUE	Unobtainable	250
ESR1	6	152419926	152419926	Missense_Mutation	SNP	A	A	G	c.1613A>G	p.Asp538Gly	p.D538G	ENST00000206249	missense_variant	21.39	TRUE	Unobtainable	250
EGFR	7	55214422	55214422	Missense_Mutation	SNP	A	A	G	c.548A>G	p.His183Arg	p.H183R	ENST00000275493	missense_variant	0.12	FALSE	Unobtainable	250
CDKN2A	9	21971111	21971111	Missense_Mutation	SNP	G	G	A	c.247C>T	p.His83Tyr	p.H83Y	ENST00000304494	missense_variant	0.11	TRUE	Unobtainable	250
MYC	8	128750726	128750726	Missense_Mutation	SNP	C	C	A	c.263C>A	p.Ser88Tyr	p.S88Y	ENST00000377970	missense_variant	0.1	FALSE	HR-, HER2-	251
GATA3	10	8111557	8111558	Frame_Shift_Ins	INS	-	-	C	c.1044dup	p.Asn349GlnfsTer3	p.N349Qfs*3	ENST00000346208	frameshift_variant	6.7	TRUE	HR+, HER2-	252
BRCA2	13	32910849	32910849	Missense_Mutation	SNP	C	C	T	c.2357C>T	p.Ser786Phe	p.S786F	ENST00000380152	missense_variant	0.12	FALSE	HR+, HER2-	252
BRCA2	13	32911220	32911220	Missense_Mutation	SNP	C	C	A	c.2728C>A	p.His910Asn	p.H910N	ENST00000380152	missense_variant	1.3	FALSE	HR+, HER2-	252
BRCA2	13	32912314	32912329	Frame_Shift_Del	DEL	GATAGAAAATCATAAT	GATAGAAAATCATAAT	-	c.3826_3841del	p.Glu1276LysfsTer3	p.E1276Kfs*3	ENST00000380152	frameshift_variant	0.86	TRUE	HR+, HER2-	252
BRCA2	13	32912335	32912340	In_Frame_Del	DEL	AACTGT	AACTGT	-	c.3845_3850del	p.Thr1282_Val1283del	p.T1282_V1283del	ENST00000380152	inframe_deletion	0.24	FALSE	HR+, HER2-	252
BRCA2	13	32912338	32912339	Frame_Shift_Del	DEL	TG	TG	-	c.3847_3848del	p.Val1283LysfsTer2	p.V1283Kfs*2	ENST00000380152	frameshift_variant	87.71	TRUE	HR+, HER2-	252
BRCA2	13	32914482	32914482	Missense_Mutation	SNP	G	G	A	c.5990G>A	p.Arg1997Lys	p.R1997K	ENST00000380152	missense_variant	0.67	FALSE	HR+, HER2-	252
NF1	17	29556461	29556461	Missense_Mutation	SNP	A	A	C	c.2828A>C	p.Lys943Thr	p.K943T	ENST00000358273	missense_variant	0.25	FALSE	HR+, HER2-	252
ESR1	6	152419920	152419920	Missense_Mutation	SNP	T	T	C	c.1607T>C	p.Leu536Pro	p.L536P	ENST00000206249	missense_variant	18.07	TRUE	HR+, HER2-	252
EGFR	7	55233009	55233009	Missense_Mutation	SNP	G	G	C	c.1759G>C	p.Asp587His	p.D587H	ENST00000275493	missense_variant	0.53	TRUE	HR+, HER2-	252
ARID1A	1	27099090	27099091	Frame_Shift_Del	DEL	CA	CA	-	c.3510_3511del	p.His1170GlnfsTer22	p.H1170Qfs*22	ENST00000324856	frameshift_variant	2.29	TRUE	HR+, HER2-	253
PTEN	10	89692886	89692886	Missense_Mutation	SNP	T	T	A	c.370T>A	p.Cys124Ser	p.C124S	ENST00000371953	missense_variant	1.45	TRUE	HR+, HER2-	253
TP53	17	7577530	7577530	Frame_Shift_Del	DEL	T	T	-	c.751del	p.Ile251SerfsTer94	p.I251Sfs*94	ENST00000269305	frameshift_variant	0.84	TRUE	HR+, HER2-	253
GATA3	10	8115874	8115875	Frame_Shift_Ins	INS	-	-	T	c.1220_1221insT	p.Pro408AlafsTer99	p.P408Afs*99	ENST00000346208	frameshift_variant	23.98	TRUE	HR+, HER2-	254
BRCA2	13	32945230	32945230	Missense_Mutation	SNP	A	A	C	c.8625A>C	p.Glu2875Asp	p.E2875D	ENST00000380152	missense_variant	0.49	FALSE	HR+, HER2-	254
RAF1	3	12653540	12653540	Missense_Mutation	SNP	T	T	C	c.229A>G	p.Ser77Gly	p.S77G	ENST00000251849	missense_variant	0.44	FALSE	HR+, HER2-	254
PIK3CA	3	178936091	178936091	Missense_Mutation	SNP	G	G	A	c.1633G>A	p.Glu545Lys	p.E545K	ENST00000263967	missense_variant	23.42	TRUE	HR+, HER2-	254
PDGFRA	4	55153660	55153660	Missense_Mutation	SNP	A	A	C	c.2626A>C	p.Ser876Arg	p.S876R	ENST00000257290	missense_variant	3.46	FALSE	HR+, HER2-	254
ESR1	6	152332832	152332832	Missense_Mutation	SNP	G	G	C	c.1138G>C	p.Glu380Gln	p.E380Q	ENST00000206249	missense_variant	13.3	TRUE	HR+, HER2-	254
ESR1	6	152419920	152419920	Missense_Mutation	SNP	T	T	C	c.1607T>C	p.Leu536Pro	p.L536P	ENST00000206249	missense_variant	0.36	TRUE	HR+, HER2-	254
ESR1	6	152419926	152419926	Missense_Mutation	SNP	A	A	G	c.1613A>G	p.Asp538Gly	p.D538G	ENST00000206249	missense_variant	14.41	TRUE	HR+, HER2-	254
MET	7	116409754	116409754	Missense_Mutation	SNP	A	A	C	c.2639A>C	p.Lys880Thr	p.K880T	ENST00000397752	missense_variant	1.99	FALSE	HR+, HER2-	254
CDK6	7	92354995	92354995	Missense_Mutation	SNP	A	A	G	c.482T>C	p.Leu161Pro	p.L161P	ENST00000265734	missense_variant	4.53	FALSE	HR+, HER2-	254
BRCA1	17	41244174	41244174	Missense_Mutation	SNP	G	G	C	c.3374C>G	p.Ser1125Cys	p.S1125C	ENST00000357654	missense_variant	0.32	FALSE	Unobtainable	255
PIK3CA	3	178936091	178936091	Missense_Mutation	SNP	G	G	A	c.1633G>A	p.Glu545Lys	p.E545K	ENST00000263967	missense_variant	0.58	TRUE	Unobtainable	255
PIK3CA	3	178952086	178952086	Missense_Mutation	SNP	T	T	A	c.3141T>A	p.His1047Gln	p.H1047Q	ENST00000263967	missense_variant	0.5	TRUE	Unobtainable	255
ESR1	6	152419926	152419926	Missense_Mutation	SNP	A	A	G	c.1613A>G	p.Asp538Gly	p.D538G	ENST00000206249	missense_variant	0.58	TRUE	Unobtainable	255
FGFR2	10	123298213	123298213	Nonsense_Mutation	SNP	C	C	T	c.641G>A	p.Trp214Ter	p.W214*	ENST00000358487	stop_gained	0.14	FALSE	HR+, HER2-	256
PIK3CA	3	178952085	178952085	Missense_Mutation	SNP	A	A	G	c.3140A>G	p.His1047Arg	p.H1047R	ENST00000263967	missense_variant	0.23	TRUE	HR+, HER2-	256
EGFR	7	55259515	55259515	Missense_Mutation	SNP	T	T	G	c.2573T>G	p.Leu858Arg	p.L858R	ENST00000275493	missense_variant	0.14	TRUE	HR+, HER2-	256
NF1	17	29683508	29683508	Missense_Mutation	SNP	C	C	T	c.7646C>T	p.Ser2549Leu	p.S2549L	ENST00000358273	missense_variant	0.17	FALSE	HR+, HER2-	257
ESR1	6	152419926	152419926	Missense_Mutation	SNP	A	A	G	c.1613A>G	p.Asp538Gly	p.D538G	ENST00000206249	missense_variant	6.18	TRUE	HR+, HER2-	257
PIK3CA	3	178936082	178936082	Missense_Mutation	SNP	G	G	A	c.1624G>A	p.Glu542Lys	p.E542K	ENST00000263967	missense_variant	0.11	TRUE	Unobtainable	258
PIK3CA	3	178952085	178952085	Missense_Mutation	SNP	A	A	G	c.3140A>G	p.His1047Arg	p.H1047R	ENST00000263967	missense_variant	0.05	TRUE	Unobtainable	258
ESR1	6	152419923	152419923	Missense_Mutation	SNP	A	A	C	c.1610A>C	p.Tyr537Ser	p.Y537S	ENST00000206249	missense_variant	5.59	TRUE	Unobtainable	258
FGFR2	10	123353298	123353298	Missense_Mutation	SNP	C	C	T	c.34G>A	p.Val12Met	p.V12M	ENST00000358487	missense_variant	0.27	FALSE	HR-, HER2-	260
ERBB2	17	37879885	37879885	Missense_Mutation	SNP	G	G	C	c.2180G>C	p.Gly727Ala	p.G727A	ENST00000269571	missense_variant	0.25	TRUE	HR-, HER2-	260
EGFR	7	55214423	55214423	Missense_Mutation	SNP	C	C	A	c.549C>A	p.His183Gln	p.H183Q	ENST00000275493	missense_variant	1.18	FALSE	HR-, HER2-	260
TP53	17	7578382	7578382	Nonsense_Mutation	SNP	G	G	C	c.548C>G	p.Ser183Ter	p.S183*	ENST00000269305	stop_gained	7.63	TRUE	HR+, HER2-	261
PIK3CA	3	178952085	178952085	Missense_Mutation	SNP	A	A	G	c.3140A>G	p.His1047Arg	p.H1047R	ENST00000263967	missense_variant	7.25	TRUE	HR+, HER2-	261
TP53	17	7578208	7578208	Missense_Mutation	SNP	T	T	C	c.641A>G	p.His214Arg	p.H214R	ENST00000269305	missense_variant	0.53	TRUE	HR+, HER2-	262
ARAF	X	47426121	47426121	Missense_Mutation	SNP	C	C	G	c.641C>G	p.Ser214Cys	p.S214C	ENST00000377045	missense_variant	0.14	TRUE	HR+, HER2-	262
FGFR2	10	123263370	123263370	Missense_Mutation	SNP	G	G	T	c.1373C>A	p.Pro458His	p.P458H	ENST00000358487	missense_variant	0.9	FALSE	HR+, HER2-	264
BRCA2	13	32910661	32910662	Frame_Shift_Ins	INS	-	-	A	c.2175dup	p.Val726SerfsTer25	p.V726Sfs*25	ENST00000380152	frameshift_variant	0.83	TRUE	HR+, HER2-	264
NF1	17	29527613	29527613	Missense_Mutation	SNP	G	G	T	c.1062G>T	p.Lys354Asn	p.K354N	ENST00000358273	missense_variant,splice_region_variant	0.96	FALSE	HR+, HER2-	264
TP53	17	7578395	7578395	Missense_Mutation	SNP	G	G	A	c.535C>T	p.His179Tyr	p.H179Y	ENST00000269305	missense_variant	1.2	TRUE	HR+, HER2-	264
PIK3CA	3	178936091	178936091	Missense_Mutation	SNP	G	G	A	c.1633G>A	p.Glu545Lys	p.E545K	ENST00000263967	missense_variant	4.34	TRUE	HR+, HER2-	264
MET	7	116409843	116409843	Nonsense_Mutation	SNP	G	G	T	c.2728G>T	p.Glu910Ter	p.E910*	ENST00000397752	stop_gained,splice_region_variant	0.85	FALSE	HR+, HER2-	264
MET	7	116411952	116411952	Missense_Mutation	SNP	T	T	A	c.2937T>A	p.His979Gln	p.H979Q	ENST00000397752	missense_variant	0.83	FALSE	HR+, HER2-	264
FGFR1	8	38274849	38274849	Missense_Mutation	SNP	G	G	T	c.1731C>A	p.Asn577Lys	p.N577K	ENST00000425967	missense_variant	4.27	TRUE	HR+, HER2-	264
ARID1A	1	27023594	27023595	Frame_Shift_Ins	INS	-	-	CGAGAGG	c.701_707dup	p.Gly237GlufsTer165	p.G237Efs*165	ENST00000324856	frameshift_variant	3.25	TRUE	HR+, HER2-	265
GATA3	10	8115961	8115961	Frame_Shift_Ins	INS	C	C	GCACCCCTG	c.1307delinsGCACCCCTG	p.Ser436CysfsTer42	p.S436Cfs*42	ENST00000346208	frameshift_variant	5.33	TRUE	HR+, HER2-	265
PIK3CA	3	178936082	178936082	Missense_Mutation	SNP	G	G	A	c.1624G>A	p.Glu542Lys	p.E542K	ENST00000263967	missense_variant	0.11	TRUE	HR+, HER2-	265
ESR1	6	152419926	152419926	Missense_Mutation	SNP	A	A	G	c.1613A>G	p.Asp538Gly	p.D538G	ENST00000206249	missense_variant	0.81	TRUE	HR+, HER2-	265
TSC1	9	135771671	135771671	Missense_Mutation	SNP	C	C	T	c.3446G>A	p.Gly1149Glu	p.G1149E	ENST00000298552	missense_variant	0.45	FALSE	HR+, HER2-	265
TP53	17	7577108	7577108	Missense_Mutation	SNP	C	C	A	c.830G>T	p.Cys277Phe	p.C277F	ENST00000269305	missense_variant	0.45	TRUE	Unobtainable	266
TP53	17	7578493	7578493	Nonsense_Mutation	SNP	C	C	T	c.437G>A	p.Trp146Ter	p.W146*	ENST00000269305	stop_gained	37.53	TRUE	HR-, HER2-	267
AR	X	66863186	66863186	Missense_Mutation	SNP	G	G	A	c.1705G>A	p.Gly569Arg	p.G569R	ENST00000374690	missense_variant	0.11	FALSE	HR-, HER2-	267
GATA3	10	8115869	8115873	Frame_Shift_Del	DEL	CATCT	CATCT	-	c.1216_1220del	p.Ile406AlafsTer99	p.I406Afs*99	ENST00000346208	frameshift_variant	7.02	TRUE	HR+, HER2-	268
APC	5	112178250	112178250	Missense_Mutation	SNP	C	C	T	c.6959C>T	p.Pro2320Leu	p.P2320L	ENST00000257430	missense_variant	0.11	FALSE	HR+, HER2-	268
ESR1	6	152419922	152419922	Missense_Mutation	SNP	T	T	A	c.1609T>A	p.Tyr537Asn	p.Y537N	ENST00000206249	missense_variant	2.97	TRUE	HR+, HER2-	268
ESR1	6	152419926	152419926	Missense_Mutation	SNP	A	A	G	c.1613A>G	p.Asp538Gly	p.D538G	ENST00000206249	missense_variant	3.51	TRUE	HR+, HER2-	268
ARID1A	1	27105550	27105550	Nonsense_Mutation	SNP	C	C	T	c.5161C>T	p.Arg1721Ter	p.R1721*	ENST00000324856	stop_gained	5.25	TRUE	HR+, HER2-	269
ESR1	6	152419923	152419923	Missense_Mutation	SNP	A	A	C	c.1610A>C	p.Tyr537Ser	p.Y537S	ENST00000206249	missense_variant	5.89	TRUE	HR+, HER2-	269
ESR1	6	152419926	152419926	Missense_Mutation	SNP	A	A	G	c.1613A>G	p.Asp538Gly	p.D538G	ENST00000206249	missense_variant	8.56	TRUE	HR+, HER2-	269
AR	X	66766068	66766068	Missense_Mutation	SNP	G	G	C	c.1080G>C	p.Gln360His	p.Q360H	ENST00000374690	missense_variant	0.53	FALSE	HR+, HER2-	269
PIK3CA	3	178952085	178952085	Missense_Mutation	SNP	A	A	G	c.3140A>G	p.His1047Arg	p.H1047R	ENST00000263967	missense_variant	12.68	TRUE	HR+, HER2-	270
PIK3CA	3	178936095	178936095	Missense_Mutation	SNP	A	A	G	c.1637A>G	p.Gln546Arg	p.Q546R	ENST00000263967	missense_variant	29.56	TRUE	HR+, HER2-	271
ROS1	6	117642456	117642456	Missense_Mutation	SNP	C	C	T	c.5743G>A	p.Gly1915Arg	p.G1915R	ENST00000368508	missense_variant	1.09	FALSE	HR+, HER2-	271
ESR1	6	152332832	152332832	Missense_Mutation	SNP	G	G	C	c.1138G>C	p.Glu380Gln	p.E380Q	ENST00000206249	missense_variant	0.34	TRUE	HR+, HER2-	271
ESR1	6	152419926	152419926	Missense_Mutation	SNP	A	A	G	c.1613A>G	p.Asp538Gly	p.D538G	ENST00000206249	missense_variant	0.35	TRUE	HR+, HER2-	271
GATA3	10	8115873	8115874	Frame_Shift_Ins	INS	-	-	C	c.1220dup	p.Pro408AlafsTer99	p.P408Afs*99	ENST00000346208	frameshift_variant	0.96	TRUE	HR+, HER2-	272
TP53	17	7577550	7577550	Missense_Mutation	SNP	C	C	G	c.731G>C	p.Gly244Ala	p.G244A	ENST00000269305	missense_variant	0.25	TRUE	HR+, HER2-	272
PDGFRA	4	55161324	55161324	Missense_Mutation	SNP	C	C	T	c.3155C>T	p.Thr1052Met	p.T1052M	ENST00000257290	missense_variant	1.08	FALSE	HR+, HER2-	272
GATA3	10	8115922	8115923	Frame_Shift_Ins	INS	-	-	C	c.1271dup	p.Pro425AlafsTer82	p.P425Afs*82	ENST00000346208	frameshift_variant	1.01	TRUE	HR+, HER2-	273
FGFR2	10	123256209	123256209	Missense_Mutation	SNP	G	G	A	c.1700C>T	p.Ala567Val	p.A567V	ENST00000358487	missense_variant	1.85	FALSE	HR+, HER2-	274
PTEN	10	89717648	89717648	Frame_Shift_Del	DEL	T	T	-	c.673del	p.Tyr225IlefsTer31	p.Y225Ifs*31	ENST00000371953	frameshift_variant	0.13	TRUE	HR+, HER2-	274
RB1	13	49039195	49039196	In_Frame_Ins	INS	-	-	GGT	c.2274_2276dup	p.Val759dup	p.V759dup	ENST00000267163	inframe_insertion	0.69	FALSE	HR+, HER2-	274
CDH1	16	68847396	68847404	Splice_Site	DEL	AAGGTTTGT	AAGGTTTGT	-	c.1319_1320+7del		p.X440_splice	ENST00000261769	splice_donor_variant,coding_sequence_variant,intron_variant	6.68	TRUE	HR+, HER2-	274
PIK3CA	3	178936082	178936082	Missense_Mutation	SNP	G	G	A	c.1624G>A	p.Glu542Lys	p.E542K	ENST00000263967	missense_variant	4.71	TRUE	HR+, HER2-	274
PIK3CA	3	178938934	178938934	Missense_Mutation	SNP	G	G	A	c.2176G>A	p.Glu726Lys	p.E726K	ENST00000263967	missense_variant	0.28	TRUE	HR+, HER2-	274
ESR1	6	152419923	152419923	Missense_Mutation	SNP	A	A	C	c.1610A>C	p.Tyr537Ser	p.Y537S	ENST00000206249	missense_variant	1.24	TRUE	HR+, HER2-	274
MPL	1	43815023	43815023	Missense_Mutation	SNP	C	C	A	c.1558C>A	p.His520Asn	p.H520N	ENST00000372470	missense_variant	0.589852	TRUE	HR+, HER2-	275
GATA3	10	8115874	8115875	Frame_Shift_Ins	INS	-	-	A	c.1220_1221insA	p.Pro408AlafsTer99	p.P408Afs*99	ENST00000346208	frameshift_variant	1.4266	TRUE	HR+, HER2-	275
HRAS	11	533552	533552	Missense_Mutation	SNP	C	C	G	c.351G>C	p.Lys117Asn	p.K117N	ENST00000311189	missense_variant	0.215816	TRUE	HR+, HER2-	275
HRAS	11	534286	534286	Missense_Mutation	SNP	C	C	G	c.37G>C	p.Gly13Arg	p.G13R	ENST00000311189	missense_variant	0.268988	TRUE	HR+, HER2-	275
CCND1	11	69465912	69465912	Missense_Mutation	SNP	G	G	T	c.750G>T	p.Gln250His	p.Q250H	ENST00000227507	missense_variant	0.14757	FALSE	HR+, HER2-	275
CCND1	11	69465976	69465976	Nonsense_Mutation	SNP	G	G	T	c.814G>T	p.Glu272Ter	p.E272*	ENST00000227507	stop_gained	0.159104	TRUE	HR+, HER2-	275
RB1	13	49050906	49050906	Nonsense_Mutation	SNP	G	G	T	c.2590G>T	p.Glu864Ter	p.E864*	ENST00000267163	stop_gained	0.108784	TRUE	HR+, HER2-	275
TP53	17	7577600	7577600	Frame_Shift_Del	DEL	A	A	-	c.681del	p.Asp228ThrfsTer19	p.D228Tfs*19	ENST00000269305	frameshift_variant	5.16463	TRUE	HR+, HER2-	275
GNA11	19	3119049	3119049	Missense_Mutation	SNP	G	G	A	c.733G>A	p.Glu245Lys	p.E245K	ENST00000078429	missense_variant,splice_region_variant	0.423647	FALSE	HR+, HER2-	275
PIK3CA	3	178952085	178952085	Missense_Mutation	SNP	A	A	G	c.3140A>G	p.His1047Arg	p.H1047R	ENST00000263967	missense_variant	13.3819	TRUE	HR+, HER2-	275
MET	7	116398628	116398628	Missense_Mutation	SNP	G	G	A	c.2218G>A	p.Glu740Lys	p.E740K	ENST00000397752	missense_variant	0.556232	FALSE	HR+, HER2-	275
EGFR	7	55249015	55249015	Missense_Mutation	SNP	C	C	A	c.2313C>A	p.Asn771Lys	p.N771K	ENST00000275493	missense_variant	0.184046	FALSE	HR+, HER2-	275
ARAF	X	47429308	47429308	Missense_Mutation	SNP	G	G	A	c.1436G>A	p.Arg479His	p.R479H	ENST00000377045	missense_variant	7.12772	FALSE	HR+, HER2-	275
CDH1	16	68835781	68835781	Frame_Shift_Del	DEL	C	C	-	c.377del	p.Pro126ArgfsTer89	p.P126Rfs*89	ENST00000261769	frameshift_variant	13.45	TRUE	HR+, HER2-	276
ERBB2	17	37880981	37880982	In_Frame_Ins	INS	-	-	GCATACGTGATG	c.2313_2324dup	p.Tyr772_Ala775dup	p.Y772_A775dup	ENST00000269571	inframe_insertion	9.29	TRUE	HR+, HER2-	276
PIK3CA	3	178952085	178952085	Missense_Mutation	SNP	A	A	G	c.3140A>G	p.His1047Arg	p.H1047R	ENST00000263967	missense_variant	13.72	TRUE	HR+, HER2-	276
PIK3CA	3	178952085	178952085	Missense_Mutation	SNP	A	A	G	c.3140A>G	p.His1047Arg	p.H1047R	ENST00000263967	missense_variant	2.68	TRUE	HR+, HER2-	277
PIK3CA	3	178952088	178952088	Missense_Mutation	SNP	A	A	G	c.3143A>G	p.His1048Arg	p.H1048R	ENST00000263967	missense_variant	2.57	TRUE	HR+, HER2-	277
MET	7	116411989	116411989	Missense_Mutation	SNP	A	A	G	c.2974A>G	p.Thr992Ala	p.T992A	ENST00000397752	missense_variant	3.44	TRUE	HR+, HER2-	277
ESR1	6	152419922	152419922	Missense_Mutation	SNP	T	T	A	c.1609T>A	p.Tyr537Asn	p.Y537N	ENST00000206249	missense_variant	0.78	TRUE	HR+, HER2+	278
ESR1	6	152419922	152419922	Missense_Mutation	SNP	T	T	G	c.1609T>G	p.Tyr537Asp	p.Y537D	ENST00000206249	missense_variant	2.02	TRUE	HR+, HER2+	278
ESR1	6	152419923	152419923	Missense_Mutation	SNP	A	A	G	c.1610A>G	p.Tyr537Cys	p.Y537C	ENST00000206249	missense_variant	0.61	TRUE	HR+, HER2+	278
ESR1	6	152419926	152419926	Missense_Mutation	SNP	A	A	G	c.1613A>G	p.Asp538Gly	p.D538G	ENST00000206249	missense_variant	25.32	TRUE	HR+, HER2+	278
MET	7	116418969	116418969	Missense_Mutation	SNP	G	G	T	c.3480G>T	p.Met1160Ile	p.M1160I	ENST00000397752	missense_variant	0.15	FALSE	HR+, HER2+	278
BRCA2	13	32914751	32914786	In_Frame_Del	DEL	AGAACTGAGCATAGTCTTCACTATTCACCTACGTCT	AGAACTGAGCATAGTCTTCACTATTCACCTACGTCT	-	c.6262_6297del	p.Thr2088_Arg2099del	p.T2088_R2099del	ENST00000380152	inframe_deletion	0.28	FALSE	Unobtainable	279
BRCA2	13	32914788	32914812	Frame_Shift_Del	DEL	GACAAAATGTATCAAAAATACTTCC	GACAAAATGTATCAAAAATACTTCC	-	c.6296_6320del	p.Arg2099IlefsTer12	p.R2099Ifs*12	ENST00000380152	frameshift_variant	0.29	TRUE	Unobtainable	279
NF1	17	29663925	29663925	Frame_Shift_Del	DEL	T	T	-	c.6423del	p.Phe2141LeufsTer9	p.F2141Lfs*9	ENST00000358273	frameshift_variant	0.59	TRUE	Unobtainable	279
TP53	17	7577085	7577085	Missense_Mutation	SNP	C	C	T	c.853G>A	p.Glu285Lys	p.E285K	ENST00000269305	missense_variant	13.53	TRUE	Unobtainable	279
APC	5	112176386	112176386	Missense_Mutation	SNP	G	G	C	c.5095G>C	p.Glu1699Gln	p.E1699Q	ENST00000257430	missense_variant	0.22	FALSE	Unobtainable	279
BRCA2	13	32900409	32900409	Missense_Mutation	SNP	A	A	G	c.506A>G	p.Lys169Arg	p.K169R	ENST00000380152	missense_variant	16.58	FALSE	HR+, HER2-	281
ESR1	6	152419926	152419926	Missense_Mutation	SNP	A	A	G	c.1613A>G	p.Asp538Gly	p.D538G	ENST00000206249	missense_variant	5.72	TRUE	HR+, HER2-	281
CDKN2A	9	21971144	21971144	Missense_Mutation	SNP	A	A	T	c.214T>A	p.Cys72Ser	p.C72S	ENST00000304494	missense_variant	0.11	FALSE	HR+, HER2-	281
PIK3CA	3	178936082	178936082	Missense_Mutation	SNP	G	G	A	c.1624G>A	p.Glu542Lys	p.E542K	ENST00000263967	missense_variant	11.62	TRUE	HR+, HER2-	282
PIK3CA	3	178947796	178947796	Missense_Mutation	SNP	G	G	A	c.2671G>A	p.Asp891Asn	p.D891N	ENST00000263967	missense_variant	0.25	FALSE	HR+, HER2-	282
PDGFRA	4	55144093	55144093	Missense_Mutation	SNP	T	T	C	c.1922T>C	p.Leu641Pro	p.L641P	ENST00000257290	missense_variant	0.5	FALSE	HR+, HER2-	282
APC	5	112177787	112177787	Nonsense_Mutation	SNP	C	C	T	c.6496C>T	p.Arg2166Ter	p.R2166*	ENST00000257430	stop_gained	0.13	TRUE	HR+, HER2-	282
APC	5	112179563	112179563	Missense_Mutation	SNP	G	G	C	c.8272G>C	p.Glu2758Gln	p.E2758Q	ENST00000257430	missense_variant	0.27	FALSE	HR+, HER2-	282
ESR1	6	152332832	152332832	Missense_Mutation	SNP	G	G	C	c.1138G>C	p.Glu380Gln	p.E380Q	ENST00000206249	missense_variant	0.06	TRUE	HR+, HER2-	282
MAPK1	22	22160206	22160206	Missense_Mutation	SNP	G	G	A	c.425C>T	p.Ser142Leu	p.S142L	ENST00000215832	missense_variant	0.29	FALSE	HR+, HER2-	283
PIK3CA	3	178952085	178952085	Missense_Mutation	SNP	A	A	G	c.3140A>G	p.His1047Arg	p.H1047R	ENST00000263967	missense_variant	38.09	TRUE	HR+, HER2-	283
ESR1	6	152332832	152332832	Missense_Mutation	SNP	G	G	C	c.1138G>C	p.Glu380Gln	p.E380Q	ENST00000206249	missense_variant	0.06	TRUE	HR+, HER2-	283
ESR1	6	152415537	152415537	Missense_Mutation	SNP	T	T	C	c.1387T>C	p.Ser463Pro	p.S463P	ENST00000206249	missense_variant	0.49	TRUE	HR+, HER2-	283
ESR1	6	152419884	152419884	Missense_Mutation	SNP	A	A	T	c.1571A>T	p.His524Leu	p.H524L	ENST00000206249	missense_variant	1.02	TRUE	HR+, HER2-	283
ESR1	6	152419920	152419920	Missense_Mutation	SNP	T	T	C	c.1607T>C	p.Leu536Pro	p.L536P	ENST00000206249	missense_variant	0.11	TRUE	HR+, HER2-	283
ESR1	6	152419920	152419920	Missense_Mutation	SNP	T	T	G	c.1607T>G	p.Leu536Arg	p.L536R	ENST00000206249	missense_variant	0.67	TRUE	HR+, HER2-	283
ESR1	6	152419922	152419922	Missense_Mutation	SNP	T	T	A	c.1609T>A	p.Tyr537Asn	p.Y537N	ENST00000206249	missense_variant	6.86	TRUE	HR+, HER2-	283
ESR1	6	152419923	152419923	Missense_Mutation	SNP	A	A	C	c.1610A>C	p.Tyr537Ser	p.Y537S	ENST00000206249	missense_variant	0.03	TRUE	HR+, HER2-	283
ESR1	6	152419926	152419926	Missense_Mutation	SNP	A	A	G	c.1613A>G	p.Asp538Gly	p.D538G	ENST00000206249	missense_variant	10.13	TRUE	HR+, HER2-	283
MET	7	116409718	116409718	Missense_Mutation	SNP	A	A	T	c.2603A>T	p.Glu868Val	p.E868V	ENST00000397752	missense_variant	3.55	FALSE	HR+, HER2-	283
EGFR	7	55249058	55249058	Missense_Mutation	SNP	G	G	A	c.2356G>A	p.Val786Met	p.V786M	ENST00000275493	missense_variant	1.79	FALSE	HR+, HER2-	283
PIK3CA	3	178936082	178936082	Missense_Mutation	SNP	G	G	A	c.1624G>A	p.Glu542Lys	p.E542K	ENST00000263967	missense_variant	0.52	TRUE	HR-, HER2-	284
APC	5	112175595	112175595	Missense_Mutation	SNP	G	G	A	c.4304G>A	p.Arg1435Lys	p.R1435K	ENST00000257430	missense_variant	0.57	FALSE	HR-, HER2-	284
ESR1	6	152332832	152332832	Missense_Mutation	SNP	G	G	C	c.1138G>C	p.Glu380Gln	p.E380Q	ENST00000206249	missense_variant	0.26	TRUE	HR+, HER2-	285
ESR1	6	152419919	152419921	Missense_Mutation	TNP	CTC	CTC	AAA	c.1606_1608delinsAAA	p.Leu536Lys	p.L536K	ENST00000206249	missense_variant	17.32	TRUE	HR+, HER2-	285
ESR1	6	152419923	152419923	Missense_Mutation	SNP	A	A	C	c.1610A>C	p.Tyr537Ser	p.Y537S	ENST00000206249	missense_variant	7.66	TRUE	HR+, HER2-	285
ESR1	6	152419926	152419926	Missense_Mutation	SNP	A	A	G	c.1613A>G	p.Asp538Gly	p.D538G	ENST00000206249	missense_variant	0.22	TRUE	HR+, HER2-	285
TP53	17	7579542	7579542	Frame_Shift_Del	DEL	C	C	-	c.145del	p.Asp49IlefsTer74	p.D49Ifs*74	ENST00000269305	frameshift_variant	5.21	TRUE	HR+, HER2-	287
STK11	19	1220629	1220629	Missense_Mutation	SNP	C	C	T	c.647C>T	p.Ser216Phe	p.S216F	ENST00000326873	missense_variant	5.21	TRUE	HR+, HER2-	287
ALK	2	29449788	29449788	Missense_Mutation	SNP	C	C	G	c.3067G>C	p.Val1023Leu	p.V1023L	ENST00000389048	missense_variant,splice_region_variant	0.11	FALSE	HR+, HER2-	287
PIK3CA	3	178936091	178936091	Missense_Mutation	SNP	G	G	A	c.1633G>A	p.Glu545Lys	p.E545K	ENST00000263967	missense_variant	4.46	TRUE	HR+, HER2-	287
APC	5	112090609	112090609	Nonsense_Mutation	SNP	C	C	T	c.22C>T	p.Gln8Ter	p.Q8*	ENST00000257430	stop_gained	0.18	TRUE	HR+, HER2-	287
ARID1A	1	27023756	27023756	Nonsense_Mutation	SNP	C	C	T	c.862C>T	p.Gln288Ter	p.Q288*	ENST00000324856	stop_gained	11.91	TRUE	HR+, HER2-	288
GATA3	10	8111433	8111434	Splice_Site	DEL	CA	CA	-	c.922-3_922-2del		p.X308_splice	ENST00000346208	splice_acceptor_variant,intron_variant	0.05	TRUE	HR+, HER2-	288
RB1	13	49030477	49030483	Frame_Shift_Del	DEL	ATAAAAA	ATAAAAA	-	c.1953_1959del	p.Tyr651Ter	p.Y651*	ENST00000267163	frameshift_variant,splice_region_variant	0.09	TRUE	HR+, HER2-	288
PIK3CA	3	178936096	178936096	Missense_Mutation	SNP	G	G	C	c.1638G>C	p.Gln546His	p.Q546H	ENST00000263967	missense_variant	9.33	TRUE	HR+, HER2-	288
PIK3CA	3	178952085	178952085	Missense_Mutation	SNP	A	A	G	c.3140A>G	p.His1047Arg	p.H1047R	ENST00000263967	missense_variant	21.12	TRUE	HR+, HER2-	288
KIT	4	55593413	55593413	Missense_Mutation	SNP	C	C	G	c.1570C>G	p.Pro524Ala	p.P524A	ENST00000288135	missense_variant	0.1	FALSE	HR+, HER2-	288
ESR1	6	152332832	152332832	Missense_Mutation	SNP	G	G	C	c.1138G>C	p.Glu380Gln	p.E380Q	ENST00000206249	missense_variant	0.31	TRUE	HR+, HER2-	288
ESR1	6	152419922	152419922	Missense_Mutation	SNP	T	T	A	c.1609T>A	p.Tyr537Asn	p.Y537N	ENST00000206249	missense_variant	0.09	TRUE	HR+, HER2-	288
ESR1	6	152419926	152419926	Missense_Mutation	SNP	A	A	G	c.1613A>G	p.Asp538Gly	p.D538G	ENST00000206249	missense_variant	2.74	TRUE	HR+, HER2-	288
PIK3CA	3	178936091	178936091	Missense_Mutation	SNP	G	G	A	c.1633G>A	p.Glu545Lys	p.E545K	ENST00000263967	missense_variant	25.8	TRUE	HR+, HER2-	289
ESR1	6	152419920	152419920	Missense_Mutation	SNP	T	T	A	c.1607T>A	p.Leu536His	p.L536H	ENST00000206249	missense_variant	2.97	TRUE	HR+, HER2-	289
ESR1	6	152419920	152419920	Missense_Mutation	SNP	T	T	G	c.1607T>G	p.Leu536Arg	p.L536R	ENST00000206249	missense_variant	3.33	TRUE	HR+, HER2-	289
ESR1	6	152419922	152419922	Missense_Mutation	SNP	T	T	A	c.1609T>A	p.Tyr537Asn	p.Y537N	ENST00000206249	missense_variant	0.91	TRUE	HR+, HER2-	289
ESR1	6	152419926	152419926	Missense_Mutation	SNP	A	A	G	c.1613A>G	p.Asp538Gly	p.D538G	ENST00000206249	missense_variant	25.2	TRUE	HR+, HER2-	289
HRAS	11	533874	533874	Missense_Mutation	SNP	T	T	C	c.182A>G	p.Gln61Arg	p.Q61R	ENST00000311189	missense_variant	0.86	TRUE	HR+, HER2-	290
NF1	17	29559848	29559848	Missense_Mutation	SNP	A	A	C	c.3445A>C	p.Met1149Leu	p.M1149L	ENST00000358273	missense_variant	0.52	FALSE	HR+, HER2-	290
TP53	17	7578176	7578176	Splice_Site	SNP	C	C	G	c.672+1G>C		p.X224_splice	ENST00000269305	splice_donor_variant	2.31	TRUE	HR+, HER2-	290
ROS1	6	117642471	117642471	Nonsense_Mutation	SNP	G	G	A	c.5728C>T	p.Arg1910Ter	p.R1910*	ENST00000368508	stop_gained	0.74	FALSE	HR+, HER2-	290
GATA3	10	8111495	8111496	Frame_Shift_Ins	INS	-	-	TGGAGGA	c.982_988dup	p.Arg330MetfsTer24	p.R330Mfs*24	ENST00000346208	frameshift_variant	0.38	TRUE	Unobtainable	291
TP53	17	7578520	7578520	Missense_Mutation	SNP	A	A	T	c.410T>A	p.Leu137Gln	p.L137Q	ENST00000269305	missense_variant	0.18	TRUE	Unobtainable	291
AR	X	66863249	66863249	Missense_Mutation	SNP	G	G	A	c.1768G>A	p.Gly590Arg	p.G590R	ENST00000374690	missense_variant,splice_region_variant	0.27	FALSE	HR+, HER2-	292
MTOR	1	11259602	11259602	Missense_Mutation	SNP	T	T	C	c.4103A>G	p.Asp1368Gly	p.D1368G	ENST00000361445	missense_variant	0.14	FALSE	HR-, HER2+	293
TP53	17	7578263	7578263	Nonsense_Mutation	SNP	G	G	A	c.586C>T	p.Arg196Ter	p.R196*	ENST00000269305	stop_gained	0.11	TRUE	HR-, HER2+	293
TP53	17	7578442	7578442	Missense_Mutation	SNP	T	T	C	c.488A>G	p.Tyr163Cys	p.Y163C	ENST00000269305	missense_variant	8.06	TRUE	HR-, HER2+	293
PIK3CA	3	178936091	178936091	Missense_Mutation	SNP	G	G	A	c.1633G>A	p.Glu545Lys	p.E545K	ENST00000263967	missense_variant	0.04	TRUE	HR-, HER2+	293
TP53	17	7577157	7577157	Splice_Site	SNP	T	T	G	c.783-2A>C		p.X261_splice	ENST00000269305	splice_acceptor_variant	8.89	TRUE	HR+, HER2-	294
ESR1	6	152419923	152419923	Missense_Mutation	SNP	A	A	C	c.1610A>C	p.Tyr537Ser	p.Y537S	ENST00000206249	missense_variant	0.19	TRUE	HR+, HER2-	294
ESR1	6	152419926	152419926	Missense_Mutation	SNP	A	A	G	c.1613A>G	p.Asp538Gly	p.D538G	ENST00000206249	missense_variant	7.97	TRUE	HR+, HER2-	294
TP53	17	7577121	7577121	Missense_Mutation	SNP	G	G	T	c.817C>A	p.Arg273Ser	p.R273S	ENST00000269305	missense_variant	1.14	TRUE	HR+, HER2-	295
TP53	17	7578212	7578212	Nonsense_Mutation	SNP	G	G	A	c.637C>T	p.Arg213Ter	p.R213*	ENST00000269305	stop_gained	41.93	TRUE	Unobtainable	296
PIK3CA	3	178952085	178952085	Missense_Mutation	SNP	A	A	G	c.3140A>G	p.His1047Arg	p.H1047R	ENST00000263967	missense_variant	34.67	TRUE	Unobtainable	296
ESR1	6	152419920	152419920	Missense_Mutation	SNP	T	T	A	c.1607T>A	p.Leu536His	p.L536H	ENST00000206249	missense_variant	0.34	TRUE	Unobtainable	296
ESR1	6	152419920	152419920	Missense_Mutation	SNP	T	T	G	c.1607T>G	p.Leu536Arg	p.L536R	ENST00000206249	missense_variant	0.41	TRUE	Unobtainable	296
ESR1	6	152419922	152419922	Missense_Mutation	SNP	T	T	A	c.1609T>A	p.Tyr537Asn	p.Y537N	ENST00000206249	missense_variant	0.98	TRUE	Unobtainable	296
ESR1	6	152419923	152419923	Missense_Mutation	SNP	A	A	C	c.1610A>C	p.Tyr537Ser	p.Y537S	ENST00000206249	missense_variant	10.22	TRUE	Unobtainable	296
ESR1	6	152419926	152419926	Missense_Mutation	SNP	A	A	G	c.1613A>G	p.Asp538Gly	p.D538G	ENST00000206249	missense_variant	1.23	TRUE	Unobtainable	296
FGFR2	10	123310841	123310841	Missense_Mutation	SNP	T	T	G	c.587A>C	p.Lys196Thr	p.K196T	ENST00000358487	missense_variant	0.205541	FALSE	HR+, HER2-	297
TP53	17	7572991	7572991	Frame_Shift_Del	DEL	T	T	-	c.1118del	p.Lys373ArgfsTer49	p.K373Rfs*49	ENST00000269305	frameshift_variant	0.280252	TRUE	HR+, HER2-	297
TP53	17	7578406	7578406	Missense_Mutation	SNP	C	C	T	c.524G>A	p.Arg175His	p.R175H	ENST00000269305	missense_variant	1.16986	TRUE	HR+, HER2-	297
RB1	13	48955523	48955529	Frame_Shift_Del	DEL	ATAAAAC	ATAAAAC	-	c.1641_1647del	p.Lys548Ter	p.K548*	ENST00000267163	frameshift_variant	0.0992596	TRUE	HR-, HER2-	298
BRCA1	17	41244719	41244719	Missense_Mutation	SNP	T	T	G	c.2829A>C	p.Lys943Asn	p.K943N	ENST00000357654	missense_variant	7.2999	FALSE	HR-, HER2-	298
FBXW7	4	153244242	153244242	Missense_Mutation	SNP	T	T	G	c.1915A>C	p.Thr639Pro	p.T639P	ENST00000281708	missense_variant	1.36083	FALSE	HR-, HER2-	298
MAPK3	16	30129066	30129066	Missense_Mutation	SNP	T	T	A	c.700A>T	p.Ile234Phe	p.I234F	ENST00000263025	missense_variant	1.09534	FALSE	HR+, HER2-	299
TP53	17	7577565	7577565	Missense_Mutation	SNP	T	T	C	c.716A>G	p.Asn239Ser	p.N239S	ENST00000269305	missense_variant	0.1697	TRUE	HR+, HER2-	299
MYC	8	128752935	128752935	Missense_Mutation	SNP	G	G	C	c.1096G>C	p.Glu366Gln	p.E366Q	ENST00000377970	missense_variant	0.286527	FALSE	HR+, HER2-	299
PIK3CA	3	178952085	178952085	Missense_Mutation	SNP	A	A	G	c.3140A>G	p.His1047Arg	p.H1047R	ENST00000263967	missense_variant	28.85	TRUE	HR+, HER2-	300
ARID1A	1	27106459	27106459	Missense_Mutation	SNP	C	C	T	c.6070C>T	p.Arg2024Trp	p.R2024W	ENST00000324856	missense_variant	0.15	FALSE	HR+, HER2-	301
KIT	4	55589782	55589782	Missense_Mutation	SNP	G	G	A	c.1264G>A	p.Val422Met	p.V422M	ENST00000288135	missense_variant	0.34	FALSE	HR+, HER2-	301
ESR1	6	152419922	152419922	Missense_Mutation	SNP	T	T	A	c.1609T>A	p.Tyr537Asn	p.Y537N	ENST00000206249	missense_variant	1.35	TRUE	HR+, HER2-	301
ESR1	6	152419926	152419926	Missense_Mutation	SNP	A	A	G	c.1613A>G	p.Asp538Gly	p.D538G	ENST00000206249	missense_variant	0.8	TRUE	HR+, HER2-	301
GATA3	10	8111433	8111434	Splice_Site	DEL	CA	CA	-	c.922-3_922-2del		p.X308_splice	ENST00000346208	splice_acceptor_variant,intron_variant	7.65	TRUE	HR+, HER2-	302
PIK3CA	3	178936082	178936082	Missense_Mutation	SNP	G	G	A	c.1624G>A	p.Glu542Lys	p.E542K	ENST00000263967	missense_variant	10.37	TRUE	HR+, HER2-	302
ESR1	6	152419920	152419921	Missense_Mutation	DNP	TC	TC	AT	c.1607_1608delinsAT	p.Leu536His	p.L536H	ENST00000206249	missense_variant	3.63	TRUE	HR+, HER2-	302
TP53	17	7577120	7577120	Missense_Mutation	SNP	C	C	T	c.818G>A	p.Arg273His	p.R273H	ENST00000269305	missense_variant	0.19	TRUE	HR+, HER2-	303
TP53	17	7577538	7577538	Missense_Mutation	SNP	C	C	A	c.743G>T	p.Arg248Leu	p.R248L	ENST00000269305	missense_variant	0.11	TRUE	HR+, HER2-	303
ALK	2	29416454	29416454	Missense_Mutation	SNP	G	G	A	c.4499C>T	p.Thr1500Ile	p.T1500I	ENST00000389048	missense_variant	0.2	FALSE	HR+, HER2-	303
BRCA1	17	41245719	41245719	Missense_Mutation	SNP	C	C	G	c.1829G>C	p.Arg610Thr	p.R610T	ENST00000357654	missense_variant	0.94	FALSE	Unobtainable	304
TP53	17	7578190	7578190	Missense_Mutation	SNP	T	T	C	c.659A>G	p.Tyr220Cys	p.Y220C	ENST00000269305	missense_variant	1.99	TRUE	Unobtainable	304
PIK3CA	3	178948136	178948136	Missense_Mutation	SNP	G	G	A	c.2908G>A	p.Glu970Lys	p.E970K	ENST00000263967	missense_variant	3.06	TRUE	Unobtainable	304
PIK3CA	3	178936091	178936091	Missense_Mutation	SNP	G	G	A	c.1633G>A	p.Glu545Lys	p.E545K	ENST00000263967	missense_variant	0.23	TRUE	HR+, HER2+	305
PIK3CA	3	178952085	178952085	Missense_Mutation	SNP	A	A	G	c.3140A>G	p.His1047Arg	p.H1047R	ENST00000263967	missense_variant	55.21	TRUE	HR+, HER2+	305
ESR1	6	152332832	152332832	Missense_Mutation	SNP	G	G	C	c.1138G>C	p.Glu380Gln	p.E380Q	ENST00000206249	missense_variant	0.25	TRUE	HR+, HER2+	305
ESR1	6	152415563	152415563	Missense_Mutation	SNP	G	G	C	c.1413G>C	p.Glu471Asp	p.E471D	ENST00000206249	missense_variant	0.13	FALSE	HR+, HER2+	305
ESR1	6	152419920	152419920	Missense_Mutation	SNP	T	T	A	c.1607T>A	p.Leu536His	p.L536H	ENST00000206249	missense_variant	1.03	TRUE	HR+, HER2+	305
ESR1	6	152419923	152419923	Missense_Mutation	SNP	A	A	C	c.1610A>C	p.Tyr537Ser	p.Y537S	ENST00000206249	missense_variant	0.06	TRUE	HR+, HER2+	305
CDKN2A	9	21974749	21974749	Missense_Mutation	SNP	C	C	G	c.78G>C	p.Glu26Asp	p.E26D	ENST00000304494	missense_variant	11.61	FALSE	HR+, HER2+	305
PIK3CA	3	178952090	178952090	Missense_Mutation	SNP	G	G	C	c.3145G>C	p.Gly1049Arg	p.G1049R	ENST00000263967	missense_variant	0.14	TRUE	HR+, HER2-	306
PIK3CA	3	178952099	178952099	Missense_Mutation	SNP	A	A	G	c.3154A>G	p.Thr1052Ala	p.T1052A	ENST00000263967	missense_variant	0.12	TRUE	HR+, HER2-	306
ESR1	6	152419926	152419926	Missense_Mutation	SNP	A	A	G	c.1613A>G	p.Asp538Gly	p.D538G	ENST00000206249	missense_variant	0.05	TRUE	HR+, HER2-	306
PIK3CA	3	178921553	178921553	Missense_Mutation	SNP	T	T	A	c.1035T>A	p.Asn345Lys	p.N345K	ENST00000263967	missense_variant	0.43	TRUE	HR+, HER2-	307
PDGFRA	4	55144658	55144658	Missense_Mutation	SNP	A	A	G	c.2132A>G	p.Asn711Ser	p.N711S	ENST00000257290	missense_variant	0.18	FALSE	HR+, HER2-	307
KIT	4	55561725	55561725	Missense_Mutation	SNP	A	A	G	c.115A>G	p.Ile39Val	p.I39V	ENST00000288135	missense_variant	0.14	FALSE	HR+, HER2-	307
EGFR	7	55249166	55249166	Missense_Mutation	SNP	G	G	A	c.2464G>A	p.Ala822Thr	p.A822T	ENST00000275493	missense_variant	0.13	FALSE	HR+, HER2-	307
TP53	17	7577157	7577157	Splice_Site	SNP	T	T	A	c.783-2A>T		p.X261_splice	ENST00000269305	splice_acceptor_variant	1.97	TRUE	HR+, HER2-	308
ESR1	6	152419926	152419926	Missense_Mutation	SNP	A	A	G	c.1613A>G	p.Asp538Gly	p.D538G	ENST00000206249	missense_variant	1.99	TRUE	HR+, HER2-	308
NOTCH1	9	139417356	139417356	Missense_Mutation	SNP	C	C	T	c.688G>A	p.Gly230Arg	p.G230R	ENST00000277541	missense_variant	0.33	FALSE	HR+, HER2-	308
GATA3	10	8115857	8115858	Frame_Shift_Ins	INS	-	-	T	c.1204dup	p.Ser402PhefsTer105	p.S402Ffs*105	ENST00000346208	frameshift_variant	27.19	TRUE	Unobtainable	309
ERBB2	17	37881000	37881000	Missense_Mutation	SNP	G	G	T	c.2329G>T	p.Val777Leu	p.V777L	ENST00000269571	missense_variant	0.24	TRUE	Unobtainable	309
MAP2K2	19	4110615	4110615	Missense_Mutation	SNP	C	C	A	c.342G>T	p.Gln114His	p.Q114H	ENST00000262948	missense_variant	1.67	FALSE	Unobtainable	309
PIK3CA	3	178927974	178927974	Missense_Mutation	SNP	G	G	A	c.1252G>A	p.Glu418Lys	p.E418K	ENST00000263967	missense_variant,splice_region_variant	0.12	TRUE	Unobtainable	309
PIK3CA	3	178936082	178936082	Missense_Mutation	SNP	G	G	A	c.1624G>A	p.Glu542Lys	p.E542K	ENST00000263967	missense_variant	0.21	TRUE	Unobtainable	309
PIK3CA	3	178936091	178936091	Missense_Mutation	SNP	G	G	A	c.1633G>A	p.Glu545Lys	p.E545K	ENST00000263967	missense_variant	0.98	TRUE	Unobtainable	309
PIK3CA	3	178936092	178936092	Missense_Mutation	SNP	A	A	G	c.1634A>G	p.Glu545Gly	p.E545G	ENST00000263967	missense_variant	0.21	TRUE	Unobtainable	309
PIK3CA	3	178938934	178938934	Missense_Mutation	SNP	G	G	A	c.2176G>A	p.Glu726Lys	p.E726K	ENST00000263967	missense_variant	0.12	TRUE	Unobtainable	309
PIK3CA	3	178952085	178952085	Missense_Mutation	SNP	A	A	T	c.3140A>T	p.His1047Leu	p.H1047L	ENST00000263967	missense_variant	0.13	TRUE	Unobtainable	309
MLH1	3	37067174	37067174	Missense_Mutation	SNP	C	C	A	c.1085C>A	p.Ser362Tyr	p.S362Y	ENST00000231790	missense_variant	0.22	FALSE	Unobtainable	309
APC	5	112175490	112175490	Missense_Mutation	SNP	C	C	T	c.4199C>T	p.Ser1400Leu	p.S1400L	ENST00000257430	missense_variant	0.5	FALSE	Unobtainable	309
ESR1	6	152332832	152332832	Missense_Mutation	SNP	G	G	C	c.1138G>C	p.Glu380Gln	p.E380Q	ENST00000206249	missense_variant	0.03	TRUE	Unobtainable	309
ESR1	6	152419926	152419926	Missense_Mutation	SNP	A	A	G	c.1613A>G	p.Asp538Gly	p.D538G	ENST00000206249	missense_variant	0.04	TRUE	Unobtainable	309
NF1	17	29653261	29653275	Splice_Site	DEL	TTCTATTAAAGTAAG	TTCTATTAAAGTAAG	-	c.5262_5268+8del		p.X1754_splice	ENST00000358273	splice_donor_variant,coding_sequence_variant,intron_variant	0.51	TRUE	HR+, HER2-	310
BRCA1	17	41251867	41251867	Missense_Mutation	SNP	T	T	A	c.472A>T	p.Asn158Tyr	p.N158Y	ENST00000357654	missense_variant	0.34	FALSE	HR+, HER2-	310
PDGFRA	4	55133806	55133806	Missense_Mutation	SNP	G	G	T	c.1019G>T	p.Arg340Leu	p.R340L	ENST00000257290	missense_variant	1.03	FALSE	HR+, HER2-	310
APC	5	112178531	112178531	Missense_Mutation	SNP	G	G	A	c.7240G>A	p.Val2414Ile	p.V2414I	ENST00000257430	missense_variant	0.41	FALSE	HR+, HER2-	310
NF1	17	29687589	29687589	Missense_Mutation	SNP	G	G	A	c.8245G>A	p.Glu2749Lys	p.E2749K	ENST00000358273	missense_variant	0.18	FALSE	HR-, HER2-	311
TP53	17	7577610	7577610	Splice_Site	SNP	T	T	C	c.673-2A>G		p.X225_splice	ENST00000269305	splice_acceptor_variant	0.11	TRUE	HR-, HER2-	311
TP53	17	7578406	7578406	Missense_Mutation	SNP	C	C	T	c.524G>A	p.Arg175His	p.R175H	ENST00000269305	missense_variant	17.79	TRUE	HR-, HER2-	311
KIT	4	55599321	55599321	Missense_Mutation	SNP	A	A	T	c.2447A>T	p.Asp816Val	p.D816V	ENST00000288135	missense_variant	0.25	TRUE	HR-, HER2-	311
JAK2	9	5073770	5073770	Missense_Mutation	SNP	G	G	T	c.1849G>T	p.Val617Phe	p.V617F	ENST00000381652	missense_variant	2.2	TRUE	HR-, HER2-	311
ATM	11	108143560	108143560	Missense_Mutation	SNP	G	G	T	c.3265G>T	p.Ala1089Ser	p.A1089S	ENST00000278616	missense_variant	0.15	FALSE	HR-, HER2-	312
BRCA2	13	32911778	32911778	Missense_Mutation	SNP	G	G	A	c.3286G>A	p.Asp1096Asn	p.D1096N	ENST00000380152	missense_variant	0.3	FALSE	HR-, HER2-	312
TP53	17	7578190	7578190	Missense_Mutation	SNP	T	T	C	c.659A>G	p.Tyr220Cys	p.Y220C	ENST00000269305	missense_variant	0.94	TRUE	HR-, HER2-	312
ESR1	6	152419926	152419926	Missense_Mutation	SNP	A	A	G	c.1613A>G	p.Asp538Gly	p.D538G	ENST00000206249	missense_variant	0.09	TRUE	HR+, HER2-	313
AR	X	66766145	66766145	Missense_Mutation	SNP	G	G	T	c.1157G>T	p.Arg386Leu	p.R386L	ENST00000374690	missense_variant	0.13	FALSE	HR+, HER2-	313
GATA3	10	8115851	8115852	Frame_Shift_Ins	INS	-	-	A	c.1198dup	p.Met400AsnfsTer107	p.M400Nfs*107	ENST00000346208	frameshift_variant	15.6	TRUE	HR+, HER2-	314
AKT1	14	105246551	105246551	Missense_Mutation	SNP	C	C	T	c.49G>A	p.Glu17Lys	p.E17K	ENST00000349310	missense_variant,splice_region_variant	17.26	TRUE	HR+, HER2-	314
NF1	17	29663422	29663423	Frame_Shift_Ins	INS	-	-	C	c.6078_6079insC	p.Lys2027GlnfsTer3	p.K2027Qfs*3	ENST00000358273	frameshift_variant	0.34	TRUE	HR+, HER2-	314
TP53	17	7578457	7578457	Missense_Mutation	SNP	C	C	T	c.473G>A	p.Arg158His	p.R158H	ENST00000269305	missense_variant	2.98	TRUE	HR+, HER2-	314
TP53	17	7578222	7578223	Frame_Shift_Del	DEL	TC	TC	-	c.626_627del	p.Arg209LysfsTer6	p.R209Kfs*6	ENST00000269305	frameshift_variant	3.91	TRUE	Unobtainable	315
ATM	11	108236086	108236086	Missense_Mutation	SNP	C	C	T	c.9022C>T	p.Arg3008Cys	p.R3008C	ENST00000278616	missense_variant	0.17	TRUE	HR+, HER2-	316
KRAS	12	25398211	25398211	Missense_Mutation	SNP	T	T	C	c.108A>G	p.Ile36Met	p.I36M	ENST00000256078	missense_variant	0.21	TRUE	HR+, HER2-	316
TP53	17	7573982	7573982	Nonsense_Mutation	SNP	C	C	A	c.1045G>T	p.Glu349Ter	p.E349*	ENST00000269305	stop_gained	1.26	TRUE	HR+, HER2-	317
CCND1	11	69456253	69456253	Missense_Mutation	SNP	A	A	C	c.172A>C	p.Lys58Gln	p.K58Q	ENST00000227507	missense_variant	0.55	FALSE	HR+, HER2-	318
ERBB2	17	37880220	37880220	Missense_Mutation	SNP	T	T	C	c.2264T>C	p.Leu755Ser	p.L755S	ENST00000269571	missense_variant	17.12	TRUE	HR+, HER2-	318
TP53	17	7576855	7576855	Nonsense_Mutation	SNP	G	G	A	c.991C>T	p.Gln331Ter	p.Q331*	ENST00000269305	stop_gained,splice_region_variant	0.24	TRUE	HR+, HER2-	318
TP53	17	7578209	7578209	Missense_Mutation	SNP	G	G	T	c.640C>A	p.His214Asn	p.H214N	ENST00000269305	missense_variant	0.13	TRUE	HR+, HER2-	318
TP53	17	7578442	7578442	Missense_Mutation	SNP	T	T	C	c.488A>G	p.Tyr163Cys	p.Y163C	ENST00000269305	missense_variant	0.21	TRUE	HR+, HER2-	318
TP53	17	7578475	7578475	Missense_Mutation	SNP	G	G	A	c.455C>T	p.Pro152Leu	p.P152L	ENST00000269305	missense_variant	0.56	TRUE	HR+, HER2-	318
PIK3CA	3	178916947	178916947	Missense_Mutation	SNP	A	A	T	c.334A>T	p.Ile112Phe	p.I112F	ENST00000263967	missense_variant	9.17	TRUE	HR+, HER2-	318
PIK3CA	3	178936091	178936091	Missense_Mutation	SNP	G	G	A	c.1633G>A	p.Glu545Lys	p.E545K	ENST00000263967	missense_variant	0.36	TRUE	HR+, HER2-	318
RB1	13	48934208	48934208	Missense_Mutation	SNP	T	T	G	c.663T>G	p.Cys221Trp	p.C221W	ENST00000267163	missense_variant	1.31	FALSE	HR-, HER2-	319
RB1	13	48955553	48955569	Frame_Shift_Del	DEL	ATCATGGAATCCCTTGC	ATCATGGAATCCCTTGC	-	c.1671_1687del	p.Ile557MetfsTer9	p.I557Mfs*9	ENST00000267163	frameshift_variant	1.72	TRUE	HR-, HER2-	319
TP53	17	7577561	7577566	In_Frame_Del	DEL	ACTGTT	ACTGTT	-	c.715_720del	p.Asn239_Ser240del	p.N239_S240del	ENST00000269305	inframe_deletion	0.03	TRUE	HR-, HER2-	319
TP53	17	7578190	7578190	Missense_Mutation	SNP	T	T	C	c.659A>G	p.Tyr220Cys	p.Y220C	ENST00000269305	missense_variant	3.29	TRUE	HR-, HER2-	319
MTOR	1	11290988	11290988	Missense_Mutation	SNP	C	C	A	c.2773G>T	p.Asp925Tyr	p.D925Y	ENST00000361445	missense_variant	1.23	FALSE	HR+, HER2-	320
FGFR2	10	123258030	123258030	Missense_Mutation	SNP	G	G	A	c.1651C>T	p.Leu551Phe	p.L551F	ENST00000358487	missense_variant	53.24	FALSE	HR+, HER2-	320
PTEN	10	89692883	89692883	Missense_Mutation	SNP	C	C	T	c.367C>T	p.His123Tyr	p.H123Y	ENST00000371953	missense_variant	46.29	TRUE	HR+, HER2-	320
BRCA2	13	32912908	32912908	Missense_Mutation	SNP	G	G	C	c.4416G>C	p.Lys1472Asn	p.K1472N	ENST00000380152	missense_variant	3.25	FALSE	HR+, HER2-	320
RB1	13	49037866	49037866	Splice_Site	SNP	G	G	T	c.2107-1G>T		p.X703_splice	ENST00000267163	splice_acceptor_variant	0.35	TRUE	HR+, HER2-	320
MAPK3	16	30129784	30129784	Missense_Mutation	SNP	G	G	C	c.429C>G	p.Ile143Met	p.I143M	ENST00000263025	missense_variant	2.09	FALSE	HR+, HER2-	320
NF1	17	29664885	29664885	Nonsense_Mutation	SNP	G	G	T	c.6691G>T	p.Glu2231Ter	p.E2231*	ENST00000358273	stop_gained	0.22	TRUE	HR+, HER2-	320
TP53	17	7578269	7578269	Missense_Mutation	SNP	G	G	A	c.580C>T	p.Leu194Phe	p.L194F	ENST00000269305	missense_variant	2.85	TRUE	HR+, HER2-	320
TP53	17	7578534	7578534	Missense_Mutation	SNP	C	C	G	c.396G>C	p.Lys132Asn	p.K132N	ENST00000269305	missense_variant	44.46	TRUE	HR+, HER2-	320
CCNE1	19	30313466	30313466	Missense_Mutation	SNP	G	G	A	c.1066G>A	p.Asp356Asn	p.D356N	ENST00000262643	missense_variant	3.48	FALSE	HR+, HER2-	320
PIK3CA	3	178936082	178936082	Missense_Mutation	SNP	G	G	A	c.1624G>A	p.Glu542Lys	p.E542K	ENST00000263967	missense_variant	37.47	TRUE	HR+, HER2-	320
PIK3CA	3	178938934	178938934	Missense_Mutation	SNP	G	G	A	c.2176G>A	p.Glu726Lys	p.E726K	ENST00000263967	missense_variant	2.66	TRUE	HR+, HER2-	320
PIK3CA	3	178948136	178948136	Missense_Mutation	SNP	G	G	A	c.2908G>A	p.Glu970Lys	p.E970K	ENST00000263967	missense_variant	22.28	TRUE	HR+, HER2-	320
MLH1	3	37067467	37067467	Missense_Mutation	SNP	G	G	A	c.1378G>A	p.Glu460Lys	p.E460K	ENST00000231790	missense_variant	0.57	FALSE	HR+, HER2-	320
CTNNB1	3	41266101	41266101	Missense_Mutation	SNP	C	C	T	c.98C>T	p.Ser33Phe	p.S33F	ENST00000349496	missense_variant	4.28	TRUE	HR+, HER2-	320
CTNNB1	3	41266113	41266113	Missense_Mutation	SNP	C	C	G	c.110C>G	p.Ser37Cys	p.S37C	ENST00000349496	missense_variant	0.1	TRUE	HR+, HER2-	320
CTNNB1	3	41266113	41266113	Missense_Mutation	SNP	C	C	T	c.110C>T	p.Ser37Phe	p.S37F	ENST00000349496	missense_variant	4.19	TRUE	HR+, HER2-	320
PDGFRA	4	55139838	55139838	Missense_Mutation	SNP	G	G	C	c.1499G>C	p.Arg500Pro	p.R500P	ENST00000257290	missense_variant	22.49	FALSE	HR+, HER2-	320
APC	5	112116586	112116586	Nonsense_Mutation	SNP	G	G	T	c.631G>T	p.Glu211Ter	p.E211*	ENST00000257430	stop_gained	0.37	TRUE	HR+, HER2-	320
APC	5	112175909	112175909	Missense_Mutation	SNP	G	G	A	c.4618G>A	p.Glu1540Lys	p.E1540K	ENST00000257430	missense_variant	3.35	FALSE	HR+, HER2-	320
ESR1	6	152419922	152419922	Missense_Mutation	SNP	T	T	A	c.1609T>A	p.Tyr537Asn	p.Y537N	ENST00000206249	missense_variant	2.62	TRUE	HR+, HER2-	320
ESR1	6	152419923	152419923	Missense_Mutation	SNP	A	A	C	c.1610A>C	p.Tyr537Ser	p.Y537S	ENST00000206249	missense_variant	1.65	TRUE	HR+, HER2-	320
ESR1	6	152419926	152419926	Missense_Mutation	SNP	A	A	G	c.1613A>G	p.Asp538Gly	p.D538G	ENST00000206249	missense_variant	0.58	TRUE	HR+, HER2-	320
BRAF	7	140439656	140439656	Missense_Mutation	SNP	C	C	G	c.2083G>C	p.Glu695Gln	p.E695Q	ENST00000288602	missense_variant	0.25	FALSE	HR+, HER2-	320
BRAF	7	140439669	140439669	Missense_Mutation	SNP	C	C	A	c.2070G>T	p.Lys690Asn	p.K690N	ENST00000288602	missense_variant	1.8	FALSE	HR+, HER2-	320
BRAF	7	140453185	140453185	Missense_Mutation	SNP	G	G	C	c.1750C>G	p.Leu584Val	p.L584V	ENST00000288602	missense_variant	28.61	TRUE	HR+, HER2-	320
AR	X	66765025	66765025	Missense_Mutation	SNP	C	C	T	c.37C>T	p.Arg13Trp	p.R13W	ENST00000374690	missense_variant	0.33	FALSE	HR+, HER2-	320
ERBB2	17	37881001	37881002	In_Frame_Ins	INS	-	-	GGGCTCCCC	c.2331_2339dup	p.Gly778_Pro780dup	p.G778_P780dup	ENST00000269571	inframe_insertion	0.5	TRUE	HR-, HER2-	321
TP53	17	7577609	7577609	Splice_Site	SNP	C	C	G	c.673-1G>C		p.X225_splice	ENST00000269305	splice_acceptor_variant	0.1	TRUE	HR-, HER2-	321
TP53	17	7578442	7578442	Missense_Mutation	SNP	T	T	C	c.488A>G	p.Tyr163Cys	p.Y163C	ENST00000269305	missense_variant	0.38	TRUE	HR-, HER2-	321
TP53	17	7578265	7578265	Missense_Mutation	SNP	A	A	G	c.584T>C	p.Ile195Thr	p.I195T	ENST00000269305	missense_variant	26.6489	TRUE	HR+, HER2-	322
CDKN2A	9	21971025	21971025	Missense_Mutation	SNP	G	G	T	c.499C>A	p.Pro167Thr	p.P167T	ENST00000361570	missense_variant	3.39945	FALSE	HR+, HER2-	322
KRAS	12	25378647	25378647	Missense_Mutation	SNP	T	T	A	c.351A>T	p.Lys117Asn	p.K117N	ENST00000256078	missense_variant	0.15	TRUE	HR+, HER2-	323
NF1	17	29654634	29654634	Nonsense_Mutation	SNP	G	G	T	c.5386G>T	p.Glu1796Ter	p.E1796*	ENST00000358273	stop_gained	0.3	TRUE	HR+, HER2-	323
GNAS	20	57484420	57484420	Missense_Mutation	SNP	C	C	T	c.601C>T	p.Arg201Cys	p.R201C	ENST00000371085	missense_variant	0.19	TRUE	HR+, HER2-	323
ARID1A	1	27056174	27056174	Missense_Mutation	SNP	G	G	A	c.1170G>A	p.Met390Ile	p.M390I	ENST00000324856	missense_variant	22.03	FALSE	HR+, HER2-	324
ARID1A	1	27056175	27056175	Nonsense_Mutation	SNP	A	A	T	c.1171A>T	p.Arg391Ter	p.R391*	ENST00000324856	stop_gained	21.92	TRUE	HR+, HER2-	324
PIK3CA	3	178952017	178952017	Missense_Mutation	SNP	G	G	C	c.3072G>C	p.Lys1024Asn	p.K1024N	ENST00000263967	missense_variant	0.1	TRUE	HR+, HER2-	324
ESR1	6	152332832	152332832	Missense_Mutation	SNP	G	G	C	c.1138G>C	p.Glu380Gln	p.E380Q	ENST00000206249	missense_variant	0.19	TRUE	HR+, HER2-	324
ESR1	6	152419923	152419923	Missense_Mutation	SNP	A	A	G	c.1610A>G	p.Tyr537Cys	p.Y537C	ENST00000206249	missense_variant	41.12	TRUE	HR+, HER2-	324
ESR1	6	152419926	152419926	Missense_Mutation	SNP	A	A	G	c.1613A>G	p.Asp538Gly	p.D538G	ENST00000206249	missense_variant	0.11	TRUE	HR+, HER2-	324
ARID1A	1	27100292	27100292	Splice_Site	SNP	G	G	C	c.4005-1G>C		p.X1335_splice	ENST00000324856	splice_acceptor_variant	0.15	TRUE	HR+, HER2-	325
PTEN	10	89692918	89692918	Missense_Mutation	SNP	G	G	A	c.402G>A	p.Met134Ile	p.M134I	ENST00000371953	missense_variant	0.25	TRUE	HR+, HER2-	325
BRCA2	13	32913233	32913233	Missense_Mutation	SNP	G	G	C	c.4741G>C	p.Glu1581Gln	p.E1581Q	ENST00000380152	missense_variant	0.3	FALSE	HR+, HER2-	325
TP53	17	7574021	7574021	Nonsense_Mutation	SNP	C	C	A	c.1006G>T	p.Glu336Ter	p.E336*	ENST00000269305	stop_gained	5.25	TRUE	HR+, HER2-	325
ALK	2	29449876	29449876	Missense_Mutation	SNP	G	G	T	c.2979C>A	p.Asp993Glu	p.D993E	ENST00000389048	missense_variant	0.12	FALSE	HR+, HER2-	325
PIK3CA	3	178936091	178936091	Missense_Mutation	SNP	G	G	A	c.1633G>A	p.Glu545Lys	p.E545K	ENST00000263967	missense_variant	13.39	TRUE	HR+, HER2-	325
PIK3CA	3	178938934	178938934	Missense_Mutation	SNP	G	G	A	c.2176G>A	p.Glu726Lys	p.E726K	ENST00000263967	missense_variant	0.23	TRUE	HR+, HER2-	325
PDGFRA	4	55141056	55141056	Missense_Mutation	SNP	G	G	A	c.1702G>A	p.Asp568Asn	p.D568N	ENST00000257290	missense_variant	0.19	TRUE	HR+, HER2-	325
MET	7	116339924	116339924	Missense_Mutation	SNP	G	G	C	c.786G>C	p.Leu262Phe	p.L262F	ENST00000397752	missense_variant	1.02	FALSE	HR+, HER2-	325
SMO	7	128850267	128850267	Missense_Mutation	SNP	G	G	C	c.1530G>C	p.Lys510Asn	p.K510N	ENST00000249373	missense_variant	0.67	FALSE	HR+, HER2-	325
BRAF	7	140439672	140439672	Missense_Mutation	SNP	C	C	T	c.2067G>A	p.Met689Ile	p.M689I	ENST00000288602	missense_variant	0.1	FALSE	HR+, HER2-	325
BRAF	7	140453155	140453155	Missense_Mutation	SNP	C	C	T	c.1780G>A	p.Asp594Asn	p.D594N	ENST00000288602	missense_variant	0.33	TRUE	HR+, HER2-	325
BRAF	7	140453179	140453179	Missense_Mutation	SNP	C	C	T	c.1756G>A	p.Glu586Lys	p.E586K	ENST00000288602	missense_variant	0.23	TRUE	HR+, HER2-	325
EGFR	7	55211097	55211097	Missense_Mutation	SNP	G	G	A	c.340G>A	p.Glu114Lys	p.E114K	ENST00000275493	missense_variant	1.68	TRUE	HR+, HER2-	325
EGFR	7	55268016	55268016	Missense_Mutation	SNP	G	G	A	c.2856G>A	p.Met952Ile	p.M952I	ENST00000275493	missense_variant	0.1	FALSE	HR+, HER2-	325
ARID1A	1	27097719	27097719	Missense_Mutation	SNP	T	T	C	c.3308T>C	p.Phe1103Ser	p.F1103S	ENST00000324856	missense_variant	3.19	FALSE	HR+, HER2-	326
PTEN	10	89692791	89692791	Missense_Mutation	SNP	A	A	G	c.275A>G	p.Asp92Gly	p.D92G	ENST00000371953	missense_variant	0.36	TRUE	HR+, HER2-	326
PTEN	10	89717708	89717708	Nonsense_Mutation	SNP	C	C	T	c.733C>T	p.Gln245Ter	p.Q245*	ENST00000371953	stop_gained	0.25	TRUE	HR+, HER2-	326
RB1	13	48878151	48878151	Nonsense_Mutation	SNP	C	C	T	c.103C>T	p.Gln35Ter	p.Q35*	ENST00000267163	stop_gained	0.22	TRUE	HR+, HER2-	326
TP53	17	7572986	7572986	Nonsense_Mutation	SNP	G	G	A	c.1123C>T	p.Gln375Ter	p.Q375*	ENST00000269305	stop_gained	0.35	TRUE	HR+, HER2-	326
PIK3CA	3	178952085	178952085	Missense_Mutation	SNP	A	A	T	c.3140A>T	p.His1047Leu	p.H1047L	ENST00000263967	missense_variant	0.63	TRUE	HR+, HER2-	326
RET	10	43612068	43612068	Missense_Mutation	SNP	G	G	A	c.2173G>A	p.Val725Ile	p.V725I	ENST00000355710	missense_variant	0.71	FALSE	HR+, HER2-	327
TP53	17	7578208	7578208	Missense_Mutation	SNP	T	T	C	c.641A>G	p.His214Arg	p.H214R	ENST00000269305	missense_variant	0.27	TRUE	HR+, HER2-	327
TP53	17	7578530	7578530	Missense_Mutation	SNP	A	A	C	c.400T>G	p.Phe134Val	p.F134V	ENST00000269305	missense_variant	15.65	TRUE	HR+, HER2-	327
PIK3CA	3	178921507	178921507	Missense_Mutation	SNP	T	T	C	c.989T>C	p.Ile330Thr	p.I330T	ENST00000263967	missense_variant	0.26	FALSE	HR+, HER2-	327
PIK3CA	3	178952085	178952085	Missense_Mutation	SNP	A	A	G	c.3140A>G	p.His1047Arg	p.H1047R	ENST00000263967	missense_variant	17.28	TRUE	HR+, HER2-	327
APC	5	112176462	112176462	Missense_Mutation	SNP	T	T	C	c.5171T>C	p.Leu1724Pro	p.L1724P	ENST00000257430	missense_variant	0.17	FALSE	HR+, HER2-	327
TP53	17	7577529	7577529	Missense_Mutation	SNP	A	A	C	c.752T>G	p.Ile251Ser	p.I251S	ENST00000269305	missense_variant	19.58	TRUE	HR-, HER2-	329
PIK3CA	3	178936091	178936091	Missense_Mutation	SNP	G	G	A	c.1633G>A	p.Glu545Lys	p.E545K	ENST00000263967	missense_variant	1.06	TRUE	HR+, HER2-	330
NF1	17	29553591	29553592	Frame_Shift_Del	DEL	TG	TG	-	c.2142_2143del	p.Cys714Ter	p.C714*	ENST00000358273	frameshift_variant	1.18374	TRUE	HR+, HER2-	331
PIK3CA	3	178952085	178952085	Missense_Mutation	SNP	A	A	G	c.3140A>G	p.His1047Arg	p.H1047R	ENST00000263967	missense_variant	1.69265	TRUE	HR+, HER2-	331
GATA3	10	8115956	8115956	Frame_Shift_Del	DEL	C	C	-	c.1305del	p.Ser436ProfsTer39	p.S436Pfs*39	ENST00000346208	frameshift_variant	0.7	TRUE	HR+, HER2-	332
TP53	17	7577570	7577570	Missense_Mutation	SNP	C	C	T	c.711G>A	p.Met237Ile	p.M237I	ENST00000269305	missense_variant	0.16	TRUE	HR-, HER2-	333
TP53	17	7578454	7578454	Missense_Mutation	SNP	G	G	A	c.476C>T	p.Ala159Val	p.A159V	ENST00000269305	missense_variant	7.02	TRUE	HR-, HER2-	333
EGFR	7	55240746	55240746	Missense_Mutation	SNP	A	A	T	c.1990A>T	p.Ile664Phe	p.I664F	ENST00000275493	missense_variant	0.15	FALSE	HR-, HER2-	333
PIK3CA	3	178952085	178952085	Missense_Mutation	SNP	A	A	G	c.3140A>G	p.His1047Arg	p.H1047R	ENST00000263967	missense_variant	39.44	TRUE	HR+, HER2-	335
ESR1	6	152419926	152419926	Missense_Mutation	SNP	A	A	G	c.1613A>G	p.Asp538Gly	p.D538G	ENST00000206249	missense_variant	33.36	TRUE	HR+, HER2-	335
CDKN2A	9	21994165	21994165	Missense_Mutation	SNP	C	C	T	c.289G>A	p.Gly97Arg	p.G97R	ENST00000361570	missense_variant	0.11	TRUE	HR+, HER2-	335
PIK3CA	3	178936082	178936082	Missense_Mutation	SNP	G	G	A	c.1624G>A	p.Glu542Lys	p.E542K	ENST00000263967	missense_variant	26.54	TRUE	HR+, HER2-	337
PIK3CA	3	178936082	178936082	Missense_Mutation	SNP	G	G	A	c.1624G>A	p.Glu542Lys	p.E542K	ENST00000263967	missense_variant	0.69	TRUE	HR+, HER2-	338
ERBB2	17	37881596	37881596	Missense_Mutation	SNP	T	T	C	c.2666T>C	p.Met889Thr	p.M889T	ENST00000269571	missense_variant	0.25	FALSE	HR+, HER2-	339
TP53	17	7577568	7577568	Missense_Mutation	SNP	C	C	G	c.713G>C	p.Cys238Ser	p.C238S	ENST00000269305	missense_variant	1.19	TRUE	HR+, HER2-	339
TP53	17	7578203	7578203	Missense_Mutation	SNP	C	C	T	c.646G>A	p.Val216Met	p.V216M	ENST00000269305	missense_variant	31.04	TRUE	HR+, HER2-	339
KIT	4	55573316	55573316	Missense_Mutation	SNP	C	C	G	c.978C>G	p.Asn326Lys	p.N326K	ENST00000288135	missense_variant	0.18	FALSE	HR+, HER2-	339
ESR1	6	152419923	152419923	Missense_Mutation	SNP	A	A	C	c.1610A>C	p.Tyr537Ser	p.Y537S	ENST00000206249	missense_variant	25.69	TRUE	HR+, HER2-	339
PTEN	10	89692980	89692993	Frame_Shift_Del	DEL	ATGGGGAAGTAAGG	ATGGGGAAGTAAGG	-	c.465_478del	p.Gly156GlnfsTer19	p.G156Qfs*19	ENST00000371953	frameshift_variant	0.16	TRUE	HR+, HER2-	340
NF1	17	29685547	29685547	Missense_Mutation	SNP	G	G	C	c.8020G>C	p.Asp2674His	p.D2674H	ENST00000358273	missense_variant	0.32	FALSE	HR+, HER2-	340
PIK3CA	3	178921553	178921553	Missense_Mutation	SNP	T	T	A	c.1035T>A	p.Asn345Lys	p.N345K	ENST00000263967	missense_variant	59.33	TRUE	HR+, HER2-	340
PDGFRA	4	55139772	55139772	Missense_Mutation	SNP	C	C	G	c.1433C>G	p.Ser478Cys	p.S478C	ENST00000257290	missense_variant	0.93	TRUE	HR+, HER2-	340
PIK3CA	3	178936082	178936082	Missense_Mutation	SNP	G	G	A	c.1624G>A	p.Glu542Lys	p.E542K	ENST00000263967	missense_variant	0.4	TRUE	Unobtainable	341
ESR1	6	152419926	152419926	Missense_Mutation	SNP	A	A	G	c.1613A>G	p.Asp538Gly	p.D538G	ENST00000206249	missense_variant	0.26	TRUE	Unobtainable	341
BRAF	7	140439683	140439683	Missense_Mutation	SNP	G	G	T	c.2056C>A	p.Pro686Thr	p.P686T	ENST00000288602	missense_variant	0.63	FALSE	Unobtainable	341
TP53	17	7577535	7577535	Missense_Mutation	SNP	C	C	G	c.746G>C	p.Arg249Thr	p.R249T	ENST00000269305	missense_variant	4.15	TRUE	HR+, HER2-	342
ESR1	6	152332832	152332832	Missense_Mutation	SNP	G	G	C	c.1138G>C	p.Glu380Gln	p.E380Q	ENST00000206249	missense_variant	0.05	TRUE	HR+, HER2-	342
ESR1	6	152419920	152419920	Missense_Mutation	SNP	T	T	G	c.1607T>G	p.Leu536Arg	p.L536R	ENST00000206249	missense_variant	0.14	TRUE	HR+, HER2-	342
ESR1	6	152419922	152419922	Missense_Mutation	SNP	T	T	A	c.1609T>A	p.Tyr537Asn	p.Y537N	ENST00000206249	missense_variant	0.37	TRUE	HR+, HER2-	342
ESR1	6	152419926	152419926	Missense_Mutation	SNP	A	A	G	c.1613A>G	p.Asp538Gly	p.D538G	ENST00000206249	missense_variant	12.37	TRUE	HR+, HER2-	342
PIK3CA	3	178936091	178936091	Missense_Mutation	SNP	G	G	A	c.1633G>A	p.Glu545Lys	p.E545K	ENST00000263967	missense_variant	6.1	TRUE	HR+, HER2-	344
APC	5	112164559	112164559	Missense_Mutation	SNP	G	G	A	c.1633G>A	p.Ala545Thr	p.A545T	ENST00000257430	missense_variant	1.27	FALSE	HR+, HER2-	344
GATA3	10	8115919	8115920	Frame_Shift_Ins	INS	-	-	G	c.1266dup	p.His423AlafsTer84	p.H423Afs*84	ENST00000346208	frameshift_variant	4.22	TRUE	HR+, HER2+	345
KIT	4	55593613	55593613	Missense_Mutation	SNP	T	T	C	c.1679T>C	p.Val560Ala	p.V560A	ENST00000288135	missense_variant	1.56	TRUE	HR+, HER2+	345
ESR1	6	152419922	152419922	Missense_Mutation	SNP	T	T	A	c.1609T>A	p.Tyr537Asn	p.Y537N	ENST00000206249	missense_variant	0.12	TRUE	HR+, HER2+	345
ESR1	6	152419926	152419926	Missense_Mutation	SNP	A	A	G	c.1613A>G	p.Asp538Gly	p.D538G	ENST00000206249	missense_variant	4.74	TRUE	HR+, HER2+	345
ESR1	6	152419940	152419940	Missense_Mutation	SNP	A	A	C	c.1627A>C	p.Met543Leu	p.M543L	ENST00000206249	missense_variant	0.43	FALSE	HR+, HER2+	345
TP53	17	7577121	7577121	Missense_Mutation	SNP	G	G	A	c.817C>T	p.Arg273Cys	p.R273C	ENST00000269305	missense_variant	1.27	TRUE	HR-, HER2-	346
GATA3	10	8115813	8115813	Frame_Shift_Del	DEL	A	A	-	c.1160del	p.Lys387ArgfsTer17	p.K387Rfs*17	ENST00000346208	frameshift_variant	9.14	TRUE	HR+, HER2-	347
AKT1	14	105246551	105246551	Missense_Mutation	SNP	C	C	T	c.49G>A	p.Glu17Lys	p.E17K	ENST00000349310	missense_variant,splice_region_variant	15.52	TRUE	HR+, HER2-	347
TP53	17	7577100	7577100	Missense_Mutation	SNP	T	T	C	c.838A>G	p.Arg280Gly	p.R280G	ENST00000269305	missense_variant	0.1	TRUE	HR+, HER2-	347
ALK	2	29416697	29416697	Missense_Mutation	SNP	T	T	A	c.4256A>T	p.Glu1419Val	p.E1419V	ENST00000389048	missense_variant	0.1	FALSE	HR+, HER2-	347
ARID1A	1	27106482	27106482	Nonsense_Mutation	SNP	T	T	G	c.6093T>G	p.Tyr2031Ter	p.Y2031*	ENST00000324856	stop_gained	0.56	TRUE	HR-, HER2-	348
KRAS	12	25398285	25398285	Missense_Mutation	SNP	C	C	A	c.34G>T	p.Gly12Cys	p.G12C	ENST00000256078	missense_variant	2.95	TRUE	HR-, HER2-	348
NF1	17	29556144	29556144	Nonsense_Mutation	SNP	G	G	A	c.2511G>A	p.Trp837Ter	p.W837*	ENST00000358273	stop_gained	2.69	TRUE	HR-, HER2-	348
BRCA1	17	41246191	41246191	Missense_Mutation	SNP	C	C	G	c.1357G>C	p.Glu453Gln	p.E453Q	ENST00000357654	missense_variant	2.99	TRUE	HR-, HER2-	348
TP53	17	7578190	7578190	Missense_Mutation	SNP	T	T	C	c.659A>G	p.Tyr220Cys	p.Y220C	ENST00000269305	missense_variant	5.73	TRUE	HR-, HER2-	348
NFE2L2	2	178098975	178098975	Missense_Mutation	SNP	A	A	G	c.70T>C	p.Trp24Arg	p.W24R	ENST00000397062	missense_variant	5.38	TRUE	HR-, HER2-	348
KIT	4	55573317	55573317	Missense_Mutation	SNP	G	G	A	c.979G>A	p.Asp327Asn	p.D327N	ENST00000288135	missense_variant	0.45	FALSE	HR-, HER2-	348
FGFR1	8	38275433	38275433	Missense_Mutation	SNP	C	C	A	c.1600G>T	p.Asp534Tyr	p.D534Y	ENST00000425967	missense_variant	2.29	FALSE	HR-, HER2-	348
ARID1A	1	27107180	27107180	Nonsense_Mutation	SNP	C	C	G	c.6791C>G	p.Ser2264Ter	p.S2264*	ENST00000324856	stop_gained	7.68	TRUE	HR+, HER2-	350
GATA3	10	8111499	8111500	Frame_Shift_Ins	INS	-	-	G	c.987dup	p.Arg330GlufsTer22	p.R330Efs*22	ENST00000346208	frameshift_variant	3.51	TRUE	HR+, HER2-	350
RB1	13	48955578	48955578	Nonsense_Mutation	SNP	C	C	A	c.1694C>A	p.Ser565Ter	p.S565*	ENST00000267163	stop_gained,splice_region_variant	3.03	TRUE	HR+, HER2-	350
PIK3CA	3	178952085	178952085	Missense_Mutation	SNP	A	A	G	c.3140A>G	p.His1047Arg	p.H1047R	ENST00000263967	missense_variant	10.04	TRUE	HR+, HER2-	350
TP53	17	7577099	7577099	Missense_Mutation	SNP	C	C	T	c.839G>A	p.Arg280Lys	p.R280K	ENST00000269305	missense_variant	16.27	TRUE	HR-, HER2-	351
TP53	17	7578190	7578190	Missense_Mutation	SNP	T	T	C	c.659A>G	p.Tyr220Cys	p.Y220C	ENST00000269305	missense_variant	0.58	TRUE	HR-, HER2-	351
PIK3CA	3	178921551	178921551	Missense_Mutation	SNP	A	A	C	c.1033A>C	p.Asn345His	p.N345H	ENST00000263967	missense_variant	21.24	TRUE	HR+, HER2-	352
ESR1	6	152419922	152419922	Missense_Mutation	SNP	T	T	A	c.1609T>A	p.Tyr537Asn	p.Y537N	ENST00000206249	missense_variant	16.74	TRUE	HR+, HER2-	352
FGFR1	8	38275750	38275750	Missense_Mutation	SNP	C	C	T	c.1519G>A	p.Asp507Asn	p.D507N	ENST00000425967	missense_variant	0.15	FALSE	HR+, HER2-	352
AR	X	66765446	66765446	Missense_Mutation	SNP	C	C	T	c.458C>T	p.Pro153Leu	p.P153L	ENST00000374690	missense_variant	1.1	FALSE	HR+, HER2-	352
PIK3CA	3	178952085	178952085	Missense_Mutation	SNP	A	A	G	c.3140A>G	p.His1047Arg	p.H1047R	ENST00000263967	missense_variant	5.27	TRUE	HR+, HER2-	353
ESR1	6	152419926	152419926	Missense_Mutation	SNP	A	A	G	c.1613A>G	p.Asp538Gly	p.D538G	ENST00000206249	missense_variant	1.36	TRUE	HR+, HER2-	353
NF1	17	29528492	29528492	Missense_Mutation	SNP	A	A	G	c.1249A>G	p.Ile417Val	p.I417V	ENST00000358273	missense_variant	0.31	FALSE	HR-, HER2-	354
APC	5	112176962	112176962	Missense_Mutation	SNP	G	G	A	c.5671G>A	p.Glu1891Lys	p.E1891K	ENST00000257430	missense_variant	0.36	FALSE	HR-, HER2-	354
PTEN	10	89725197	89725197	Missense_Mutation	SNP	G	G	A	c.1180G>A	p.Glu394Lys	p.E394K	ENST00000371953	missense_variant	0.25	FALSE	HR+, HER2-	355
TP53	17	7577114	7577114	Missense_Mutation	SNP	C	C	T	c.824G>A	p.Cys275Tyr	p.C275Y	ENST00000269305	missense_variant	0.13	TRUE	HR+, HER2-	355
TP53	17	7578394	7578394	Missense_Mutation	SNP	T	T	C	c.536A>G	p.His179Arg	p.H179R	ENST00000269305	missense_variant	0.16	TRUE	HR+, HER2-	355
PIK3CA	3	178916656	178916656	Missense_Mutation	SNP	T	T	G	c.43T>G	p.Leu15Val	p.L15V	ENST00000263967	missense_variant	0.26	TRUE	HR+, HER2-	355
PIK3CA	3	178951962	178951962	Missense_Mutation	SNP	T	T	G	c.3017T>G	p.Leu1006Arg	p.L1006R	ENST00000263967	missense_variant	0.12	TRUE	HR+, HER2-	355
ESR1	6	152419917	152419917	Missense_Mutation	SNP	C	C	A	c.1604C>A	p.Pro535His	p.P535H	ENST00000206249	missense_variant	0.27	TRUE	HR+, HER2-	355
ESR1	6	152419920	152419920	Missense_Mutation	SNP	T	T	G	c.1607T>G	p.Leu536Arg	p.L536R	ENST00000206249	missense_variant	0.79	TRUE	HR+, HER2-	355
ESR1	6	152419926	152419926	Missense_Mutation	SNP	A	A	G	c.1613A>G	p.Asp538Gly	p.D538G	ENST00000206249	missense_variant	0.23	TRUE	HR+, HER2-	355
EGFR	7	55221845	55221845	Missense_Mutation	SNP	C	C	T	c.889C>T	p.Arg297Cys	p.R297C	ENST00000275493	missense_variant,splice_region_variant	0.23	FALSE	HR+, HER2-	355
EGFR	7	55268033	55268033	Missense_Mutation	SNP	G	G	A	c.2873G>A	p.Arg958His	p.R958H	ENST00000275493	missense_variant	0.21	TRUE	HR+, HER2-	355
FGFR1	8	38314912	38314912	Missense_Mutation	SNP	A	A	G	c.152T>C	p.Leu51Pro	p.L51P	ENST00000425967	missense_variant	0.17	FALSE	HR+, HER2-	355
AKT1	14	105243048	105243048	Missense_Mutation	SNP	G	G	T	c.235C>A	p.Gln79Lys	p.Q79K	ENST00000349310	missense_variant	0.21	TRUE	HR+, HER2-	356
ERBB2	17	37881000	37881000	Missense_Mutation	SNP	G	G	C	c.2329G>C	p.Val777Leu	p.V777L	ENST00000269571	missense_variant	1.5	TRUE	HR+, HER2-	356
ESR1	6	152419923	152419923	Missense_Mutation	SNP	A	A	C	c.1610A>C	p.Tyr537Ser	p.Y537S	ENST00000206249	missense_variant	4.61	TRUE	HR+, HER2-	356
ESR1	6	152419923	152419923	Missense_Mutation	SNP	A	A	G	c.1610A>G	p.Tyr537Cys	p.Y537C	ENST00000206249	missense_variant	17.26	TRUE	HR+, HER2-	356
ESR1	6	152419926	152419926	Missense_Mutation	SNP	A	A	G	c.1613A>G	p.Asp538Gly	p.D538G	ENST00000206249	missense_variant	3.7	TRUE	HR+, HER2-	356
PIK3CA	3	178936092	178936092	Missense_Mutation	SNP	A	A	G	c.1634A>G	p.Glu545Gly	p.E545G	ENST00000263967	missense_variant	13.67	TRUE	HR-, HER2+	358
NTRK1	1	156843717	156843717	Missense_Mutation	SNP	C	C	A	c.1143C>A	p.Asn381Lys	p.N381K	ENST00000524377	missense_variant	0.12	FALSE	HR-, HER2-	359
CCND1	11	69462884	69462884	Missense_Mutation	SNP	C	C	T	c.697C>T	p.Leu233Phe	p.L233F	ENST00000227507	missense_variant	20.07	FALSE	HR-, HER2-	359
BRCA2	13	32911470	32911470	Missense_Mutation	SNP	G	G	C	c.2978G>C	p.Trp993Ser	p.W993S	ENST00000380152	missense_variant	25.02	FALSE	HR-, HER2-	359
NTRK3	15	88472558	88472558	Missense_Mutation	SNP	C	C	T	c.1997G>A	p.Gly666Asp	p.G666D	ENST00000360948	missense_variant	0.1	FALSE	HR-, HER2-	359
TP53	17	7577575	7577575	Missense_Mutation	SNP	A	A	G	c.706T>C	p.Tyr236His	p.Y236H	ENST00000269305	missense_variant	0.1	TRUE	HR-, HER2-	359
ESR1	6	152420061	152420061	Missense_Mutation	SNP	A	A	G	c.1748A>G	p.Tyr583Cys	p.Y583C	ENST00000206249	missense_variant	0.12	FALSE	HR-, HER2-	359
TP53	17	7578203	7578203	Missense_Mutation	SNP	C	C	T	c.646G>A	p.Val216Met	p.V216M	ENST00000269305	missense_variant	57.69	TRUE	HR-, HER2-	360
BRCA2	13	32915301	32915301	Missense_Mutation	SNP	G	G	A	c.6809G>A	p.Gly2270Glu	p.G2270E	ENST00000380152	missense_variant	0.39	FALSE	HR-, HER2-	361
BRCA1	17	41234523	41234523	Missense_Mutation	SNP	C	C	T	c.4255G>A	p.Glu1419Lys	p.E1419K	ENST00000357654	missense_variant	0.16	FALSE	HR-, HER2-	361
PIK3CA	3	178916930	178916930	Missense_Mutation	SNP	G	G	T	c.317G>T	p.Gly106Val	p.G106V	ENST00000263967	missense_variant	0.32	TRUE	HR-, HER2-	361
BRCA1	17	41256943	41256959	Frame_Shift_Del	DEL	TTGACTAAATCTCGTAC	TTGACTAAATCTCGTAC	-	c.227_243del	p.Ser76ThrfsTer3	p.S76Tfs*3	ENST00000357654	frameshift_variant	6.86	TRUE	HR+, HER2+	362
TP53	17	7579466	7579469	Frame_Shift_Del	DEL	GCCA	GCCA	-	c.218_221del	p.Val73AlafsTer49	p.V73Afs*49	ENST00000269305	frameshift_variant	12.43	TRUE	HR+, HER2+	362
GNAS	20	57484420	57484420	Missense_Mutation	SNP	C	C	T	c.601C>T	p.Arg201Cys	p.R201C	ENST00000371085	missense_variant	0.61	TRUE	HR+, HER2+	362
GATA3	10	8115907	8115908	Frame_Shift_Ins	INS	-	-	G	c.1254dup	p.Pro419AlafsTer88	p.P419Afs*88	ENST00000346208	frameshift_variant	0.11	TRUE	Unobtainable	363
ATM	11	108236086	108236086	Missense_Mutation	SNP	C	C	G	c.9022C>G	p.Arg3008Gly	p.R3008G	ENST00000278616	missense_variant	0.1	TRUE	Unobtainable	363
MAPK3	16	30128078	30128078	Missense_Mutation	SNP	C	C	T	c.1051G>A	p.Glu351Lys	p.E351K	ENST00000263025	missense_variant	0.32	FALSE	Unobtainable	363
TP53	17	7578474	7578475	Frame_Shift_Ins	INS	-	-	G	c.455dup	p.Pro153AlafsTer28	p.P153Afs*28	ENST00000269305	frameshift_variant	0.31	TRUE	Unobtainable	363
ATM	11	108205760	108205760	Nonsense_Mutation	SNP	T	T	G	c.8075T>G	p.Leu2692Ter	p.L2692*	ENST00000278616	stop_gained	0.14	TRUE	HR-, HER2+	364
CCND2	12	4409057	4409057	Missense_Mutation	SNP	A	A	C	c.752A>C	p.Glu251Ala	p.E251A	ENST00000261254	missense_variant	0.48	FALSE	HR-, HER2+	364
ERBB2	17	37866408	37866408	Missense_Mutation	SNP	A	A	T	c.713A>T	p.Glu238Val	p.E238V	ENST00000269571	missense_variant	0.45	FALSE	HR-, HER2+	364
ERBB2	17	37881070	37881070	Missense_Mutation	SNP	T	T	C	c.2399T>C	p.Leu800Pro	p.L800P	ENST00000269571	missense_variant	0.13	FALSE	HR-, HER2+	364
ERBB2	17	37881070	37881070	Missense_Mutation	SNP	T	T	G	c.2399T>G	p.Leu800Arg	p.L800R	ENST00000269571	missense_variant	0.53	FALSE	HR-, HER2+	364
ERBB2	17	37881090	37881090	Missense_Mutation	SNP	T	T	A	c.2419T>A	p.Leu807Ile	p.L807I	ENST00000269571	missense_variant	0.16	FALSE	HR-, HER2+	364
ERBB2	17	37883129	37883129	Missense_Mutation	SNP	A	A	G	c.3032A>G	p.Asp1011Gly	p.D1011G	ENST00000269571	missense_variant	0.12	FALSE	HR-, HER2+	364
TP53	17	7578522	7578522	Frame_Shift_Del	DEL	T	T	-	c.408del	p.Gln136HisfsTer34	p.Q136Hfs*34	ENST00000269305	frameshift_variant	2.47	TRUE	HR-, HER2+	364
MAPK1	22	22142668	22142668	Missense_Mutation	SNP	C	C	T	c.734G>A	p.Gly245Glu	p.G245E	ENST00000215832	missense_variant	1.13	FALSE	HR-, HER2+	364
EGFR	7	55227837	55227837	Missense_Mutation	SNP	A	A	C	c.1304A>C	p.Gln435Pro	p.Q435P	ENST00000275493	missense_variant	1.98	FALSE	HR-, HER2+	364
EGFR	7	55233028	55233028	Missense_Mutation	SNP	A	A	C	c.1778A>C	p.Lys593Thr	p.K593T	ENST00000275493	missense_variant	1.23	FALSE	HR-, HER2+	364
FGFR2	10	123258036	123258036	Missense_Mutation	SNP	T	T	A	c.1645A>T	p.Asn549Tyr	p.N549Y	ENST00000358487	missense_variant	0.15	TRUE	HR-, HER2-	365
TP53	17	7577036	7577036	Frame_Shift_Del	DEL	G	G	-	c.902del	p.Pro301GlnfsTer44	p.P301Qfs*44	ENST00000269305	frameshift_variant	11.1	TRUE	HR-, HER2-	365
EGFR	7	55211097	55211097	Missense_Mutation	SNP	G	G	A	c.340G>A	p.Glu114Lys	p.E114K	ENST00000275493	missense_variant	0.34	TRUE	HR-, HER2-	365
ARAF	X	47429373	47429374	Missense_Mutation	DNP	GA	GA	TC	c.1501_1502inv	p.Glu501Ser	p.E501S	ENST00000377045	missense_variant	11.93	FALSE	HR-, HER2-	365
NTRK1	1	156846276	156846276	Missense_Mutation	SNP	G	G	A	c.1717G>A	p.Val573Met	p.V573M	ENST00000524377	missense_variant	0.14	FALSE	HR+, HER2-	366
ARID1A	1	27101300	27101300	Nonsense_Mutation	SNP	C	C	T	c.4582C>T	p.Arg1528Ter	p.R1528*	ENST00000324856	stop_gained	35.04	TRUE	HR+, HER2-	366
HRAS	11	532738	532738	Missense_Mutation	SNP	G	G	C	c.468C>G	p.Phe156Leu	p.F156L	ENST00000311189	missense_variant	0.34	FALSE	HR+, HER2-	366
HRAS	11	533548	533548	Missense_Mutation	SNP	C	C	G	c.355G>C	p.Asp119His	p.D119H	ENST00000311189	missense_variant	0.54	FALSE	HR+, HER2-	366
HRAS	11	533874	533874	Missense_Mutation	SNP	T	T	C	c.182A>G	p.Gln61Arg	p.Q61R	ENST00000311189	missense_variant	1.59	TRUE	HR+, HER2-	366
KRAS	12	25378561	25378561	Missense_Mutation	SNP	G	G	A	c.437C>T	p.Ala146Val	p.A146V	ENST00000256078	missense_variant	0.18	TRUE	HR+, HER2-	366
KRAS	12	25380276	25380276	Missense_Mutation	SNP	T	T	C	c.182A>G	p.Gln61Arg	p.Q61R	ENST00000256078	missense_variant	0.05	TRUE	HR+, HER2-	366
KRAS	12	25398281	25398281	Missense_Mutation	SNP	C	C	T	c.38G>A	p.Gly13Asp	p.G13D	ENST00000256078	missense_variant	0.09	TRUE	HR+, HER2-	366
AKT1	14	105246551	105246551	Missense_Mutation	SNP	C	C	T	c.49G>A	p.Glu17Lys	p.E17K	ENST00000349310	missense_variant,splice_region_variant	20.16	TRUE	HR+, HER2-	366
ESR1	6	152419923	152419923	Missense_Mutation	SNP	A	A	C	c.1610A>C	p.Tyr537Ser	p.Y537S	ENST00000206249	missense_variant	0.15	TRUE	HR+, HER2-	366
NTRK1	1	156843681	156843681	Missense_Mutation	SNP	G	G	T	c.1107G>T	p.Gln369His	p.Q369H	ENST00000524377	missense_variant	2.29487	FALSE	HR-, HER2-	367
TP53	17	7578479	7578479	Missense_Mutation	SNP	G	G	A	c.451C>T	p.Pro151Ser	p.P151S	ENST00000269305	missense_variant	10.7012	TRUE	HR-, HER2-	367
BRAF	7	140481402	140481402	Missense_Mutation	SNP	C	C	G	c.1406G>C	p.Gly469Ala	p.G469A	ENST00000288602	missense_variant	4.89	TRUE	Unobtainable	368
RET	10	43609979	43609979	Missense_Mutation	SNP	T	T	C	c.1931T>C	p.Phe644Ser	p.F644S	ENST00000355710	missense_variant	0.12	FALSE	HR-, HER2-	369
GATA3	10	8115952	8115953	Frame_Shift_Ins	INS	-	-	CCAC	c.1301_1304dup	p.Ser436ProfsTer72	p.S436Pfs*72	ENST00000346208	frameshift_variant	15.8	TRUE	HR-, HER2-	369
CCND1	11	69456196	69456196	Missense_Mutation	SNP	G	G	A	c.115G>A	p.Ala39Thr	p.A39T	ENST00000227507	missense_variant	0.31	FALSE	HR-, HER2-	369
AKT1	14	105246551	105246551	Missense_Mutation	SNP	C	C	T	c.49G>A	p.Glu17Lys	p.E17K	ENST00000349310	missense_variant,splice_region_variant	47.65	TRUE	HR-, HER2-	369
CDH1	16	68835610	68835611	Frame_Shift_Ins	INS	-	-	T	c.202dup	p.Tyr68LeufsTer26	p.Y68Lfs*26	ENST00000261769	frameshift_variant	7.64	TRUE	HR-, HER2-	369
CDK12	17	37687069	37687069	Missense_Mutation	SNP	C	C	G	c.3973C>G	p.Pro1325Ala	p.P1325A	ENST00000447079	missense_variant	0.13	FALSE	HR-, HER2-	369
TP53	17	7577539	7577539	Missense_Mutation	SNP	G	G	A	c.742C>T	p.Arg248Trp	p.R248W	ENST00000269305	missense_variant	28.96	TRUE	HR-, HER2-	369
SMAD4	18	48604689	48604689	Missense_Mutation	SNP	G	G	A	c.1511G>A	p.Ser504Asn	p.S504N	ENST00000342988	missense_variant	0.28	FALSE	HR-, HER2-	369
GATA3	10	8111513	8111514	Frame_Shift_Ins	INS	-	-	G	c.1003dup	p.Asp335GlyfsTer17	p.D335Gfs*17	ENST00000346208	frameshift_variant	4.27	TRUE	HR+, HER2-	370
ATM	11	108158423	108158423	Missense_Mutation	SNP	G	G	A	c.4090G>A	p.Asp1364Asn	p.D1364N	ENST00000278616	missense_variant	2.53	FALSE	HR+, HER2-	372
AKT1	14	105246544	105246544	Missense_Mutation	SNP	A	A	G	c.56T>C	p.Ile19Thr	p.I19T	ENST00000349310	missense_variant	0.55	FALSE	HR+, HER2-	372
PIK3CA	3	178916920	178916920	Missense_Mutation	SNP	G	G	A	c.307G>A	p.Glu103Lys	p.E103K	ENST00000263967	missense_variant	2.77	FALSE	HR+, HER2-	372
PIK3CA	3	178936091	178936091	Missense_Mutation	SNP	G	G	A	c.1633G>A	p.Glu545Lys	p.E545K	ENST00000263967	missense_variant	3.54	TRUE	HR+, HER2-	372
APC	5	112111421	112111421	Missense_Mutation	SNP	C	C	G	c.518C>G	p.Pro173Arg	p.P173R	ENST00000257430	missense_variant	2.68	FALSE	HR+, HER2-	372
ESR1	6	152419922	152419922	Missense_Mutation	SNP	T	T	A	c.1609T>A	p.Tyr537Asn	p.Y537N	ENST00000206249	missense_variant	2.73	TRUE	HR+, HER2-	372
ESR1	6	152419926	152419926	Missense_Mutation	SNP	A	A	G	c.1613A>G	p.Asp538Gly	p.D538G	ENST00000206249	missense_variant	0.33	TRUE	HR+, HER2-	372
NOTCH1	9	139391896	139391896	Missense_Mutation	SNP	C	C	T	c.6295G>A	p.Asp2099Asn	p.D2099N	ENST00000277541	missense_variant	3.39	FALSE	HR+, HER2-	372
ARID1A	1	27107090	27107090	Missense_Mutation	SNP	C	C	T	c.6701C>T	p.Ala2234Val	p.A2234V	ENST00000324856	missense_variant	5.64	FALSE	HR-, HER2-	373
TP53	17	7578461	7578461	Missense_Mutation	SNP	C	C	A	c.469G>T	p.Val157Phe	p.V157F	ENST00000269305	missense_variant	8.26	TRUE	HR-, HER2-	373
TP53	17	7579420	7579420	Frame_Shift_Del	DEL	G	G	-	c.267del	p.Ser90ProfsTer33	p.S90Pfs*33	ENST00000269305	frameshift_variant	0.18	TRUE	HR-, HER2-	373
PIK3CA	3	178952013	178952013	Missense_Mutation	SNP	G	G	A	c.3068G>A	p.Arg1023Gln	p.R1023Q	ENST00000263967	missense_variant	2.91	TRUE	HR-, HER2-	373
AR	X	66766255	66766255	Missense_Mutation	SNP	G	G	A	c.1267G>A	p.Gly423Ser	p.G423S	ENST00000374690	missense_variant	0.1	FALSE	HR-, HER2-	373
GATA3	10	8111499	8111509	Frame_Shift_Del	DEL	AGGAGGAATGC	AGGAGGAATGC	-	c.985_995del	p.Arg329GlnfsTer19	p.R329Qfs*19	ENST00000346208	frameshift_variant	3.39	TRUE	HR+, HER2-	374
PIK3CA	3	178936091	178936091	Missense_Mutation	SNP	G	G	A	c.1633G>A	p.Glu545Lys	p.E545K	ENST00000263967	missense_variant	6.43	TRUE	HR+, HER2-	374
TP53	17	7577124	7577124	Missense_Mutation	SNP	C	C	T	c.814G>A	p.Val272Met	p.V272M	ENST00000269305	missense_variant	31.49	TRUE	HR+, HER2-	375
PIK3CA	3	178952085	178952085	Missense_Mutation	SNP	A	A	G	c.3140A>G	p.His1047Arg	p.H1047R	ENST00000263967	missense_variant	40.63	TRUE	HR+, HER2-	375
CDKN2A	9	21971111	21971111	Missense_Mutation	SNP	G	G	A	c.247C>T	p.His83Tyr	p.H83Y	ENST00000304494	missense_variant	28.94	TRUE	HR+, HER2-	375
RIT1	1	155874142	155874142	Missense_Mutation	SNP	A	A	G	c.389T>C	p.Val130Ala	p.V130A	ENST00000368323	missense_variant	0.11	FALSE	HR-, HER2+	378
PTEN	10	89717609	89717609	Splice_Site	SNP	G	G	C	c.635-1G>C		p.X212_splice	ENST00000371953	splice_acceptor_variant	0.73	TRUE	HR-, HER2+	378
PTEN	10	89717624	89717624	Missense_Mutation	SNP	G	G	C	c.649G>C	p.Val217Leu	p.V217L	ENST00000371953	missense_variant	0.8	TRUE	HR-, HER2+	378
PTEN	10	89717638	89717638	Missense_Mutation	SNP	G	G	C	c.663G>C	p.Lys221Asn	p.K221N	ENST00000371953	missense_variant	0.91	FALSE	HR-, HER2+	378
PTEN	10	89717644	89717644	Missense_Mutation	SNP	G	G	C	c.669G>C	p.Lys223Asn	p.K223N	ENST00000371953	missense_variant	0.91	FALSE	HR-, HER2+	378
BRCA2	13	32903630	32903630	Splice_Site	SNP	G	G	A	c.681+1G>A		p.X227_splice	ENST00000380152	splice_donor_variant	25	TRUE	HR-, HER2+	378
BRCA2	13	32910455	32910455	Frame_Shift_Del	DEL	C	C	-	c.1964del	p.Pro655GlnfsTer5	p.P655Qfs*5	ENST00000380152	frameshift_variant	1.35	TRUE	HR-, HER2+	378
TP53	17	7572943	7572950	Frame_Shift_Del	DEL	CCTTCTGT	CCTTCTGT	-	c.1159_1166del	p.Thr387AlafsTer2	p.T387Afs*2	ENST00000269305	frameshift_variant	0.08	TRUE	HR-, HER2+	378
TP53	17	7578550	7578550	Missense_Mutation	SNP	G	G	T	c.380C>A	p.Ser127Tyr	p.S127Y	ENST00000269305	missense_variant	4.56	TRUE	HR-, HER2+	378
ESR1	6	152419926	152419926	Missense_Mutation	SNP	A	A	G	c.1613A>G	p.Asp538Gly	p.D538G	ENST00000206249	missense_variant	0.54	TRUE	Unobtainable	379
GATA3	10	8115874	8115875	Frame_Shift_Ins	INS	-	-	T	c.1220_1221insT	p.Pro408AlafsTer99	p.P408Afs*99	ENST00000346208	frameshift_variant	0.3	TRUE	HR+, HER2-	380
SMAD4	18	48581177	48581178	Nonsense_Mutation	INS	-	-	AATA	c.482_485dup	p.Tyr162Ter	p.Y162*	ENST00000342988	stop_gained,frameshift_variant	0.43	TRUE	HR+, HER2-	380
ESR1	6	152419920	152419920	Missense_Mutation	SNP	T	T	C	c.1607T>C	p.Leu536Pro	p.L536P	ENST00000206249	missense_variant	0.3	TRUE	HR+, HER2-	380
ESR1	6	152415537	152415537	Missense_Mutation	SNP	T	T	C	c.1387T>C	p.Ser463Pro	p.S463P	ENST00000206249	missense_variant	3.24	TRUE	HR+, HER2-	381
JAK2	9	5073770	5073770	Missense_Mutation	SNP	G	G	T	c.1849G>T	p.Val617Phe	p.V617F	ENST00000381652	missense_variant	12.16	TRUE	HR+, HER2-	381
TP53	17	7577556	7577556	Missense_Mutation	SNP	C	C	T	c.725G>A	p.Cys242Tyr	p.C242Y	ENST00000269305	missense_variant	0.22	TRUE	HR-, HER2-	382
ERBB2	17	37872115	37872115	Missense_Mutation	SNP	C	C	T	c.1436C>T	p.Thr479Met	p.T479M	ENST00000269571	missense_variant	0.36	FALSE	HR+, HER2-	383
PIK3CA	3	178952085	178952085	Missense_Mutation	SNP	A	A	G	c.3140A>G	p.His1047Arg	p.H1047R	ENST00000263967	missense_variant	21.88	TRUE	HR+, HER2-	383
ESR1	6	152419920	152419920	Missense_Mutation	SNP	T	T	A	c.1607T>A	p.Leu536His	p.L536H	ENST00000206249	missense_variant	0.21	TRUE	HR+, HER2-	383
ESR1	6	152419926	152419926	Missense_Mutation	SNP	A	A	G	c.1613A>G	p.Asp538Gly	p.D538G	ENST00000206249	missense_variant	17.72	TRUE	HR+, HER2-	383
BRAF	7	140494248	140494248	Missense_Mutation	SNP	G	G	C	c.1000C>G	p.Pro334Ala	p.P334A	ENST00000288602	missense_variant	20.49	FALSE	HR+, HER2-	383
NF1	17	29654553	29654553	Nonsense_Mutation	SNP	C	C	T	c.5305C>T	p.Arg1769Ter	p.R1769*	ENST00000358273	stop_gained	0.63	TRUE	Unobtainable	384
TP53	17	7577527	7577527	Missense_Mutation	SNP	G	G	C	c.754C>G	p.Leu252Val	p.L252V	ENST00000269305	missense_variant	0.21	TRUE	Unobtainable	384
PIK3CA	3	178916936	178916936	Missense_Mutation	SNP	G	G	A	c.323G>A	p.Arg108His	p.R108H	ENST00000263967	missense_variant	1.28	TRUE	Unobtainable	384
EGFR	7	55269428	55269428	Missense_Mutation	SNP	A	A	G	c.3115A>G	p.Ser1039Gly	p.S1039G	ENST00000275493	missense_variant,splice_region_variant	0.19	FALSE	Unobtainable	384
GATA3	10	8111458	8111459	Frame_Shift_Ins	INS	-	-	G	c.945dup	p.Ser316ValfsTer36	p.S316Vfs*36	ENST00000346208	frameshift_variant	0.45	TRUE	HR+, HER2-	385
VHL	3	10183872	10183872	Splice_Site	SNP	G	G	T	c.340+1G>T		p.X114_splice	ENST00000256474	splice_donor_variant	0.13	TRUE	HR+, HER2-	386
PIK3CA	3	178936082	178936082	Missense_Mutation	SNP	G	G	A	c.1624G>A	p.Glu542Lys	p.E542K	ENST00000263967	missense_variant	20.64	TRUE	HR+, HER2-	386
BRCA2	13	32968923	32968923	Missense_Mutation	SNP	G	G	A	c.9354G>A	p.Met3118Ile	p.M3118I	ENST00000380152	missense_variant	0.13	FALSE	HR+, HER2-	387
TP53	17	7577099	7577099	Missense_Mutation	SNP	C	C	T	c.839G>A	p.Arg280Lys	p.R280K	ENST00000269305	missense_variant	10.28	TRUE	HR+, HER2-	387
PIK3CA	3	178936082	178936082	Missense_Mutation	SNP	G	G	A	c.1624G>A	p.Glu542Lys	p.E542K	ENST00000263967	missense_variant	9.75	TRUE	HR+, HER2-	387
ESR1	6	152332832	152332832	Missense_Mutation	SNP	G	G	C	c.1138G>C	p.Glu380Gln	p.E380Q	ENST00000206249	missense_variant	8.1	TRUE	HR+, HER2-	387
ARID1A	1	27106908	27106909	Frame_Shift_Ins	INS	-	-	CT	c.6520_6521dup	p.Ala2175TrpfsTer26	p.A2175Wfs*26	ENST00000324856	frameshift_variant	12.49	TRUE	HR-, HER2-	388
BRCA2	13	32944603	32944603	Missense_Mutation	SNP	G	G	C	c.8396G>C	p.Arg2799Thr	p.R2799T	ENST00000380152	missense_variant	0.24	FALSE	HR-, HER2-	388
RAF1	3	12626123	12626123	Missense_Mutation	SNP	G	G	C	c.1837C>G	p.Leu613Val	p.L613V	ENST00000251849	missense_variant	5.07	TRUE	HR-, HER2-	388
KIT	4	55598038	55598038	Splice_Region	SNP	C	C	T	c.2235C>T	p.Gly745=	p.G745=	ENST00000288135	splice_region_variant,synonymous_variant	1.17	TRUE	HR-, HER2-	388
GATA3	10	8115953	8115953	Frame_Shift_Del	DEL	C	C	-	c.1300del	p.His434ThrfsTer41	p.H434Tfs*41	ENST00000346208	frameshift_variant	14.06	TRUE	HR+, HER2-	389
KRAS	12	25380275	25380275	Missense_Mutation	SNP	T	T	G	c.183A>C	p.Gln61His	p.Q61H	ENST00000256078	missense_variant	0.13	TRUE	HR+, HER2-	389
MTOR	1	11298606	11298606	Missense_Mutation	SNP	G	G	A	c.1855C>T	p.Arg619Cys	p.R619C	ENST00000361445	missense_variant	5.61	FALSE	HR+, HER2-	390
GATA3	10	8111502	8111503	Frame_Shift_Ins	INS	-	-	G	c.990dup	p.Asn331GlufsTer21	p.N331Efs*21	ENST00000346208	frameshift_variant	5.03	TRUE	HR+, HER2-	390
RB1	13	48878086	48878086	Missense_Mutation	SNP	C	C	G	c.38C>G	p.Ala13Gly	p.A13G	ENST00000267163	missense_variant	0.56	FALSE	HR+, HER2-	390
EGFR	7	55233024	55233024	Missense_Mutation	SNP	G	G	A	c.1774G>A	p.Val592Ile	p.V592I	ENST00000275493	missense_variant	0.15	FALSE	HR+, HER2-	390
TSC1	9	135771733	135771733	Missense_Mutation	SNP	T	T	G	c.3384A>C	p.Glu1128Asp	p.E1128D	ENST00000298552	missense_variant	2.59	FALSE	HR+, HER2-	390
TP53	17	7578461	7578461	Missense_Mutation	SNP	C	C	A	c.469G>T	p.Val157Phe	p.V157F	ENST00000269305	missense_variant	0.15	TRUE	HR+, HER2-	391
PIK3CA	3	178952084	178952084	Missense_Mutation	SNP	C	C	T	c.3139C>T	p.His1047Tyr	p.H1047Y	ENST00000263967	missense_variant	0.24	TRUE	HR+, HER2-	391
NOTCH1	9	139399392	139399392	Missense_Mutation	SNP	T	T	A	c.4751A>T	p.Gln1584Leu	p.Q1584L	ENST00000277541	missense_variant	0.14	FALSE	HR+, HER2-	391
BRCA2	13	32913552	32913552	Missense_Mutation	SNP	T	T	G	c.5060T>G	p.Leu1687Arg	p.L1687R	ENST00000380152	missense_variant	0.32	FALSE	HR-, HER2+	392
ERBB2	17	37871713	37871713	Missense_Mutation	SNP	T	T	C	c.1237T>C	p.Ser413Pro	p.S413P	ENST00000269571	missense_variant	0.13	FALSE	HR-, HER2+	392
TP53	17	7578556	7578556	Splice_Site	SNP	T	T	G	c.376-2A>C		p.X126_splice	ENST00000269305	splice_acceptor_variant	6.72	TRUE	HR-, HER2+	392
PIK3CA	3	178938873	178938873	Missense_Mutation	SNP	A	A	T	c.2115A>T	p.Gln705His	p.Q705H	ENST00000263967	missense_variant	0.37	FALSE	HR-, HER2+	392
AKT1	14	105246551	105246551	Missense_Mutation	SNP	C	C	T	c.49G>A	p.Glu17Lys	p.E17K	ENST00000349310	missense_variant,splice_region_variant	15.47	TRUE	Unobtainable	393
BRCA1	17	41244710	41244710	Missense_Mutation	SNP	G	G	C	c.2838C>G	p.Ile946Met	p.I946M	ENST00000357654	missense_variant	0.1	FALSE	Unobtainable	393
APC	5	112170823	112170823	Missense_Mutation	SNP	G	G	A	c.1919G>A	p.Arg640Gln	p.R640Q	ENST00000257430	missense_variant	0.19	TRUE	Unobtainable	393
ESR1	6	152332832	152332832	Missense_Mutation	SNP	G	G	C	c.1138G>C	p.Glu380Gln	p.E380Q	ENST00000206249	missense_variant	0.21	TRUE	Unobtainable	393
ESR1	6	152419920	152419921	Missense_Mutation	DNP	TC	TC	AG	c.1607_1608delinsAG	p.Leu536Gln	p.L536Q	ENST00000206249	missense_variant	6.73	TRUE	Unobtainable	393
ESR1	6	152419922	152419922	Missense_Mutation	SNP	T	T	A	c.1609T>A	p.Tyr537Asn	p.Y537N	ENST00000206249	missense_variant	1.29	TRUE	Unobtainable	393
ESR1	6	152419923	152419923	Missense_Mutation	SNP	A	A	C	c.1610A>C	p.Tyr537Ser	p.Y537S	ENST00000206249	missense_variant	0.26	TRUE	Unobtainable	393
ESR1	6	152419926	152419926	Missense_Mutation	SNP	A	A	G	c.1613A>G	p.Asp538Gly	p.D538G	ENST00000206249	missense_variant	1.28	TRUE	Unobtainable	393
ESR1	6	152420031	152420031	Missense_Mutation	SNP	C	C	T	c.1718C>T	p.Ser573Phe	p.S573F	ENST00000206249	missense_variant	1.58	FALSE	Unobtainable	393
EGFR	7	55224489	55224489	Missense_Mutation	SNP	G	G	A	c.1171G>A	p.Glu391Lys	p.E391K	ENST00000275493	missense_variant	1.49	FALSE	Unobtainable	393
AR	X	66942714	66942714	Missense_Mutation	SNP	G	G	A	c.2495G>A	p.Arg832Gln	p.R832Q	ENST00000374690	missense_variant	0.66	FALSE	Unobtainable	393
TP53	17	7578508	7578508	Missense_Mutation	SNP	C	C	T	c.422G>A	p.Cys141Tyr	p.C141Y	ENST00000269305	missense_variant	3.26	TRUE	HR+, HER2-	394
NF1	17	29556218	29556218	Missense_Mutation	SNP	C	C	A	c.2585C>A	p.Thr862Asn	p.T862N	ENST00000358273	missense_variant	0.51	FALSE	HR+, HER2-	395
NF1	17	29654619	29654619	Missense_Mutation	SNP	A	A	G	c.5371A>G	p.Ile1791Val	p.I1791V	ENST00000358273	missense_variant	1.7	FALSE	HR+, HER2-	395
ESR1	6	152419920	152419920	Missense_Mutation	SNP	T	T	A	c.1607T>A	p.Leu536His	p.L536H	ENST00000206249	missense_variant	0.54	TRUE	HR+, HER2-	395
ESR1	6	152419922	152419922	Missense_Mutation	SNP	T	T	A	c.1609T>A	p.Tyr537Asn	p.Y537N	ENST00000206249	missense_variant	0.13	TRUE	HR+, HER2-	395
ESR1	6	152419923	152419923	Missense_Mutation	SNP	A	A	C	c.1610A>C	p.Tyr537Ser	p.Y537S	ENST00000206249	missense_variant	0.46	TRUE	HR+, HER2-	395
ESR1	6	152419926	152419926	Missense_Mutation	SNP	A	A	G	c.1613A>G	p.Asp538Gly	p.D538G	ENST00000206249	missense_variant	1.21	TRUE	HR+, HER2-	395
TSC1	9	135781073	135781073	Frame_Shift_Del	DEL	G	G	-	c.1892del	p.Ala631GlufsTer22	p.A631Efs*22	ENST00000298552	frameshift_variant	0.08	TRUE	HR+, HER2-	395
TP53	17	7577100	7577100	Missense_Mutation	SNP	T	T	C	c.838A>G	p.Arg280Gly	p.R280G	ENST00000269305	missense_variant	0.95	TRUE	HR+, HER2-	396
FGFR1	8	38273417	38273417	Nonsense_Mutation	SNP	G	G	A	c.1918C>T	p.Arg640Ter	p.R640*	ENST00000425967	stop_gained	0.26	FALSE	HR+, HER2-	396
TP53	17	7577156	7577156	Splice_Site	SNP	C	C	T	c.783-1G>A		p.X261_splice	ENST00000269305	splice_acceptor_variant	45.63	TRUE	HR+, HER2-	399
ESR1	6	152419926	152419926	Missense_Mutation	SNP	A	A	G	c.1613A>G	p.Asp538Gly	p.D538G	ENST00000206249	missense_variant	20.99	TRUE	HR+, HER2-	399
TP53	17	7578206	7578207	Frame_Shift_Ins	INS	-	-	A	c.642dup	p.Ser215Ter	p.S215*	ENST00000269305	frameshift_variant	20.81	TRUE	HR+, HER2-	400
FGFR2	10	123274734	123274734	Missense_Mutation	SNP	A	A	G	c.1184T>C	p.Val395Ala	p.V395A	ENST00000358487	missense_variant	0.16	FALSE	HR+, HER2-	401
PIK3CA	3	178936091	178936091	Missense_Mutation	SNP	G	G	A	c.1633G>A	p.Glu545Lys	p.E545K	ENST00000263967	missense_variant	21.23	TRUE	HR+, HER2-	401
ESR1	6	152419923	152419923	Missense_Mutation	SNP	A	A	C	c.1610A>C	p.Tyr537Ser	p.Y537S	ENST00000206249	missense_variant	19.32	TRUE	HR+, HER2-	401
FGFR1	8	38272102	38272102	Missense_Mutation	SNP	G	G	A	c.2116C>T	p.Arg706Trp	p.R706W	ENST00000425967	missense_variant	2.1	FALSE	HR+, HER2-	401
BRCA2	13	32903605	32903606	Frame_Shift_Del	DEL	TG	TG	-	c.658_659del	p.Val220IlefsTer4	p.V220Ifs*4	ENST00000380152	frameshift_variant	17.3	TRUE	HR+, HER2-	402
PIK3CA	3	178936091	178936091	Missense_Mutation	SNP	G	G	A	c.1633G>A	p.Glu545Lys	p.E545K	ENST00000263967	missense_variant	17.99	TRUE	HR+, HER2-	402
ESR1	6	152419923	152419923	Missense_Mutation	SNP	A	A	C	c.1610A>C	p.Tyr537Ser	p.Y537S	ENST00000206249	missense_variant	9.69	TRUE	HR+, HER2-	402
ESR1	6	152419926	152419926	Missense_Mutation	SNP	A	A	G	c.1613A>G	p.Asp538Gly	p.D538G	ENST00000206249	missense_variant	5.51	TRUE	HR+, HER2-	402
TP53	17	7577538	7577538	Missense_Mutation	SNP	C	C	T	c.743G>A	p.Arg248Gln	p.R248Q	ENST00000269305	missense_variant	27.55	TRUE	HR+, HER2-	403
PIK3CA	3	178936091	178936091	Missense_Mutation	SNP	G	G	A	c.1633G>A	p.Glu545Lys	p.E545K	ENST00000263967	missense_variant	44.45	TRUE	HR+, HER2-	403
TP53	17	7578534	7578534	Missense_Mutation	SNP	C	C	A	c.396G>T	p.Lys132Asn	p.K132N	ENST00000269305	missense_variant	1.86	TRUE	HR-, HER2+	405
PIK3CA	3	178952085	178952085	Missense_Mutation	SNP	A	A	G	c.3140A>G	p.His1047Arg	p.H1047R	ENST00000263967	missense_variant	0.85	TRUE	HR-, HER2+	405
EGFR	7	55210049	55210049	Missense_Mutation	SNP	G	G	T	c.159G>T	p.Arg53Ser	p.R53S	ENST00000275493	missense_variant	0.1	FALSE	HR-, HER2+	405
ESR1	6	152419922	152419922	Missense_Mutation	SNP	T	T	A	c.1609T>A	p.Tyr537Asn	p.Y537N	ENST00000206249	missense_variant	22.59	TRUE	HR+, HER2-	406
NTRK1	1	156843643	156843643	Missense_Mutation	SNP	G	G	A	c.1069G>A	p.Gly357Ser	p.G357S	ENST00000524377	missense_variant	0.23	FALSE	HR+, HER2-	407
ARID1A	1	27088658	27088659	Frame_Shift_Ins	INS	-	-	C	c.2272dup	p.Gln758ProfsTer59	p.Q758Pfs*59	ENST00000324856	frameshift_variant	0.06	TRUE	HR+, HER2-	407
ARID1A	1	27106165	27106165	Nonsense_Mutation	SNP	G	G	T	c.5776G>T	p.Gly1926Ter	p.G1926*	ENST00000324856	stop_gained	0.17	TRUE	HR+, HER2-	407
ARID1A	1	27107084	27107084	Missense_Mutation	SNP	G	G	T	c.6695G>T	p.Arg2232Leu	p.R2232L	ENST00000324856	missense_variant	0.26	FALSE	HR+, HER2-	407
ARID1A	1	27107182	27107182	Frame_Shift_Del	DEL	C	C	-	c.6794del	p.Pro2265ArgfsTer2	p.P2265Rfs*2	ENST00000324856	frameshift_variant	0.32	TRUE	HR+, HER2-	407
RET	10	43617418	43617418	Missense_Mutation	SNP	G	G	A	c.2755G>A	p.Ala919Thr	p.A919T	ENST00000355710	missense_variant	0.12	TRUE	HR+, HER2-	407
PTEN	10	89711992	89711992	Missense_Mutation	SNP	C	C	G	c.610C>G	p.Pro204Ala	p.P204A	ENST00000371953	missense_variant	0.3	FALSE	HR+, HER2-	407
ATM	11	108206574	108206574	Splice_Region	SNP	C	C	T	c.8154C>T	p.Gly2718=	p.G2718=	ENST00000278616	splice_region_variant,synonymous_variant	0.18	TRUE	HR+, HER2-	407
BRCA2	13	32912174	32912174	Missense_Mutation	SNP	A	A	G	c.3682A>G	p.Asn1228Asp	p.N1228D	ENST00000380152	missense_variant	0.1	TRUE	HR+, HER2-	407
AKT1	14	105243018	105243018	Missense_Mutation	SNP	G	G	A	c.265C>T	p.His89Tyr	p.H89Y	ENST00000349310	missense_variant	0.22	FALSE	HR+, HER2-	407
CDH1	16	68835596	68835596	Nonsense_Mutation	SNP	C	C	T	c.187C>T	p.Arg63Ter	p.R63*	ENST00000261769	stop_gained	23.93	TRUE	HR+, HER2-	407
NF1	17	29562982	29562982	Missense_Mutation	SNP	G	G	A	c.3917G>A	p.Arg1306Gln	p.R1306Q	ENST00000358273	missense_variant	1.97	FALSE	HR+, HER2-	407
CDK12	17	37657598	37657598	Missense_Mutation	SNP	T	T	A	c.2515T>A	p.Phe839Ile	p.F839I	ENST00000447079	missense_variant	0.16	FALSE	HR+, HER2-	407
ERBB2	17	37880220	37880220	Missense_Mutation	SNP	T	T	C	c.2264T>C	p.Leu755Ser	p.L755S	ENST00000269571	missense_variant	23.64	TRUE	HR+, HER2-	407
ERBB2	17	37881332	37881332	Missense_Mutation	SNP	G	G	A	c.2524G>A	p.Val842Ile	p.V842I	ENST00000269571	missense_variant	0.37	TRUE	HR+, HER2-	407
BRCA1	17	41246128	41246128	Missense_Mutation	SNP	A	A	C	c.1420T>G	p.Leu474Val	p.L474V	ENST00000357654	missense_variant	0.13	FALSE	HR+, HER2-	407
TP53	17	7577121	7577121	Missense_Mutation	SNP	G	G	A	c.817C>T	p.Arg273Cys	p.R273C	ENST00000269305	missense_variant	0.52	TRUE	HR+, HER2-	407
TP53	17	7578205	7578205	Missense_Mutation	SNP	C	C	T	c.644G>A	p.Ser215Asn	p.S215N	ENST00000269305	missense_variant	0.12	TRUE	HR+, HER2-	407
TP53	17	7578403	7578403	Missense_Mutation	SNP	C	C	T	c.527G>A	p.Cys176Tyr	p.C176Y	ENST00000269305	missense_variant	0.27	TRUE	HR+, HER2-	407
TP53	17	7578448	7578448	Missense_Mutation	SNP	G	G	T	c.482C>A	p.Ala161Asp	p.A161D	ENST00000269305	missense_variant	0.32	TRUE	HR+, HER2-	407
SMAD4	18	48591919	48591919	Missense_Mutation	SNP	G	G	A	c.1082G>A	p.Arg361His	p.R361H	ENST00000342988	missense_variant	0.54	TRUE	HR+, HER2-	407
SMAD4	18	48603020	48603020	Missense_Mutation	SNP	C	C	T	c.1321C>T	p.Arg441Cys	p.R441C	ENST00000342988	missense_variant	0.19	TRUE	HR+, HER2-	407
RHOA	3	49412973	49412973	Missense_Mutation	SNP	C	C	T	c.50G>A	p.Gly17Glu	p.G17E	ENST00000418115	missense_variant	22.85	TRUE	HR+, HER2-	407
FBXW7	4	153249384	153249384	Missense_Mutation	SNP	C	C	T	c.1394G>A	p.Arg465His	p.R465H	ENST00000281708	missense_variant	0.69	TRUE	HR+, HER2-	407
FBXW7	4	153249385	153249385	Missense_Mutation	SNP	G	G	A	c.1393C>T	p.Arg465Cys	p.R465C	ENST00000281708	missense_variant	0.63	TRUE	HR+, HER2-	407
FGFR3	4	1806099	1806099	Missense_Mutation	SNP	A	A	C	c.1118A>C	p.Tyr373Ser	p.Y373S	ENST00000260795	missense_variant	0.59	TRUE	HR+, HER2-	407
PDGFRA	4	55138684	55138684	Missense_Mutation	SNP	A	A	C	c.1361A>C	p.Lys454Thr	p.K454T	ENST00000257290	missense_variant	0.21	FALSE	HR+, HER2-	407
KIT	4	55602774	55602774	Splice_Region	SNP	A	A	G	c.2595A>G	p.Leu865=	p.L865=	ENST00000288135	splice_region_variant,synonymous_variant	0.1	TRUE	HR+, HER2-	407
TERT	5	1279527	1279527	Missense_Mutation	SNP	G	G	A	c.2009C>T	p.Ala670Val	p.A670V	ENST00000310581	missense_variant	0.35	FALSE	HR+, HER2-	407
ESR1	6	152265445	152265445	Missense_Mutation	SNP	C	C	T	c.898C>T	p.Arg300Cys	p.R300C	ENST00000206249	missense_variant	1.29	FALSE	HR+, HER2-	407
ESR1	6	152332821	152332821	Missense_Mutation	SNP	T	T	C	c.1127T>C	p.Val376Ala	p.V376A	ENST00000206249	missense_variant	0.24	FALSE	HR+, HER2-	407
BRAF	7	140434413	140434413	Missense_Mutation	SNP	G	G	A	c.2285C>T	p.Ala762Val	p.A762V	ENST00000288602	missense_variant	0.2	FALSE	HR+, HER2-	407
BRAF	7	140434488	140434488	Missense_Mutation	SNP	C	C	G	c.2210G>C	p.Gly737Ala	p.G737A	ENST00000288602	missense_variant	0.1	FALSE	HR+, HER2-	407
BRAF	7	140481429	140481429	Missense_Mutation	SNP	C	C	T	c.1379G>A	p.Gly460Glu	p.G460E	ENST00000288602	missense_variant	0.26	FALSE	HR+, HER2-	407
CDKN2A	9	21971053	21971053	Missense_Mutation	SNP	G	G	A	c.305C>T	p.Ala102Val	p.A102V	ENST00000304494	missense_variant	0.1	FALSE	HR+, HER2-	407
ARID1A	1	27057809	27057809	Missense_Mutation	SNP	C	C	G	c.1517C>G	p.Ser506Cys	p.S506C	ENST00000324856	missense_variant	3.41	FALSE	HR+, HER2-	408
ARID1A	1	27105554	27105554	Missense_Mutation	SNP	G	G	A	c.5165G>A	p.Arg1722Gln	p.R1722Q	ENST00000324856	missense_variant	0.15	FALSE	HR+, HER2-	408
PTEN	10	89720799	89720802	Frame_Shift_Del	DEL	TACT	TACT	-	c.955_958del	p.Thr319Ter	p.T319*	ENST00000371953	frameshift_variant	11.44	TRUE	HR+, HER2-	408
HNF1A	12	121431484	121431484	Missense_Mutation	SNP	G	G	A	c.688G>A	p.Glu230Lys	p.E230K	ENST00000257555	missense_variant	0.21	FALSE	HR+, HER2-	408
BRCA1	17	41243569	41243569	Nonsense_Mutation	SNP	G	G	A	c.3979C>T	p.Gln1327Ter	p.Q1327*	ENST00000357654	stop_gained	0.84	TRUE	HR+, HER2-	408
TP53	17	7577022	7577022	Nonsense_Mutation	SNP	G	G	A	c.916C>T	p.Arg306Ter	p.R306*	ENST00000269305	stop_gained	10.89	TRUE	HR+, HER2-	408
TP53	17	7577120	7577120	Missense_Mutation	SNP	C	C	T	c.818G>A	p.Arg273His	p.R273H	ENST00000269305	missense_variant	0.15	TRUE	HR+, HER2-	408
STK11	19	1207069	1207069	Missense_Mutation	SNP	G	G	A	c.157G>A	p.Asp53Asn	p.D53N	ENST00000326873	missense_variant	3.32	FALSE	HR+, HER2-	408
PIK3CA	3	178928079	178928079	Missense_Mutation	SNP	G	G	A	c.1357G>A	p.Glu453Lys	p.E453K	ENST00000263967	missense_variant	0.42	TRUE	HR+, HER2-	408
PIK3CA	3	178936082	178936082	Missense_Mutation	SNP	G	G	A	c.1624G>A	p.Glu542Lys	p.E542K	ENST00000263967	missense_variant	0.81	TRUE	HR+, HER2-	408
PIK3CA	3	178936091	178936091	Missense_Mutation	SNP	G	G	A	c.1633G>A	p.Glu545Lys	p.E545K	ENST00000263967	missense_variant	0.64	TRUE	HR+, HER2-	408
PIK3CA	3	178938934	178938934	Missense_Mutation	SNP	G	G	A	c.2176G>A	p.Glu726Lys	p.E726K	ENST00000263967	missense_variant	0.21	TRUE	HR+, HER2-	408
PIK3CA	3	178947162	178947162	Missense_Mutation	SNP	G	G	C	c.2598G>C	p.Leu866Phe	p.L866F	ENST00000263967	missense_variant	0.22	FALSE	HR+, HER2-	408
APC	5	112176812	112176812	Missense_Mutation	SNP	G	G	C	c.5521G>C	p.Asp1841His	p.D1841H	ENST00000257430	missense_variant	0.65	FALSE	HR+, HER2-	408
ESR1	6	152382188	152382188	Missense_Mutation	SNP	C	C	A	c.1298C>A	p.Ser433Tyr	p.S433Y	ENST00000206249	missense_variant	0.36	FALSE	HR+, HER2-	408
EZH2	7	148508733	148508733	Nonsense_Mutation	SNP	G	G	C	c.1931C>G	p.Ser644Ter	p.S644*	ENST00000320356	stop_gained	0.1	TRUE	HR+, HER2-	408
EGFR	7	55270234	55270234	Missense_Mutation	SNP	G	G	C	c.3187G>C	p.Asp1063His	p.D1063H	ENST00000275493	missense_variant	1.87	FALSE	HR+, HER2-	408
AR	X	66766520	66766520	Missense_Mutation	SNP	G	G	C	c.1532G>C	p.Arg511Thr	p.R511T	ENST00000374690	missense_variant	0.14	FALSE	HR+, HER2-	408
ERBB2	17	37880220	37880220	Missense_Mutation	SNP	T	T	C	c.2264T>C	p.Leu755Ser	p.L755S	ENST00000269571	missense_variant	24.62	TRUE	HR+, HER2+	409
BRCA1	17	41245339	41245339	Frame_Shift_Del	DEL	T	T	-	c.2209del	p.Thr737GlnfsTer16	p.T737Qfs*16	ENST00000357654	frameshift_variant	0.66	TRUE	HR+, HER2+	409
BRCA1	17	41258486	41258486	Missense_Mutation	SNP	C	C	T	c.199G>A	p.Asp67Asn	p.D67N	ENST00000357654	missense_variant	0.46	TRUE	HR+, HER2+	409
TP53	17	7578484	7578484	Missense_Mutation	SNP	G	G	A	c.446C>T	p.Ser149Phe	p.S149F	ENST00000269305	missense_variant	37.13	TRUE	HR+, HER2+	409
PIK3CA	3	178922364	178922364	Missense_Mutation	SNP	G	G	A	c.1133G>A	p.Cys378Tyr	p.C378Y	ENST00000263967	missense_variant	1.78	TRUE	HR+, HER2+	409
PIK3CA	3	178952085	178952085	Missense_Mutation	SNP	A	A	G	c.3140A>G	p.His1047Arg	p.H1047R	ENST00000263967	missense_variant	36.52	TRUE	HR+, HER2+	409
CDH1	16	68847387	68847387	Missense_Mutation	SNP	A	A	G	c.1309A>G	p.Lys437Glu	p.K437E	ENST00000261769	missense_variant	0.21	FALSE	HR-, HER2-	410
TP53	17	7578204	7578204	Missense_Mutation	SNP	A	A	C	c.645T>G	p.Ser215Arg	p.S215R	ENST00000269305	missense_variant	1.84	TRUE	HR-, HER2-	410
TP53	17	7579346	7579348	In_Frame_Del	DEL	AAG	AAG	-	c.339_341del	p.Phe113del	p.F113del	ENST00000269305	inframe_deletion	0.242768	TRUE	HR+, HER2-	411
ESR1	6	152419923	152419923	Missense_Mutation	SNP	A	A	G	c.1610A>G	p.Tyr537Cys	p.Y537C	ENST00000206249	missense_variant	0.127017	TRUE	HR+, HER2-	411
TP53	17	7578406	7578406	Missense_Mutation	SNP	C	C	T	c.524G>A	p.Arg175His	p.R175H	ENST00000269305	missense_variant	37.52	TRUE	HR-, HER2-	412
BRCA2	13	32912973	32912973	Missense_Mutation	SNP	G	G	A	c.4481G>A	p.Ser1494Asn	p.S1494N	ENST00000380152	missense_variant	0.25	FALSE	HR+, HER2+	413
ERBB2	17	37880261	37880261	Missense_Mutation	SNP	G	G	T	c.2305G>T	p.Asp769Tyr	p.D769Y	ENST00000269571	missense_variant,splice_region_variant	0.22	TRUE	HR+, HER2+	413
PIK3CA	3	178921567	178921567	Missense_Mutation	SNP	A	A	G	c.1049A>G	p.Asp350Gly	p.D350G	ENST00000263967	missense_variant	0.29	TRUE	HR+, HER2+	413
ARID1A	1	27057835	27057835	Nonsense_Mutation	SNP	C	C	T	c.1543C>T	p.Gln515Ter	p.Q515*	ENST00000324856	stop_gained	43.91	TRUE	Unobtainable	414
KRAS	12	25398284	25398284	Missense_Mutation	SNP	C	C	T	c.35G>A	p.Gly12Asp	p.G12D	ENST00000256078	missense_variant	0.09	TRUE	Unobtainable	414
PIK3CA	3	178936091	178936091	Missense_Mutation	SNP	G	G	A	c.1633G>A	p.Glu545Lys	p.E545K	ENST00000263967	missense_variant	47.3	TRUE	Unobtainable	414
ESR1	6	152332832	152332832	Missense_Mutation	SNP	G	G	C	c.1138G>C	p.Glu380Gln	p.E380Q	ENST00000206249	missense_variant	2.79	TRUE	Unobtainable	414
ESR1	6	152419923	152419923	Missense_Mutation	SNP	A	A	C	c.1610A>C	p.Tyr537Ser	p.Y537S	ENST00000206249	missense_variant	0.04	TRUE	Unobtainable	414
ESR1	6	152419926	152419926	Missense_Mutation	SNP	A	A	G	c.1613A>G	p.Asp538Gly	p.D538G	ENST00000206249	missense_variant	13.68	TRUE	Unobtainable	414
NOTCH1	9	139390591	139390591	Missense_Mutation	SNP	C	C	T	c.7600G>A	p.Glu2534Lys	p.E2534K	ENST00000277541	missense_variant	3.03	FALSE	Unobtainable	414
ARID1A	1	27100181	27100181	Missense_Mutation	SNP	C	C	A	c.3977C>A	p.Pro1326Gln	p.P1326Q	ENST00000324856	missense_variant	0.71	FALSE	HR-, HER2-	415
HRAS	11	534287	534288	Missense_Mutation	DNP	GC	GC	AT	c.35_36delinsAT	p.Gly12Asp	p.G12D	ENST00000311189	missense_variant	3.32	TRUE	HR-, HER2-	415
TP53	17	7578275	7578275	Nonsense_Mutation	SNP	G	G	A	c.574C>T	p.Gln192Ter	p.Q192*	ENST00000269305	stop_gained	2.89	TRUE	HR-, HER2-	415
AR	X	66941799	66941799	Missense_Mutation	SNP	A	A	G	c.2443A>G	p.Ser815Gly	p.S815G	ENST00000374690	missense_variant	2.92	FALSE	HR-, HER2-	415
RB1	13	48954327	48954327	Missense_Mutation	SNP	A	A	G	c.1448A>G	p.His483Arg	p.H483R	ENST00000267163	missense_variant	0.64	FALSE	Unobtainable	416
PIK3CA	3	178952085	178952085	Missense_Mutation	SNP	A	A	G	c.3140A>G	p.His1047Arg	p.H1047R	ENST00000263967	missense_variant	4.2	TRUE	Unobtainable	416
ESR1	6	152419926	152419926	Missense_Mutation	SNP	A	A	G	c.1613A>G	p.Asp538Gly	p.D538G	ENST00000206249	missense_variant	4.06	TRUE	HR+, HER2-	417
RET	10	43609948	43609948	Missense_Mutation	SNP	T	T	C	c.1900T>C	p.Cys634Arg	p.C634R	ENST00000355710	missense_variant	16.04	TRUE	HR+, HER2-	418
PTEN	10	89725078	89725078	Missense_Mutation	SNP	C	C	A	c.1061C>A	p.Pro354Gln	p.P354Q	ENST00000371953	missense_variant	30.16	FALSE	HR+, HER2-	418
ESR1	6	152419926	152419926	Missense_Mutation	SNP	A	A	G	c.1613A>G	p.Asp538Gly	p.D538G	ENST00000206249	missense_variant	15.98	TRUE	HR+, HER2-	418
CDKN2A	9	21971154	21971154	Missense_Mutation	SNP	C	C	T	c.370G>A	p.Gly124Arg	p.G124R	ENST00000361570	missense_variant	9.79	FALSE	HR+, HER2-	418
GATA3	10	8111513	8111514	Frame_Shift_Ins	INS	-	-	G	c.1003dup	p.Asp335GlyfsTer17	p.D335Gfs*17	ENST00000346208	frameshift_variant	1.16	TRUE	HR+, HER2-	419
KRAS	12	25398284	25398284	Missense_Mutation	SNP	C	C	A	c.35G>T	p.Gly12Val	p.G12V	ENST00000256078	missense_variant	0.52	TRUE	HR+, HER2-	419
PIK3CA	3	178936091	178936091	Missense_Mutation	SNP	G	G	A	c.1633G>A	p.Glu545Lys	p.E545K	ENST00000263967	missense_variant	2.46	TRUE	HR+, HER2-	419
ESR1	6	152419926	152419926	Missense_Mutation	SNP	A	A	G	c.1613A>G	p.Asp538Gly	p.D538G	ENST00000206249	missense_variant	2.63	TRUE	HR+, HER2-	419
GATA3	10	8115893	8115894	Frame_Shift_Ins	INS	-	-	G	c.1239_1240insG	p.His414AlafsTer93	p.H414Afs*93	ENST00000346208	frameshift_variant	10.56	TRUE	HR+, HER2-	420
TP53	17	7577057	7577058	Frame_Shift_Ins	INS	-	-	C	c.880dup	p.Glu294GlyfsTer12	p.E294Gfs*12	ENST00000269305	frameshift_variant	15.01	TRUE	HR+, HER2-	420
PIK3CA	3	178952085	178952085	Missense_Mutation	SNP	A	A	T	c.3140A>T	p.His1047Leu	p.H1047L	ENST00000263967	missense_variant	25.92	TRUE	HR+, HER2-	420
ERBB2	17	37883191	37883191	Missense_Mutation	SNP	T	T	A	c.3094T>A	p.Cys1032Ser	p.C1032S	ENST00000269571	missense_variant	0.33	FALSE	HR-, HER2-	421
TP53	17	7577559	7577559	Missense_Mutation	SNP	G	G	A	c.722C>T	p.Ser241Phe	p.S241F	ENST00000269305	missense_variant	1.03	TRUE	HR-, HER2-	421
GATA3	10	8115943	8115944	Frame_Shift_Ins	INS	-	-	TGGA	c.1290_1293dup	p.Pro432TrpfsTer76	p.P432Wfs*76	ENST00000346208	frameshift_variant	0.14	TRUE	HR+, HER2-	422
ESR1	6	152332804	152332804	Missense_Mutation	SNP	G	G	C	c.1110G>C	p.Leu370Phe	p.L370F	ENST00000206249	missense_variant	0.13	TRUE	HR+, HER2-	422
ESR1	6	152332832	152332832	Missense_Mutation	SNP	G	G	C	c.1138G>C	p.Glu380Gln	p.E380Q	ENST00000206249	missense_variant	0.11	TRUE	HR+, HER2-	422
ESR1	6	152419922	152419922	Missense_Mutation	SNP	T	T	A	c.1609T>A	p.Tyr537Asn	p.Y537N	ENST00000206249	missense_variant	0.04	TRUE	HR+, HER2-	422
ESR1	6	152419926	152419926	Missense_Mutation	SNP	A	A	G	c.1613A>G	p.Asp538Gly	p.D538G	ENST00000206249	missense_variant	0.04	TRUE	HR+, HER2-	422
PIK3CA	3	178952085	178952085	Missense_Mutation	SNP	A	A	G	c.3140A>G	p.His1047Arg	p.H1047R	ENST00000263967	missense_variant	0.08	TRUE	Unobtainable	423
ERBB2	17	37879885	37879885	Missense_Mutation	SNP	G	G	C	c.2180G>C	p.Gly727Ala	p.G727A	ENST00000269571	missense_variant	0.17	TRUE	HR-, HER2+	424
ERBB2	17	37880220	37880220	Missense_Mutation	SNP	T	T	C	c.2264T>C	p.Leu755Ser	p.L755S	ENST00000269571	missense_variant	1.36	TRUE	HR-, HER2+	424
ERBB2	17	37881000	37881000	Missense_Mutation	SNP	G	G	T	c.2329G>T	p.Val777Leu	p.V777L	ENST00000269571	missense_variant	0.14	TRUE	HR-, HER2+	424
TP53	17	7578239	7578239	Nonsense_Mutation	SNP	C	C	A	c.610G>T	p.Glu204Ter	p.E204*	ENST00000269305	stop_gained	70.96	TRUE	HR-, HER2+	424
PIK3CA	3	178922372	178922372	Missense_Mutation	SNP	C	C	T	c.1141C>T	p.Pro381Ser	p.P381S	ENST00000263967	missense_variant	2.74	FALSE	HR-, HER2+	424
PIK3CA	3	178952085	178952085	Missense_Mutation	SNP	A	A	G	c.3140A>G	p.His1047Arg	p.H1047R	ENST00000263967	missense_variant	60.78	TRUE	HR-, HER2+	424
CDKN2A	9	21971110	21971110	Missense_Mutation	SNP	T	T	C	c.248A>G	p.His83Arg	p.H83R	ENST00000304494	missense_variant	70.43	TRUE	HR-, HER2+	424
PIK3CA	3	178952085	178952085	Missense_Mutation	SNP	A	A	G	c.3140A>G	p.His1047Arg	p.H1047R	ENST00000263967	missense_variant	2.84	TRUE	HR+, HER2-	425
ESR1	6	152419926	152419926	Missense_Mutation	SNP	A	A	G	c.1613A>G	p.Asp538Gly	p.D538G	ENST00000206249	missense_variant	1.38	TRUE	HR+, HER2-	425
FGFR1	8	38282038	38282038	Missense_Mutation	SNP	G	G	T	c.1018C>A	p.Gln340Lys	p.Q340K	ENST00000425967	missense_variant	5.67	FALSE	HR+, HER2-	425
RET	10	43610066	43610066	Missense_Mutation	SNP	A	A	G	c.2018A>G	p.Glu673Gly	p.E673G	ENST00000355710	missense_variant	0.13	FALSE	HR+, HER2-	426
HNF1A	12	121431969	121431969	Missense_Mutation	SNP	C	C	A	c.716C>A	p.Ala239Glu	p.A239E	ENST00000257555	missense_variant,splice_region_variant	0.82	FALSE	HR+, HER2-	426
TP53	17	7578413	7578413	Missense_Mutation	SNP	C	C	T	c.517G>A	p.Val173Met	p.V173M	ENST00000269305	missense_variant	0.74	TRUE	HR+, HER2-	426
MTOR	1	11259705	11259705	Nonsense_Mutation	SNP	G	G	A	c.4000C>T	p.Gln1334Ter	p.Q1334*	ENST00000361445	stop_gained	0.73	FALSE	HR-, HER2-	427
TP53	17	7578554	7578554	Missense_Mutation	SNP	A	A	C	c.376T>G	p.Tyr126Asp	p.Y126D	ENST00000269305	missense_variant,splice_region_variant	1.28	TRUE	HR-, HER2-	427
CDK12	17	37618922	37618922	Missense_Mutation	SNP	A	A	G	c.598A>G	p.Ser200Gly	p.S200G	ENST00000447079	missense_variant	0.49	FALSE	HR+, HER2-	428
TP53	17	7577548	7577548	Missense_Mutation	SNP	C	C	T	c.733G>A	p.Gly245Ser	p.G245S	ENST00000269305	missense_variant	0.17	TRUE	HR+, HER2-	428
PIK3CA	3	178952085	178952085	Missense_Mutation	SNP	A	A	G	c.3140A>G	p.His1047Arg	p.H1047R	ENST00000263967	missense_variant	1.09	TRUE	HR+, HER2-	428
MLH1	3	37067254	37067254	Missense_Mutation	SNP	C	C	T	c.1165C>T	p.Arg389Trp	p.R389W	ENST00000231790	missense_variant	0.53	TRUE	HR+, HER2-	428
RHOA	3	49412920	49412920	Missense_Mutation	SNP	C	C	T	c.103G>A	p.Val35Met	p.V35M	ENST00000418115	missense_variant	0.83	FALSE	HR+, HER2-	428
ESR1	6	152419923	152419923	Missense_Mutation	SNP	A	A	C	c.1610A>C	p.Tyr537Ser	p.Y537S	ENST00000206249	missense_variant	0.87	TRUE	HR+, HER2-	428
MYC	8	128752861	128752861	Missense_Mutation	SNP	A	A	T	c.1022A>T	p.Lys341Met	p.K341M	ENST00000377970	missense_variant	0.13	FALSE	HR+, HER2-	428
PTEN	10	89692911	89692911	Missense_Mutation	SNP	G	G	T	c.395G>T	p.Gly132Val	p.G132V	ENST00000371953	missense_variant	7.08	TRUE	HR+, HER2-	429
NF1	17	29556283	29556283	Nonsense_Mutation	SNP	G	G	T	c.2650G>T	p.Glu884Ter	p.E884*	ENST00000358273	stop_gained	7.52	TRUE	HR+, HER2-	429
MAPK1	22	22127164	22127164	Missense_Mutation	SNP	C	C	T	c.964G>A	p.Glu322Lys	p.E322K	ENST00000215832	missense_variant,splice_region_variant	0.16	TRUE	HR+, HER2-	429
PIK3CA	3	178936074	178936074	Missense_Mutation	SNP	C	C	G	c.1616C>G	p.Pro539Arg	p.P539R	ENST00000263967	missense_variant	4.67	TRUE	HR+, HER2-	429
PIK3CA	3	178936096	178936096	Missense_Mutation	SNP	G	G	C	c.1638G>C	p.Gln546His	p.Q546H	ENST00000263967	missense_variant	4.39	TRUE	HR+, HER2-	429
KIT	4	55595622	55595622	Missense_Mutation	SNP	G	G	T	c.2112G>T	p.Lys704Asn	p.K704N	ENST00000288135	missense_variant	7.58	FALSE	HR+, HER2-	429
ERBB2	17	37880981	37880982	In_Frame_Ins	INS	-	-	GCATACGTGATG	c.2313_2324dup	p.Tyr772_Ala775dup	p.Y772_A775dup	ENST00000269571	inframe_insertion	0.59	TRUE	HR+, HER2-	431
PIK3CA	3	178916876	178916876	Missense_Mutation	SNP	G	G	A	c.263G>A	p.Arg88Gln	p.R88Q	ENST00000263967	missense_variant	0.11	TRUE	HR+, HER2-	431
PIK3CA	3	178952085	178952085	Missense_Mutation	SNP	A	A	G	c.3140A>G	p.His1047Arg	p.H1047R	ENST00000263967	missense_variant	1.26	TRUE	HR+, HER2-	431
BRCA1	17	41267770	41267770	Missense_Mutation	SNP	G	G	C	c.107C>G	p.Ser36Cys	p.S36C	ENST00000357654	missense_variant	0.23	FALSE	HR+, HER2-	432
TP53	17	7577556	7577569	Frame_Shift_Del	DEL	CAGGAACTGTTACA	CAGGAACTGTTACA	-	c.712_725del	p.Cys238HisfsTer21	p.C238Hfs*21	ENST00000269305	frameshift_variant	0.22	TRUE	HR+, HER2-	432
TP53	17	7578458	7578458	Missense_Mutation	SNP	G	G	A	c.472C>T	p.Arg158Cys	p.R158C	ENST00000269305	missense_variant	0.16	TRUE	HR+, HER2-	432
SMAD4	18	48575082	48575082	Missense_Mutation	SNP	T	T	G	c.276T>G	p.His92Gln	p.H92Q	ENST00000342988	missense_variant	3.28	FALSE	HR+, HER2-	432
STK11	19	1206916	1206916	Missense_Mutation	SNP	G	G	A	c.4G>A	p.Glu2Lys	p.E2K	ENST00000326873	missense_variant	1.14	FALSE	HR+, HER2-	432
ALK	2	29416446	29416446	Missense_Mutation	SNP	A	A	T	c.4507T>A	p.Trp1503Arg	p.W1503R	ENST00000389048	missense_variant	21.24	FALSE	HR+, HER2-	432
ESR1	6	152332832	152332832	Missense_Mutation	SNP	G	G	C	c.1138G>C	p.Glu380Gln	p.E380Q	ENST00000206249	missense_variant	29.62	TRUE	HR+, HER2-	432
NTRK3	15	88472421	88472421	Splice_Site	SNP	C	C	T	c.2133+1G>A		p.X711_splice	ENST00000360948	splice_donor_variant	0.61	TRUE	HR+, HER2-	433
GNAS	20	57484420	57484420	Missense_Mutation	SNP	C	C	T	c.601C>T	p.Arg201Cys	p.R201C	ENST00000371085	missense_variant	0.26	TRUE	HR+, HER2-	433
ESR1	6	152419922	152419922	Missense_Mutation	SNP	T	T	A	c.1609T>A	p.Tyr537Asn	p.Y537N	ENST00000206249	missense_variant	0.32	TRUE	HR+, HER2-	433
TP53	17	7577080	7577080	Frame_Shift_Del	DEL	T	T	-	c.858del	p.Glu287ArgfsTer58	p.E287Rfs*58	ENST00000269305	frameshift_variant	0.01	TRUE	HR-, HER2-	434
TP53	17	7579377	7579377	Nonsense_Mutation	SNP	G	G	A	c.310C>T	p.Gln104Ter	p.Q104*	ENST00000269305	stop_gained	21.94	TRUE	HR-, HER2-	434
SMAD4	18	48593399	48593399	Missense_Mutation	SNP	G	G	C	c.1150G>C	p.Gly384Arg	p.G384R	ENST00000342988	missense_variant	0.64	FALSE	HR-, HER2-	434
BRAF	7	140500258	140500258	Missense_Mutation	SNP	A	A	G	c.884T>C	p.Phe295Ser	p.F295S	ENST00000288602	missense_variant	0.27	FALSE	HR-, HER2-	434
ATM	11	108236086	108236086	Missense_Mutation	SNP	C	C	T	c.9022C>T	p.Arg3008Cys	p.R3008C	ENST00000278616	missense_variant	0.12	TRUE	HR-, HER2-	435
NFE2L2	2	178098945	178098945	Missense_Mutation	SNP	G	G	C	c.100C>G	p.Arg34Gly	p.R34G	ENST00000397062	missense_variant	0.73	TRUE	HR-, HER2-	435
PIK3CA	3	178922363	178922363	Missense_Mutation	SNP	T	T	C	c.1132T>C	p.Cys378Arg	p.C378R	ENST00000263967	missense_variant	0.64	TRUE	HR-, HER2-	435
PIK3CA	3	178952085	178952085	Missense_Mutation	SNP	A	A	G	c.3140A>G	p.His1047Arg	p.H1047R	ENST00000263967	missense_variant	1.04	TRUE	HR-, HER2-	435
FGFR2	10	123246922	123246922	Missense_Mutation	SNP	T	T	G	c.2003A>C	p.Lys668Thr	p.K668T	ENST00000358487	missense_variant	0.37	FALSE	Unobtainable	436
NF1	17	29562701	29562701	Missense_Mutation	SNP	T	T	C	c.3781T>C	p.Phe1261Leu	p.F1261L	ENST00000358273	missense_variant	0.43	FALSE	Unobtainable	436
NF1	17	29661977	29662003	In_Frame_Del	DEL	GATAACAATGACCATCAATGAAAAACA	GATAACAATGACCATCAATGAAAAACA	-	c.5937_5963del	p.Ile1979_Gln1987del	p.I1979_Q1987del	ENST00000358273	inframe_deletion	0.32	FALSE	Unobtainable	436
TP53	17	7578484	7578484	Missense_Mutation	SNP	G	G	C	c.446C>G	p.Ser149Cys	p.S149C	ENST00000269305	missense_variant	0.44	TRUE	Unobtainable	436
APC	5	112154695	112154703	In_Frame_Del	DEL	TGGTACTCA	TGGTACTCA	-	c.968_976del	p.Gly323_His325del	p.G323_H325del	ENST00000257430	inframe_deletion	0.19	FALSE	Unobtainable	436
ESR1	6	152419923	152419923	Missense_Mutation	SNP	A	A	C	c.1610A>C	p.Tyr537Ser	p.Y537S	ENST00000206249	missense_variant	0.03	TRUE	Unobtainable	436
BRAF	7	140481417	140481417	Missense_Mutation	SNP	C	C	T	c.1391G>A	p.Gly464Glu	p.G464E	ENST00000288602	missense_variant	0.17	TRUE	Unobtainable	436
CDKN2A	9	21971111	21971111	Missense_Mutation	SNP	G	G	A	c.247C>T	p.His83Tyr	p.H83Y	ENST00000304494	missense_variant	0.35	TRUE	Unobtainable	436
AR	X	66937375	66937375	Missense_Mutation	SNP	G	G	A	c.2229G>A	p.Met743Ile	p.M743I	ENST00000374690	missense_variant	18.77	FALSE	Unobtainable	436
DDR2	1	162748517	162748517	Nonsense_Mutation	SNP	C	C	T	c.2431C>T	p.Gln811Ter	p.Q811*	ENST00000367921	stop_gained,splice_region_variant	0.17	FALSE	Unobtainable	437
CCND1	11	69462771	69462771	Missense_Mutation	SNP	T	T	A	c.584T>A	p.Phe195Tyr	p.F195Y	ENST00000227507	missense_variant	0.16	FALSE	Unobtainable	437
RB1	13	48881415	48881415	Splice_Site	SNP	G	G	A	c.138-1G>A		p.X46_splice	ENST00000267163	splice_acceptor_variant	2.02	TRUE	Unobtainable	437
RB1	13	48942663	48942663	Frame_Shift_Del	DEL	T	T	-	c.1053del	p.Phe351LeufsTer16	p.F351Lfs*16	ENST00000267163	frameshift_variant,splice_region_variant	5.55	TRUE	Unobtainable	437
NTRK3	15	88476393	88476393	Missense_Mutation	SNP	G	G	T	c.1739C>A	p.Ala580Asp	p.A580D	ENST00000360948	missense_variant	12.12	FALSE	Unobtainable	437
CDH1	16	68846126	68846126	Frame_Shift_Del	DEL	C	C	-	c.1097del	p.Thr366MetfsTer27	p.T366Mfs*27	ENST00000261769	frameshift_variant	12.04	TRUE	Unobtainable	437
NF1	17	29587386	29587386	Splice_Site	SNP	G	G	T	c.4431-1G>T		p.X1477_splice	ENST00000358273	splice_acceptor_variant	6.17	TRUE	Unobtainable	437
BRCA1	17	41246083	41246083	Missense_Mutation	SNP	C	C	T	c.1465G>A	p.Glu489Lys	p.E489K	ENST00000357654	missense_variant	0.46	FALSE	Unobtainable	437
TP53	17	7578179	7578179	Nonsense_Mutation	SNP	C	C	A	c.670G>T	p.Glu224Ter	p.E224*	ENST00000269305	stop_gained,splice_region_variant	12.25	TRUE	Unobtainable	437
PIK3CA	3	178916726	178916726	Missense_Mutation	SNP	G	G	A	c.113G>A	p.Arg38His	p.R38H	ENST00000263967	missense_variant	0.13	TRUE	Unobtainable	437
PIK3CA	3	178936082	178936082	Missense_Mutation	SNP	G	G	A	c.1624G>A	p.Glu542Lys	p.E542K	ENST00000263967	missense_variant	22.65	TRUE	Unobtainable	437
EGFR	7	55214385	55214385	Missense_Mutation	SNP	G	G	A	c.511G>A	p.Asp171Asn	p.D171N	ENST00000275493	missense_variant	0.11	FALSE	Unobtainable	437
NF1	17	29562627	29562627	Splice_Site	SNP	A	A	G	c.3709-2A>G		p.X1237_splice	ENST00000358273	splice_acceptor_variant	0.13	TRUE	Unobtainable	438
PIK3CA	3	178916876	178916876	Missense_Mutation	SNP	G	G	A	c.263G>A	p.Arg88Gln	p.R88Q	ENST00000263967	missense_variant	5.71	TRUE	Unobtainable	438
ESR1	6	152419923	152419923	Missense_Mutation	SNP	A	A	C	c.1610A>C	p.Tyr537Ser	p.Y537S	ENST00000206249	missense_variant	5.11	TRUE	Unobtainable	438
TP53	17	7577559	7577559	Missense_Mutation	SNP	G	G	A	c.722C>T	p.Ser241Phe	p.S241F	ENST00000269305	missense_variant	1.71	TRUE	HR+, HER2-	439
PIK3CA	3	178951964	178951964	Missense_Mutation	SNP	G	G	C	c.3019G>C	p.Gly1007Arg	p.G1007R	ENST00000263967	missense_variant	0.97	TRUE	HR+, HER2-	439
EGFR	7	55221720	55221720	Missense_Mutation	SNP	G	G	A	c.764G>A	p.Arg255Gln	p.R255Q	ENST00000275493	missense_variant	25.26	FALSE	HR+, HER2-	440
EGFR	7	55242454	55242454	Missense_Mutation	SNP	G	G	A	c.2224G>A	p.Val742Ile	p.V742I	ENST00000275493	missense_variant	0.14	TRUE	HR+, HER2-	440
ESR1	6	152419923	152419923	Missense_Mutation	SNP	A	A	C	c.1610A>C	p.Tyr537Ser	p.Y537S	ENST00000206249	missense_variant	5.68	TRUE	HR+, HER2-	441
ESR1	6	152419926	152419926	Missense_Mutation	SNP	A	A	G	c.1613A>G	p.Asp538Gly	p.D538G	ENST00000206249	missense_variant	9.12	TRUE	HR+, HER2-	441
ARID1A	1	27094487	27094488	Frame_Shift_Ins	INS	-	-	C	c.3196dup	p.Gln1066ProfsTer39	p.Q1066Pfs*39	ENST00000324856	frameshift_variant	2.43	TRUE	HR+, HER2-	442
ESR1	6	152419923	152419923	Missense_Mutation	SNP	A	A	C	c.1610A>C	p.Tyr537Ser	p.Y537S	ENST00000206249	missense_variant	1.12	TRUE	HR+, HER2-	442
NF1	17	29586099	29586099	Missense_Mutation	SNP	T	T	C	c.4382T>C	p.Met1461Thr	p.M1461T	ENST00000358273	missense_variant	0.29	FALSE	HR+, HER2-	443
BRCA1	17	41243502	41243502	Missense_Mutation	SNP	G	G	A	c.4046C>T	p.Thr1349Met	p.T1349M	ENST00000357654	missense_variant	0.1	FALSE	HR+, HER2-	443
PIK3CA	3	178936091	178936091	Missense_Mutation	SNP	G	G	C	c.1633G>C	p.Glu545Gln	p.E545Q	ENST00000263967	missense_variant	0.05	TRUE	HR+, HER2-	443
PIK3CA	3	178952090	178952090	Missense_Mutation	SNP	G	G	C	c.3145G>C	p.Gly1049Arg	p.G1049R	ENST00000263967	missense_variant	1.93	TRUE	HR+, HER2-	444
GATA3	10	8111506	8111507	Frame_Shift_Del	DEL	AT	AT	-	c.992_993del	p.Asn331SerfsTer20	p.N331Sfs*20	ENST00000346208	frameshift_variant	2.83	TRUE	HR+, HER2-	445
AKT1	14	105246551	105246551	Missense_Mutation	SNP	C	C	T	c.49G>A	p.Glu17Lys	p.E17K	ENST00000349310	missense_variant,splice_region_variant	3.27	TRUE	Unobtainable	447
ESR1	6	152419923	152419923	Missense_Mutation	SNP	A	A	C	c.1610A>C	p.Tyr537Ser	p.Y537S	ENST00000206249	missense_variant	1.63	TRUE	Unobtainable	447
ESR1	6	152419926	152419926	Missense_Mutation	SNP	A	A	G	c.1613A>G	p.Asp538Gly	p.D538G	ENST00000206249	missense_variant	19.48	TRUE	Unobtainable	447
NF1	17	29652904	29652904	Nonsense_Mutation	SNP	T	T	A	c.4902T>A	p.Tyr1634Ter	p.Y1634*	ENST00000358273	stop_gained	0.62	TRUE	HR-, HER2-	448
BRCA1	17	41245586	41245587	Frame_Shift_Ins	INS	-	-	T	c.1961dup	p.Tyr655ValfsTer18	p.Y655Vfs*18	ENST00000357654	frameshift_variant	0.61	TRUE	HR-, HER2-	448
TP53	17	7577120	7577120	Missense_Mutation	SNP	C	C	T	c.818G>A	p.Arg273His	p.R273H	ENST00000269305	missense_variant	0.64	TRUE	HR+, HER2-	449
TP53	17	7577539	7577539	Missense_Mutation	SNP	G	G	A	c.742C>T	p.Arg248Trp	p.R248W	ENST00000269305	missense_variant	0.91	TRUE	HR+, HER2-	449
TP53	17	7577570	7577570	Missense_Mutation	SNP	C	C	T	c.711G>A	p.Met237Ile	p.M237I	ENST00000269305	missense_variant	0.53	TRUE	HR+, HER2-	449
PIK3CA	3	178952085	178952085	Missense_Mutation	SNP	A	A	G	c.3140A>G	p.His1047Arg	p.H1047R	ENST00000263967	missense_variant	4.39	TRUE	HR+, HER2-	449
EGFR	7	55224352	55224352	Missense_Mutation	SNP	G	G	T	c.1133G>T	p.Gly378Val	p.G378V	ENST00000275493	missense_variant,splice_region_variant	0.57	FALSE	HR+, HER2-	449
BRCA2	13	32907182	32907182	Missense_Mutation	SNP	C	C	T	c.1567C>T	p.His523Tyr	p.H523Y	ENST00000380152	missense_variant	0.17	FALSE	HR+, HER2-	450
TP53	17	7579528	7579528	Nonsense_Mutation	SNP	C	C	T	c.159G>A	p.Trp53Ter	p.W53*	ENST00000269305	stop_gained	11	TRUE	HR+, HER2-	450
PIK3CA	3	178936091	178936091	Missense_Mutation	SNP	G	G	A	c.1633G>A	p.Glu545Lys	p.E545K	ENST00000263967	missense_variant	17.22	TRUE	HR+, HER2-	450
APC	5	112178259	112178259	Missense_Mutation	SNP	C	C	T	c.6968C>T	p.Ser2323Phe	p.S2323F	ENST00000257430	missense_variant	0.15	FALSE	HR+, HER2-	450
ESR1	6	152332832	152332832	Missense_Mutation	SNP	G	G	C	c.1138G>C	p.Glu380Gln	p.E380Q	ENST00000206249	missense_variant	2.61	TRUE	HR+, HER2-	450
AR	X	66766051	66766051	Missense_Mutation	SNP	G	G	A	c.1063G>A	p.Glu355Lys	p.E355K	ENST00000374690	missense_variant	0.22	FALSE	HR+, HER2-	450
PIK3CA	3	178922321	178922321	Missense_Mutation	SNP	G	G	A	c.1090G>A	p.Gly364Arg	p.G364R	ENST00000263967	missense_variant	2.29	TRUE	HR+, HER2-	451
ESR1	6	152419922	152419922	Missense_Mutation	SNP	T	T	A	c.1609T>A	p.Tyr537Asn	p.Y537N	ENST00000206249	missense_variant	1.86	TRUE	HR+, HER2-	451
ESR1	6	152419926	152419926	Missense_Mutation	SNP	A	A	G	c.1613A>G	p.Asp538Gly	p.D538G	ENST00000206249	missense_variant	5.61	TRUE	HR+, HER2-	451
CDKN2A	9	21974795	21974818	In_Frame_Del	DEL	GGCTCCATGCTGCTCCCCGCCGCC	GGCTCCATGCTGCTCCCCGCCGCC	-	c.9_32del	p.Ala4_Pro11del	p.A4_P11del	ENST00000304494	inframe_deletion	8.25	FALSE	HR+, HER2-	451
TP53	17	7577121	7577121	Missense_Mutation	SNP	G	G	T	c.817C>A	p.Arg273Ser	p.R273S	ENST00000269305	missense_variant	0.16	TRUE	HR+, HER2-	452
TP53	17	7577559	7577559	Missense_Mutation	SNP	G	G	C	c.722C>G	p.Ser241Cys	p.S241C	ENST00000269305	missense_variant	0.16	TRUE	HR+, HER2-	452
TP53	17	7578212	7578212	Nonsense_Mutation	SNP	G	G	A	c.637C>T	p.Arg213Ter	p.R213*	ENST00000269305	stop_gained	0.99	TRUE	HR+, HER2-	452
TP53	17	7578457	7578457	Missense_Mutation	SNP	C	C	T	c.473G>A	p.Arg158His	p.R158H	ENST00000269305	missense_variant	0.33	TRUE	HR+, HER2-	452
TP53	17	7578431	7578431	Nonsense_Mutation	SNP	G	G	A	c.499C>T	p.Gln167Ter	p.Q167*	ENST00000269305	stop_gained	25.5	TRUE	HR-, HER2-	454
KIT	4	55594082	55594082	Missense_Mutation	SNP	A	A	T	c.1868A>T	p.Lys623Met	p.K623M	ENST00000288135	missense_variant	2.97	FALSE	HR-, HER2-	454
PTEN	10	89692905	89692905	Missense_Mutation	SNP	G	G	C	c.389G>C	p.Arg130Pro	p.R130P	ENST00000371953	missense_variant	19.09	TRUE	HR+, HER2-	455
TP53	17	7578291	7578291	Splice_Site	SNP	T	T	C	c.560-2A>G		p.X187_splice	ENST00000269305	splice_acceptor_variant	0.1	TRUE	HR+, HER2-	455
BRAF	7	140507854	140507854	Missense_Mutation	SNP	T	T	G	c.617A>C	p.Lys206Thr	p.K206T	ENST00000288602	missense_variant	0.1	FALSE	HR+, HER2-	455
KIT	4	55565795	55565795	Splice_Site	SNP	G	G	C	c.620-1G>C		p.X207_splice	ENST00000288135	splice_acceptor_variant	0.87	TRUE	HR+, HER2-	456
TP53	17	7578212	7578212	Nonsense_Mutation	SNP	G	G	A	c.637C>T	p.Arg213Ter	p.R213*	ENST00000269305	stop_gained	1.09	TRUE	HR-, HER2-	457
TP53	17	7578212	7578212	Nonsense_Mutation	SNP	G	G	A	c.637C>T	p.Arg213Ter	p.R213*	ENST00000269305	stop_gained	53.24	TRUE	HR-, HER2-	458
ALK	2	29445391	29445391	Missense_Mutation	SNP	C	C	T	c.3442G>A	p.Ala1148Thr	p.A1148T	ENST00000389048	missense_variant	0.1	FALSE	HR-, HER2-	458
NOTCH1	9	139390936	139390936	Missense_Mutation	SNP	G	G	A	c.7255C>T	p.Leu2419Phe	p.L2419F	ENST00000277541	missense_variant	0.27	FALSE	HR-, HER2-	458
TP53	17	7579323	7579353	Frame_Shift_Del	DEL	CAGACTTGGCTGTCCCAGAATGCAAGAAGCC	CAGACTTGGCTGTCCCAGAATGCAAGAAGCC	-	c.334_364del	p.Gly112Ter	p.G112*	ENST00000269305	frameshift_variant	7.94	TRUE	HR+, HER2-	459
PDGFRA	4	55130043	55130043	Missense_Mutation	SNP	G	G	A	c.577G>A	p.Val193Ile	p.V193I	ENST00000257290	missense_variant	0.18	FALSE	HR+, HER2-	459
ERBB2	17	37876071	37876071	Missense_Mutation	SNP	G	G	A	c.1930G>A	p.Ala644Thr	p.A644T	ENST00000269571	missense_variant	0.16	TRUE	HR+, HER2-	460
CDKN2A	9	21974682	21974687	In_Frame_Del	DEL	TCGGCC	TCGGCC	-	c.140_145del	p.Arg47_Pro48del	p.R47_P48del	ENST00000304494	inframe_deletion	2.9	FALSE	HR+, HER2-	460
AKT1	14	105246551	105246551	Missense_Mutation	SNP	C	C	T	c.49G>A	p.Glu17Lys	p.E17K	ENST00000349310	missense_variant,splice_region_variant	7.2	TRUE	Unobtainable	461
NF1	17	29562747	29562747	Missense_Mutation	SNP	G	G	A	c.3827G>A	p.Arg1276Gln	p.R1276Q	ENST00000358273	missense_variant	8.08	TRUE	Unobtainable	461
KRAS	12	25380275	25380275	Missense_Mutation	SNP	T	T	G	c.183A>C	p.Gln61His	p.Q61H	ENST00000256078	missense_variant	0.06	TRUE	HR+, HER2-	462
AKT1	14	105246551	105246551	Missense_Mutation	SNP	C	C	T	c.49G>A	p.Glu17Lys	p.E17K	ENST00000349310	missense_variant,splice_region_variant	60.35	TRUE	HR+, HER2-	462
NF1	17	29556094	29556094	Missense_Mutation	SNP	A	A	G	c.2461A>G	p.Ser821Gly	p.S821G	ENST00000358273	missense_variant	2.65	FALSE	HR+, HER2-	462
NF1	17	29663381	29663381	Missense_Mutation	SNP	A	A	G	c.6037A>G	p.Ser2013Gly	p.S2013G	ENST00000358273	missense_variant	0.13	FALSE	HR+, HER2-	462
TP53	17	7574003	7574003	Frame_Shift_Del	DEL	G	G	-	c.1024del	p.Arg342GlufsTer3	p.R342Efs*3	ENST00000269305	frameshift_variant	25.87	TRUE	HR+, HER2-	462
APC	5	112090615	112090615	Missense_Mutation	SNP	T	T	G	c.28T>G	p.Leu10Val	p.L10V	ENST00000257430	missense_variant	0.14	FALSE	HR+, HER2-	462
APC	5	112154879	112154879	Missense_Mutation	SNP	A	A	G	c.1150A>G	p.Ser384Gly	p.S384G	ENST00000257430	missense_variant	0.13	FALSE	HR+, HER2-	462
EGFR	7	55269038	55269038	Missense_Mutation	SNP	T	T	G	c.3104T>G	p.Leu1035Arg	p.L1035R	ENST00000275493	missense_variant	0.21	FALSE	HR+, HER2-	462
AR	X	66765389	66765389	Missense_Mutation	SNP	A	A	T	c.401A>T	p.Glu134Val	p.E134V	ENST00000374690	missense_variant	0.11	FALSE	HR+, HER2-	462
ARID1A	1	27094365	27094365	Missense_Mutation	SNP	G	G	A	c.3073G>A	p.Asp1025Asn	p.D1025N	ENST00000324856	missense_variant	0.41	FALSE	HR+, HER2-	463
ATM	11	108236086	108236086	Missense_Mutation	SNP	C	C	T	c.9022C>T	p.Arg3008Cys	p.R3008C	ENST00000278616	missense_variant	0.14	TRUE	HR+, HER2-	463
AKT1	14	105246551	105246551	Missense_Mutation	SNP	C	C	T	c.49G>A	p.Glu17Lys	p.E17K	ENST00000349310	missense_variant,splice_region_variant	28.11	TRUE	HR+, HER2-	463
TP53	17	7577550	7577550	Missense_Mutation	SNP	C	C	T	c.731G>A	p.Gly244Asp	p.G244D	ENST00000269305	missense_variant	12.72	TRUE	HR+, HER2-	463
TP53	17	7578190	7578190	Missense_Mutation	SNP	T	T	C	c.659A>G	p.Tyr220Cys	p.Y220C	ENST00000269305	missense_variant	0.68	TRUE	HR+, HER2-	463
TP53	17	7578268	7578268	Missense_Mutation	SNP	A	A	C	c.581T>G	p.Leu194Arg	p.L194R	ENST00000269305	missense_variant	0.1	TRUE	HR+, HER2-	463
GNAS	20	57484476	57484476	Missense_Mutation	SNP	C	C	G	c.657C>G	p.Phe219Leu	p.F219L	ENST00000371085	missense_variant,splice_region_variant	1.71	FALSE	HR+, HER2-	463
BRAF	7	140453193	140453193	Missense_Mutation	SNP	T	T	C	c.1742A>G	p.Asn581Ser	p.N581S	ENST00000288602	missense_variant,splice_region_variant	0.62	TRUE	HR+, HER2-	463
ATM	11	108121502	108121502	Missense_Mutation	SNP	T	T	A	c.1310T>A	p.Met437Lys	p.M437K	ENST00000278616	missense_variant	2.57	FALSE	HR+, HER2-	464
ATM	11	108205834	108205834	Missense_Mutation	SNP	A	A	C	c.8149A>C	p.Lys2717Gln	p.K2717Q	ENST00000278616	missense_variant,splice_region_variant	0.41	FALSE	HR+, HER2-	464
RB1	13	48937081	48937081	Nonsense_Mutation	SNP	T	T	A	c.849T>A	p.Cys283Ter	p.C283*	ENST00000267163	stop_gained	1.39	TRUE	HR+, HER2-	464
TP53	17	7576878	7576879	Frame_Shift_Ins	INS	-	-	GTGG	c.964_967dup	p.Leu323ProfsTer15	p.L323Pfs*15	ENST00000269305	frameshift_variant	5.67	TRUE	HR+, HER2-	464
TP53	17	7578271	7578271	Missense_Mutation	SNP	T	T	C	c.578A>G	p.His193Arg	p.H193R	ENST00000269305	missense_variant	0.45	TRUE	HR+, HER2-	464
TP53	17	7578416	7578416	Missense_Mutation	SNP	C	C	A	c.514G>T	p.Val172Phe	p.V172F	ENST00000269305	missense_variant	4.74	TRUE	HR+, HER2-	464
TP53	17	7579311	7579311	Splice_Site	SNP	C	C	G	c.375+1G>C		p.X125_splice	ENST00000269305	splice_donor_variant	0.51	TRUE	HR+, HER2-	464
PIK3CA	3	178921548	178921548	Missense_Mutation	SNP	G	G	A	c.1030G>A	p.Val344Met	p.V344M	ENST00000263967	missense_variant	16.28	TRUE	HR+, HER2-	464
PIK3CA	3	178952085	178952085	Missense_Mutation	SNP	A	A	G	c.3140A>G	p.His1047Arg	p.H1047R	ENST00000263967	missense_variant	29.69	TRUE	HR+, HER2-	464
ESR1	6	152419926	152419926	Missense_Mutation	SNP	A	A	G	c.1613A>G	p.Asp538Gly	p.D538G	ENST00000206249	missense_variant	29.38	TRUE	HR+, HER2-	464
SMAD4	18	48591922	48591925	Frame_Shift_Del	DEL	TTTG	TTTG	-	c.1089_1092del	p.Cys363TrpfsTer20	p.C363Wfs*20	ENST00000342988	frameshift_variant	3.27	TRUE	HR+, HER2-	465
ESR1	6	152332832	152332832	Missense_Mutation	SNP	G	G	C	c.1138G>C	p.Glu380Gln	p.E380Q	ENST00000206249	missense_variant	26.81	TRUE	HR+, HER2-	465
ESR1	6	152419926	152419926	Missense_Mutation	SNP	A	A	G	c.1613A>G	p.Asp538Gly	p.D538G	ENST00000206249	missense_variant	2.84	TRUE	HR+, HER2-	465
FGFR1	8	38274849	38274849	Missense_Mutation	SNP	G	G	C	c.1731C>G	p.Asn577Lys	p.N577K	ENST00000425967	missense_variant	0.06	TRUE	HR+, HER2-	465
ARID1A	1	27094488	27094488	Nonsense_Mutation	SNP	C	C	T	c.3196C>T	p.Gln1066Ter	p.Q1066*	ENST00000324856	stop_gained,splice_region_variant	3.7	TRUE	HR+, HER2-	466
IDH2	15	90631934	90631934	Missense_Mutation	SNP	C	C	T	c.419G>A	p.Arg140Gln	p.R140Q	ENST00000330062	missense_variant	0.83	TRUE	HR+, HER2-	466
TP53	17	7577141	7577141	Missense_Mutation	SNP	C	C	T	c.797G>A	p.Gly266Glu	p.G266E	ENST00000269305	missense_variant	4.29	TRUE	HR+, HER2-	466
FGFR3	4	1806059	1806059	Missense_Mutation	SNP	G	G	A	c.1078G>A	p.Glu360Lys	p.E360K	ENST00000260795	missense_variant,splice_region_variant	0.41	FALSE	HR+, HER2-	466
ESR1	6	152419926	152419926	Missense_Mutation	SNP	A	A	G	c.1613A>G	p.Asp538Gly	p.D538G	ENST00000206249	missense_variant	5.22	TRUE	HR+, HER2-	466
EGFR	7	55268959	55268959	Missense_Mutation	SNP	G	G	A	c.3025G>A	p.Asp1009Asn	p.D1009N	ENST00000275493	missense_variant	0.68	FALSE	HR+, HER2-	466
JAK2	9	5073770	5073770	Missense_Mutation	SNP	G	G	T	c.1849G>T	p.Val617Phe	p.V617F	ENST00000381652	missense_variant	1.8	TRUE	HR+, HER2-	466
NF1	17	29556423	29556423	Nonsense_Mutation	SNP	T	T	G	c.2790T>G	p.Tyr930Ter	p.Y930*	ENST00000358273	stop_gained	0.13	TRUE	HR+, HER2+	467
TP53	17	7577547	7577547	Missense_Mutation	SNP	C	C	A	c.734G>T	p.Gly245Val	p.G245V	ENST00000269305	missense_variant	8.08	TRUE	HR+, HER2+	467
TP53	17	7578461	7578461	Missense_Mutation	SNP	C	C	A	c.469G>T	p.Val157Phe	p.V157F	ENST00000269305	missense_variant	3.67	TRUE	HR+, HER2-	468
PIK3CA	3	178952085	178952085	Missense_Mutation	SNP	A	A	G	c.3140A>G	p.His1047Arg	p.H1047R	ENST00000263967	missense_variant	3.02	TRUE	HR+, HER2-	468
ESR1	6	152419923	152419923	Missense_Mutation	SNP	A	A	C	c.1610A>C	p.Tyr537Ser	p.Y537S	ENST00000206249	missense_variant	0.69	TRUE	HR+, HER2-	468
TSC1	9	135781044	135781044	Missense_Mutation	SNP	G	G	T	c.1921C>A	p.Pro641Thr	p.P641T	ENST00000298552	missense_variant	0.38	FALSE	HR+, HER2-	468
ARID1A	1	27023861	27023861	Frame_Shift_Del	DEL	G	G	-	c.971del	p.Gly324AlafsTer39	p.G324Afs*39	ENST00000324856	frameshift_variant	14.42	TRUE	HR+, HER2-	469
PIK3CA	3	178952085	178952085	Missense_Mutation	SNP	A	A	G	c.3140A>G	p.His1047Arg	p.H1047R	ENST00000263967	missense_variant	15.1	TRUE	HR+, HER2-	469
ESR1	6	152419923	152419923	Missense_Mutation	SNP	A	A	G	c.1610A>G	p.Tyr537Cys	p.Y537C	ENST00000206249	missense_variant	0.36	TRUE	HR+, HER2-	469
RB1	13	48881414	48881414	Splice_Site	SNP	A	A	G	c.138-2A>G		p.X46_splice	ENST00000267163	splice_acceptor_variant	1.16	TRUE	HR+, HER2-	470
ESR1	6	152332832	152332832	Missense_Mutation	SNP	G	G	C	c.1138G>C	p.Glu380Gln	p.E380Q	ENST00000206249	missense_variant	0.52	TRUE	HR+, HER2-	470
ESR1	6	152419923	152419923	Missense_Mutation	SNP	A	A	G	c.1610A>G	p.Tyr537Cys	p.Y537C	ENST00000206249	missense_variant	4.44	TRUE	HR+, HER2-	470
TP53	17	7579414	7579414	Nonsense_Mutation	SNP	C	C	T	c.273G>A	p.Trp91Ter	p.W91*	ENST00000269305	stop_gained	5.72	TRUE	HR-, HER2+	471
NF1	17	29667665	29667665	Splice_Site	SNP	T	T	C	c.7062+2T>C		p.X2354_splice	ENST00000358273	splice_donor_variant	2.51	TRUE	HR-, HER2-	472
TP53	17	7578413	7578413	Missense_Mutation	SNP	C	C	T	c.517G>A	p.Val173Met	p.V173M	ENST00000269305	missense_variant	3.78	TRUE	HR-, HER2-	472
FGFR2	10	123258034	123258034	Missense_Mutation	SNP	A	A	T	c.1647T>A	p.Asn549Lys	p.N549K	ENST00000358487	missense_variant	8.42737	TRUE	HR+, HER2-	473
PIK3CA	3	178921553	178921553	Missense_Mutation	SNP	T	T	A	c.1035T>A	p.Asn345Lys	p.N345K	ENST00000263967	missense_variant	8.61107	TRUE	HR+, HER2-	473
RHOA	3	49413009	49413009	Missense_Mutation	SNP	C	C	T	c.14G>A	p.Arg5Gln	p.R5Q	ENST00000418115	missense_variant	9.44556	TRUE	HR+, HER2-	473
APC	5	112174631	112174631	Nonsense_Mutation	SNP	C	C	T	c.3340C>T	p.Arg1114Ter	p.R1114*	ENST00000257430	stop_gained	0.121108	TRUE	HR+, HER2-	473
TP53	17	7577568	7577568	Missense_Mutation	SNP	C	C	T	c.713G>A	p.Cys238Tyr	p.C238Y	ENST00000269305	missense_variant	0.12	TRUE	HR+, HER2-	474
ARID1A	1	27100919	27100919	Missense_Mutation	SNP	C	C	A	c.4201C>A	p.Gln1401Lys	p.Q1401K	ENST00000324856	missense_variant	1.49	FALSE	HR-, HER2-	475
NF1	17	29483074	29483074	Missense_Mutation	SNP	A	A	G	c.134A>G	p.Asn45Ser	p.N45S	ENST00000358273	missense_variant	1.84	FALSE	HR-, HER2-	475
PTEN	10	89693010	89693010	Splice_Site	SNP	T	T	G	c.492+2T>G		p.X164_splice	ENST00000371953	splice_donor_variant	41.61	TRUE	HR+, HER2-	477
TP53	17	7577120	7577120	Missense_Mutation	SNP	C	C	T	c.818G>A	p.Arg273His	p.R273H	ENST00000269305	missense_variant	0.11	TRUE	HR+, HER2-	477
PIK3CA	3	178936091	178936091	Missense_Mutation	SNP	G	G	A	c.1633G>A	p.Glu545Lys	p.E545K	ENST00000263967	missense_variant	0.29	TRUE	HR+, HER2-	477
ESR1	6	152419926	152419926	Missense_Mutation	SNP	A	A	G	c.1613A>G	p.Asp538Gly	p.D538G	ENST00000206249	missense_variant	25.87	TRUE	HR+, HER2-	477
NF1	17	29588778	29588778	Missense_Mutation	SNP	C	C	G	c.4627C>G	p.Leu1543Val	p.L1543V	ENST00000358273	missense_variant	0.32	FALSE	HR-, HER2-	478
TP53	17	7578370	7578370	Splice_Site	SNP	C	C	T	c.559+1G>A		p.X187_splice	ENST00000269305	splice_donor_variant	18.63	TRUE	HR-, HER2-	478
BRCA2	13	32929156	32929156	Missense_Mutation	SNP	G	G	C	c.7166G>C	p.Arg2389Thr	p.R2389T	ENST00000380152	missense_variant	0.13	FALSE	HR+, HER2+	480
BRCA2	13	32954222	32954222	Nonsense_Mutation	SNP	C	C	T	c.9196C>T	p.Gln3066Ter	p.Q3066*	ENST00000380152	stop_gained	12.83	TRUE	HR+, HER2+	480
CDH1	16	68847217	68847218	Frame_Shift_Del	DEL	AC	AC	-	c.1140_1141del	p.Tyr380Ter	p.Y380*	ENST00000261769	frameshift_variant,splice_region_variant	12.3	TRUE	HR+, HER2+	480
ERBB2	17	37879885	37879885	Missense_Mutation	SNP	G	G	C	c.2180G>C	p.Gly727Ala	p.G727A	ENST00000269571	missense_variant	15.28	TRUE	HR+, HER2+	480
ERBB2	17	37880997	37880997	Missense_Mutation	SNP	G	G	A	c.2326G>A	p.Gly776Ser	p.G776S	ENST00000269571	missense_variant	0.03	TRUE	HR+, HER2+	480
ERBB2	17	37881027	37881027	Missense_Mutation	SNP	C	C	G	c.2356C>G	p.Leu786Val	p.L786V	ENST00000269571	missense_variant	0.25	FALSE	HR+, HER2+	480
BRCA1	17	41243533	41243533	Missense_Mutation	SNP	C	C	T	c.4015G>A	p.Glu1339Lys	p.E1339K	ENST00000357654	missense_variant	0.22	FALSE	HR+, HER2+	480
SMAD4	18	48591888	48591888	Missense_Mutation	SNP	G	G	A	c.1051G>A	p.Asp351Asn	p.D351N	ENST00000342988	missense_variant	0.15	TRUE	HR+, HER2+	480
PIK3CA	3	178916728	178916728	Missense_Mutation	SNP	G	G	A	c.115G>A	p.Glu39Lys	p.E39K	ENST00000263967	missense_variant	0.39	TRUE	HR+, HER2+	480
PIK3CA	3	178927974	178927974	Missense_Mutation	SNP	G	G	A	c.1252G>A	p.Glu418Lys	p.E418K	ENST00000263967	missense_variant,splice_region_variant	0.12	TRUE	HR+, HER2+	480
PIK3CA	3	178948160	178948160	Missense_Mutation	SNP	G	G	A	c.2932G>A	p.Glu978Lys	p.E978K	ENST00000263967	missense_variant	11.27	FALSE	HR+, HER2+	480
PIK3CA	3	178952085	178952085	Missense_Mutation	SNP	A	A	G	c.3140A>G	p.His1047Arg	p.H1047R	ENST00000263967	missense_variant	21.76	TRUE	HR+, HER2+	480
BRAF	7	140481403	140481403	Missense_Mutation	SNP	C	C	G	c.1405G>C	p.Gly469Arg	p.G469R	ENST00000288602	missense_variant	0.2	TRUE	HR+, HER2+	480
BRAF	7	140481448	140481448	Missense_Mutation	SNP	C	C	G	c.1360G>C	p.Asp454His	p.D454H	ENST00000288602	missense_variant	0.2	FALSE	HR+, HER2+	480
CDK6	7	92354958	92354958	Missense_Mutation	SNP	C	C	G	c.519G>C	p.Gln173His	p.Q173H	ENST00000265734	missense_variant	0.71	FALSE	HR+, HER2+	480
AR	X	66765025	66765025	Missense_Mutation	SNP	C	C	T	c.37C>T	p.Arg13Trp	p.R13W	ENST00000374690	missense_variant	0.36	FALSE	HR+, HER2+	480
TP53	17	7578271	7578271	Missense_Mutation	SNP	T	T	A	c.578A>T	p.His193Leu	p.H193L	ENST00000269305	missense_variant	0.49	TRUE	HR-, HER2+	481
NTRK3	15	88472644	88472644	Missense_Mutation	SNP	C	C	A	c.1911G>T	p.Met637Ile	p.M637I	ENST00000360948	missense_variant	0.21	FALSE	HR+, HER2-	482
ERBB2	17	37872185	37872185	Missense_Mutation	SNP	C	C	G	c.1506C>G	p.Asp502Glu	p.D502E	ENST00000269571	missense_variant	0.234617	FALSE	HR-, HER2-	483
TP53	17	7577018	7577018	Splice_Site	SNP	C	C	T	c.919+1G>A		p.X307_splice	ENST00000269305	splice_donor_variant	1.62927	TRUE	HR-, HER2-	483
TP53	17	7578280	7578280	Missense_Mutation	SNP	G	G	A	c.569C>T	p.Pro190Leu	p.P190L	ENST00000269305	missense_variant	0.127988	TRUE	HR-, HER2-	483
TP53	17	7578271	7578271	Missense_Mutation	SNP	T	T	A	c.578A>T	p.His193Leu	p.H193L	ENST00000269305	missense_variant	0.47	TRUE	Unobtainable	484
TP53	17	7578517	7578517	Missense_Mutation	SNP	G	G	A	c.413C>T	p.Ala138Val	p.A138V	ENST00000269305	missense_variant	9.26	TRUE	Unobtainable	484
CDKN2A	9	21974802	21974802	Missense_Mutation	SNP	T	T	C	c.25A>G	p.Met9Val	p.M9V	ENST00000304494	missense_variant	1.32	FALSE	Unobtainable	484
KRAS	12	25380254	25380254	Missense_Mutation	SNP	C	C	A	c.204G>T	p.Arg68Ser	p.R68S	ENST00000256078	missense_variant	0.26	TRUE	HR+, HER2-	486
BRCA2	13	32907303	32907303	Missense_Mutation	SNP	G	G	C	c.1688G>C	p.Trp563Ser	p.W563S	ENST00000380152	missense_variant	2.88	FALSE	HR+, HER2-	486
BRCA2	13	32907304	32907304	Nonsense_Mutation	SNP	G	G	A	c.1689G>A	p.Trp563Ter	p.W563*	ENST00000380152	stop_gained	55.3	TRUE	HR+, HER2-	486
RB1	13	49050854	49050855	Frame_Shift_Ins	INS	-	-	A	c.2542dup	p.Ile848AsnfsTer7	p.I848Nfs*7	ENST00000267163	frameshift_variant	0.41	TRUE	HR+, HER2-	486
TP53	17	7578413	7578413	Missense_Mutation	SNP	C	C	G	c.517G>C	p.Val173Leu	p.V173L	ENST00000269305	missense_variant	0.12	TRUE	HR+, HER2-	486
PIK3CA	3	178936082	178936082	Missense_Mutation	SNP	G	G	A	c.1624G>A	p.Glu542Lys	p.E542K	ENST00000263967	missense_variant	0.11	TRUE	HR+, HER2-	486
PIK3CA	3	178936091	178936091	Missense_Mutation	SNP	G	G	A	c.1633G>A	p.Glu545Lys	p.E545K	ENST00000263967	missense_variant	0.14	TRUE	HR+, HER2-	486
PIK3CA	3	178938934	178938934	Missense_Mutation	SNP	G	G	A	c.2176G>A	p.Glu726Lys	p.E726K	ENST00000263967	missense_variant	0.23	TRUE	HR+, HER2-	486
ESR1	6	152332832	152332832	Missense_Mutation	SNP	G	G	C	c.1138G>C	p.Glu380Gln	p.E380Q	ENST00000206249	missense_variant	1.6	TRUE	HR+, HER2-	486
ESR1	6	152419905	152419905	Missense_Mutation	SNP	A	A	C	c.1592A>C	p.Lys531Thr	p.K531T	ENST00000206249	missense_variant	2.53	FALSE	HR+, HER2-	486
ESR1	6	152419908	152419908	Missense_Mutation	SNP	A	A	C	c.1595A>C	p.Asn532Thr	p.N532T	ENST00000206249	missense_variant	2.5	TRUE	HR+, HER2-	486
ESR1	6	152419923	152419923	Missense_Mutation	SNP	A	A	C	c.1610A>C	p.Tyr537Ser	p.Y537S	ENST00000206249	missense_variant	2.3	TRUE	HR+, HER2-	486
ESR1	6	152420052	152420052	Missense_Mutation	SNP	A	A	T	c.1739A>T	p.Gln580Leu	p.Q580L	ENST00000206249	missense_variant	0.23	TRUE	HR+, HER2-	486
FGFR1	8	38271249	38271249	Missense_Mutation	SNP	G	G	A	c.2459C>T	p.Ser820Phe	p.S820F	ENST00000425967	missense_variant	9.71	FALSE	HR+, HER2-	486
ATM	11	108163362	108163362	Missense_Mutation	SNP	G	G	T	c.4453G>T	p.Asp1485Tyr	p.D1485Y	ENST00000278616	missense_variant	1.76	FALSE	HR+, HER2-	487
ATM	11	108199842	108199842	Missense_Mutation	SNP	A	A	G	c.7184A>G	p.Asp2395Gly	p.D2395G	ENST00000278616	missense_variant	0.24	FALSE	HR+, HER2-	487
CDH1	16	68835612	68835613	Frame_Shift_Ins	INS	-	-	T	c.208dup	p.Ser70PhefsTer24	p.S70Ffs*24	ENST00000261769	frameshift_variant	9.43	TRUE	HR+, HER2-	487
ERBB2	17	37868208	37868208	Missense_Mutation	SNP	C	C	T	c.929C>T	p.Ser310Phe	p.S310F	ENST00000269571	missense_variant	7.34	TRUE	HR+, HER2-	487
PIK3CA	3	178952085	178952085	Missense_Mutation	SNP	A	A	G	c.3140A>G	p.His1047Arg	p.H1047R	ENST00000263967	missense_variant	9.3	TRUE	HR+, HER2-	487
EGFR	7	55273030	55273030	Missense_Mutation	SNP	C	C	T	c.3353C>T	p.Ala1118Val	p.A1118V	ENST00000275493	missense_variant	0.1	FALSE	HR+, HER2-	487
RB1	13	48881496	48881496	Missense_Mutation	SNP	G	G	A	c.218G>A	p.Arg73Lys	p.R73K	ENST00000267163	missense_variant	11.1	FALSE	HR+, HER2-	488
ERBB2	17	37864785	37864785	Missense_Mutation	SNP	C	C	T	c.437C>T	p.Thr146Ile	p.T146I	ENST00000269571	missense_variant,splice_region_variant	0.24	FALSE	HR+, HER2-	488
PIK3CA	3	178921447	178921447	Missense_Mutation	SNP	G	G	A	c.929G>A	p.Arg310His	p.R310H	ENST00000263967	missense_variant	0.19	FALSE	HR+, HER2-	488
FBXW7	4	153244290	153244290	Missense_Mutation	SNP	G	G	T	c.1867C>A	p.His623Asn	p.H623N	ENST00000281708	missense_variant	0.3	FALSE	HR+, HER2-	488
ESR1	6	152419920	152419920	Missense_Mutation	SNP	T	T	G	c.1607T>G	p.Leu536Arg	p.L536R	ENST00000206249	missense_variant	44.59	TRUE	HR+, HER2-	488
ESR1	6	152419923	152419923	Missense_Mutation	SNP	A	A	G	c.1610A>G	p.Tyr537Cys	p.Y537C	ENST00000206249	missense_variant	0.21	TRUE	HR+, HER2-	488
ESR1	6	152420052	152420052	Missense_Mutation	SNP	A	A	T	c.1739A>T	p.Gln580Leu	p.Q580L	ENST00000206249	missense_variant	0.11	TRUE	HR+, HER2-	488
BRCA1	17	41226382	41226395	Frame_Shift_Del	DEL	CAAATCGTGTGGCC	CAAATCGTGTGGCC	-	c.4628_4641del	p.Gly1543AspfsTer26	p.G1543Dfs*26	ENST00000357654	frameshift_variant	0.23	TRUE	HR+, HER2-	489
BRCA1	17	41226410	41226436	In_Frame_Del	DEL	TGTTGCTCCTCCACATCAACAACCTTA	TGTTGCTCCTCCACATCAACAACCTTA	-	c.4587_4613del	p.Ile1529_Gln1538delinsMet	p.I1529_Q1538delinsM	ENST00000357654	inframe_deletion	0.16	FALSE	HR+, HER2-	489
BRCA1	17	41226426	41226432	Frame_Shift_Del	DEL	CAACAAC	CAACAAC	-	c.4591_4597del	p.Val1531MetfsTer15	p.V1531Mfs*15	ENST00000357654	frameshift_variant	0.14	TRUE	HR+, HER2-	489
BRCA1	17	41226434	41226434	Frame_Shift_Del	DEL	T	T	-	c.4589del	p.Lys1530ArgfsTer18	p.K1530Rfs*18	ENST00000357654	frameshift_variant	2.23	TRUE	HR+, HER2-	489
BRCA1	17	41228499	41228510	Splice_Site	DEL	TCTTACCTTTCC	TCTTACCTTTCC	-	c.4479_4484+6del		p.X1493_splice	ENST00000357654	splice_donor_variant,coding_sequence_variant,intron_variant	0.5	TRUE	HR+, HER2-	489
BRCA1	17	41246289	41246289	Missense_Mutation	SNP	T	T	A	c.1259A>T	p.Asp420Val	p.D420V	ENST00000357654	missense_variant	0.19	FALSE	HR+, HER2-	489
TP53	17	7577142	7577142	Missense_Mutation	SNP	C	C	T	c.796G>A	p.Gly266Arg	p.G266R	ENST00000269305	missense_variant	0.28	TRUE	HR+, HER2-	489
TP53	17	7577565	7577565	Missense_Mutation	SNP	T	T	C	c.716A>G	p.Asn239Ser	p.N239S	ENST00000269305	missense_variant	0.23	TRUE	HR+, HER2-	489
TP53	17	7579356	7579356	Missense_Mutation	SNP	G	G	T	c.331C>A	p.Leu111Met	p.L111M	ENST00000269305	missense_variant	0.42	TRUE	HR+, HER2-	489
TP53	17	7579583	7579583	Frame_Shift_Del	DEL	A	A	-	c.104del	p.Leu35CysfsTer9	p.L35Cfs*9	ENST00000269305	frameshift_variant	0.11	TRUE	HR+, HER2-	489
APC	5	112177131	112177131	Missense_Mutation	SNP	C	C	T	c.5840C>T	p.Thr1947Ile	p.T1947I	ENST00000257430	missense_variant	0.11	FALSE	HR+, HER2-	489
ESR1	6	152382214	152382214	Missense_Mutation	SNP	G	G	C	c.1324G>C	p.Gly442Arg	p.G442R	ENST00000206249	missense_variant	4.02	FALSE	HR+, HER2-	489
TP53	17	7577547	7577547	Missense_Mutation	SNP	C	C	T	c.734G>A	p.Gly245Asp	p.G245D	ENST00000269305	missense_variant	36.1831	TRUE	HR+, HER2-	490
ESR1	6	152419922	152419922	Missense_Mutation	SNP	T	T	A	c.1609T>A	p.Tyr537Asn	p.Y537N	ENST00000206249	missense_variant	0.0889412	TRUE	HR+, HER2-	490
ESR1	6	152419926	152419926	Missense_Mutation	SNP	A	A	G	c.1613A>G	p.Asp538Gly	p.D538G	ENST00000206249	missense_variant	16.2299	TRUE	HR+, HER2-	490
TP53	17	7579347	7579348	Frame_Shift_Ins	INS	-	-	G	c.339dup	p.His115AlafsTer34	p.H115Afs*34	ENST00000269305	frameshift_variant	0.39	TRUE	HR+, HER2-	491
PIK3CA	3	178936091	178936091	Missense_Mutation	SNP	G	G	A	c.1633G>A	p.Glu545Lys	p.E545K	ENST00000263967	missense_variant	0.41	TRUE	HR+, HER2-	491
TP53	17	7577114	7577114	Missense_Mutation	SNP	C	C	T	c.824G>A	p.Cys275Tyr	p.C275Y	ENST00000269305	missense_variant	1.25	TRUE	HR+, HER2-	492
TP53	17	7577121	7577121	Missense_Mutation	SNP	G	G	A	c.817C>T	p.Arg273Cys	p.R273C	ENST00000269305	missense_variant	12.05	TRUE	HR+, HER2-	492
ESR1	6	152332832	152332832	Missense_Mutation	SNP	G	G	C	c.1138G>C	p.Glu380Gln	p.E380Q	ENST00000206249	missense_variant	0.07	TRUE	HR+, HER2-	492
ESR1	6	152419920	152419920	Missense_Mutation	SNP	T	T	A	c.1607T>A	p.Leu536His	p.L536H	ENST00000206249	missense_variant	3.54	TRUE	HR+, HER2-	492
ESR1	6	152419923	152419923	Missense_Mutation	SNP	A	A	C	c.1610A>C	p.Tyr537Ser	p.Y537S	ENST00000206249	missense_variant	0.19	TRUE	HR+, HER2-	492
ESR1	6	152419926	152419926	Missense_Mutation	SNP	A	A	G	c.1613A>G	p.Asp538Gly	p.D538G	ENST00000206249	missense_variant	1.08	TRUE	HR+, HER2-	492
NOTCH1	9	139391665	139391665	Missense_Mutation	SNP	G	G	A	c.6526C>T	p.Leu2176Phe	p.L2176F	ENST00000277541	missense_variant	0.33	FALSE	HR+, HER2-	492
TP53	17	7577114	7577114	Missense_Mutation	SNP	C	C	T	c.824G>A	p.Cys275Tyr	p.C275Y	ENST00000269305	missense_variant	13.36	TRUE	HR+, HER2-	493
PIK3CA	3	178952085	178952085	Missense_Mutation	SNP	A	A	G	c.3140A>G	p.His1047Arg	p.H1047R	ENST00000263967	missense_variant	16.91	TRUE	HR+, HER2-	493
PIK3CA	3	178936082	178936082	Missense_Mutation	SNP	G	G	A	c.1624G>A	p.Glu542Lys	p.E542K	ENST00000263967	missense_variant	0.24	TRUE	HR+, HER2-	494
ESR1	6	152419922	152419922	Missense_Mutation	SNP	T	T	A	c.1609T>A	p.Tyr537Asn	p.Y537N	ENST00000206249	missense_variant	0.34	TRUE	HR+, HER2-	494
ERBB2	17	37880220	37880220	Missense_Mutation	SNP	T	T	C	c.2264T>C	p.Leu755Ser	p.L755S	ENST00000269571	missense_variant	19.3574	TRUE	HR+, HER2-	495
TP53	17	7577538	7577538	Missense_Mutation	SNP	C	C	T	c.743G>A	p.Arg248Gln	p.R248Q	ENST00000269305	missense_variant	0.100939	TRUE	HR+, HER2-	495
TP53	17	7577570	7577570	Missense_Mutation	SNP	C	C	T	c.711G>A	p.Met237Ile	p.M237I	ENST00000269305	missense_variant	0.224485	TRUE	HR+, HER2-	495
TP53	17	7578370	7578370	Splice_Site	SNP	C	C	T	c.559+1G>A		p.X187_splice	ENST00000269305	splice_donor_variant	0.158391	TRUE	HR+, HER2-	495
TP53	17	7578406	7578406	Missense_Mutation	SNP	C	C	T	c.524G>A	p.Arg175His	p.R175H	ENST00000269305	missense_variant	19.4414	TRUE	HR+, HER2-	495
TP53	17	7578413	7578413	Missense_Mutation	SNP	C	C	A	c.517G>T	p.Val173Leu	p.V173L	ENST00000269305	missense_variant	0.116985	TRUE	HR+, HER2-	495
TP53	17	7579470	7579471	Frame_Shift_Ins	INS	-	-	G	c.216dup	p.Val73ArgfsTer76	p.V73Rfs*76	ENST00000269305	frameshift_variant	0.475057	TRUE	HR+, HER2-	495
SMAD4	18	48591918	48591918	Missense_Mutation	SNP	C	C	T	c.1081C>T	p.Arg361Cys	p.R361C	ENST00000342988	missense_variant	0.12569	TRUE	HR+, HER2-	495
CTNNB1	3	41266146	41266146	Missense_Mutation	SNP	G	G	T	c.143G>T	p.Gly48Val	p.G48V	ENST00000349496	missense_variant	0.126296	TRUE	HR+, HER2-	495
TP53	17	7577106	7577106	Missense_Mutation	SNP	G	G	A	c.832C>T	p.Pro278Ser	p.P278S	ENST00000269305	missense_variant	3.26	TRUE	HR-, HER2-	496
PIK3CA	3	178936091	178936091	Missense_Mutation	SNP	G	G	A	c.1633G>A	p.Glu545Lys	p.E545K	ENST00000263967	missense_variant	7.63	TRUE	HR-, HER2-	496
PIK3CA	3	178952117	178952117	Missense_Mutation	SNP	A	A	T	c.3172A>T	p.Ile1058Phe	p.I1058F	ENST00000263967	missense_variant	6.55	TRUE	HR-, HER2-	496
ESR1	6	152419926	152419926	Missense_Mutation	SNP	A	A	G	c.1613A>G	p.Asp538Gly	p.D538G	ENST00000206249	missense_variant	0.91	TRUE	HR+, HER2-	497
PTEN	10	89692832	89692832	Nonsense_Mutation	SNP	G	G	T	c.316G>T	p.Glu106Ter	p.E106*	ENST00000371953	stop_gained	3.46	TRUE	HR+, HER2-	498
PTEN	10	89692854	89692854	Missense_Mutation	SNP	G	G	C	c.338G>C	p.Ser113Thr	p.S113T	ENST00000371953	missense_variant	3.24	FALSE	HR+, HER2-	498
CDH1	16	68846129	68846130	Frame_Shift_Ins	INS	-	-	CACCAACGATAATC	c.1102_1115dup	p.Ile374ThrfsTer24	p.I374Tfs*24	ENST00000261769	frameshift_variant	1.34	TRUE	HR+, HER2-	498
ERBB2	17	37879838	37879838	Missense_Mutation	SNP	G	G	C	c.2133G>C	p.Gln711His	p.Q711H	ENST00000269571	missense_variant	2.12	FALSE	HR+, HER2-	498
ERBB2	17	37879856	37879856	Missense_Mutation	SNP	G	G	C	c.2151G>C	p.Glu717Asp	p.E717D	ENST00000269571	missense_variant	2.25	TRUE	HR+, HER2-	498
MET	7	116411694	116411694	Missense_Mutation	SNP	G	G	C	c.2873G>C	p.Arg958Thr	p.R958T	ENST00000397752	missense_variant	2.97	FALSE	HR+, HER2-	498
AR	X	66937442	66937442	Missense_Mutation	SNP	G	G	A	c.2296G>A	p.Ala766Thr	p.A766T	ENST00000374690	missense_variant	0.41	FALSE	HR+, HER2-	498
AR	X	66941720	66941720	Missense_Mutation	SNP	G	G	A	c.2364G>A	p.Met788Ile	p.M788I	ENST00000374690	missense_variant	0.16	FALSE	HR+, HER2-	498
ARID1A	1	27100343	27100344	Frame_Shift_Ins	INS	-	-	C	c.4059dup	p.Phe1354LeufsTer91	p.F1354Lfs*91	ENST00000324856	frameshift_variant	0.11	TRUE	HR+, HER2-	499
GATA3	10	8111513	8111514	Frame_Shift_Ins	INS	-	-	G	c.1003dup	p.Asp335GlyfsTer17	p.D335Gfs*17	ENST00000346208	frameshift_variant	10.59	TRUE	HR+, HER2-	499
ESR1	6	152419923	152419923	Missense_Mutation	SNP	A	A	C	c.1610A>C	p.Tyr537Ser	p.Y537S	ENST00000206249	missense_variant	4.81	TRUE	HR+, HER2-	499
CDH1	16	68847225	68847226	Frame_Shift_Ins	INS	-	-	A	c.1148dup	p.Val384GlyfsTer3	p.V384Gfs*3	ENST00000261769	frameshift_variant	12.62	TRUE	HR+, HER2-	500
GATA3	10	8111502	8111503	Frame_Shift_Ins	INS	-	-	G	c.990dup	p.Asn331GlufsTer21	p.N331Efs*21	ENST00000346208	frameshift_variant	1.22	TRUE	HR+, HER2-	501
NF1	17	29553465	29553465	Nonsense_Mutation	SNP	G	G	T	c.2014G>T	p.Gly672Ter	p.G672*	ENST00000358273	stop_gained	0.3	TRUE	HR+, HER2-	501
TP53	17	7577559	7577559	Missense_Mutation	SNP	G	G	A	c.722C>T	p.Ser241Phe	p.S241F	ENST00000269305	missense_variant	0.12	TRUE	HR+, HER2-	501
BRAF	7	140481402	140481402	Missense_Mutation	SNP	C	C	G	c.1406G>C	p.Gly469Ala	p.G469A	ENST00000288602	missense_variant	0.95	TRUE	HR+, HER2-	501
BRAF	7	140481411	140481411	Missense_Mutation	SNP	C	C	T	c.1397G>A	p.Gly466Glu	p.G466E	ENST00000288602	missense_variant	0.76	TRUE	HR+, HER2-	501
TP53	17	7577099	7577099	Missense_Mutation	SNP	C	C	A	c.839G>T	p.Arg280Ile	p.R280I	ENST00000269305	missense_variant	46.51	TRUE	HR+, HER2-	502
TP53	17	7578406	7578406	Missense_Mutation	SNP	C	C	T	c.524G>A	p.Arg175His	p.R175H	ENST00000269305	missense_variant	0.13	TRUE	HR+, HER2-	502
PIK3CA	3	178936082	178936082	Missense_Mutation	SNP	G	G	C	c.1624G>C	p.Glu542Gln	p.E542Q	ENST00000263967	missense_variant	35.3	TRUE	HR+, HER2-	502
APC	5	112137018	112137018	Missense_Mutation	SNP	G	G	C	c.772G>C	p.Glu258Gln	p.E258Q	ENST00000257430	missense_variant	0.24	TRUE	HR+, HER2-	502
ESR1	6	152332804	152332804	Missense_Mutation	SNP	G	G	C	c.1110G>C	p.Leu370Phe	p.L370F	ENST00000206249	missense_variant	0.22	TRUE	HR+, HER2-	502
ESR1	6	152332832	152332832	Missense_Mutation	SNP	G	G	C	c.1138G>C	p.Glu380Gln	p.E380Q	ENST00000206249	missense_variant	0.27	TRUE	HR+, HER2-	502
ESR1	6	152419920	152419920	Missense_Mutation	SNP	T	T	C	c.1607T>C	p.Leu536Pro	p.L536P	ENST00000206249	missense_variant	0.1	TRUE	HR+, HER2-	502
ESR1	6	152419922	152419922	Missense_Mutation	SNP	T	T	A	c.1609T>A	p.Tyr537Asn	p.Y537N	ENST00000206249	missense_variant	0.42	TRUE	HR+, HER2-	502
ESR1	6	152419926	152419926	Missense_Mutation	SNP	A	A	G	c.1613A>G	p.Asp538Gly	p.D538G	ENST00000206249	missense_variant	30.48	TRUE	HR+, HER2-	502
AR	X	66766474	66766474	Missense_Mutation	SNP	G	G	A	c.1486G>A	p.Asp496Asn	p.D496N	ENST00000374690	missense_variant	0.23	FALSE	HR+, HER2-	502
PTEN	10	89717708	89717708	Nonsense_Mutation	SNP	C	C	T	c.733C>T	p.Gln245Ter	p.Q245*	ENST00000371953	stop_gained	1.27	TRUE	HR+, HER2-	503
TP53	17	7578503	7578503	Missense_Mutation	SNP	C	C	T	c.427G>A	p.Val143Met	p.V143M	ENST00000269305	missense_variant	0.69	TRUE	HR+, HER2-	503
STK11	19	1220428	1220428	Missense_Mutation	SNP	A	A	G	c.521A>G	p.His174Arg	p.H174R	ENST00000326873	missense_variant	1.68	TRUE	HR+, HER2-	504
DDR2	1	162746101	162746101	Missense_Mutation	SNP	C	C	T	c.2224C>T	p.Arg742Trp	p.R742W	ENST00000367921	missense_variant	0.33	FALSE	HR+, HER2-	505
ESR1	6	152419922	152419922	Missense_Mutation	SNP	T	T	A	c.1609T>A	p.Tyr537Asn	p.Y537N	ENST00000206249	missense_variant	0.42	TRUE	HR+, HER2-	505
ESR1	6	152419926	152419926	Missense_Mutation	SNP	A	A	G	c.1613A>G	p.Asp538Gly	p.D538G	ENST00000206249	missense_variant	0.12	TRUE	HR+, HER2-	505
TP53	17	7577548	7577548	Missense_Mutation	SNP	C	C	T	c.733G>A	p.Gly245Ser	p.G245S	ENST00000269305	missense_variant	0.14	TRUE	HR-, HER2-	506
TP53	17	7578268	7578268	Missense_Mutation	SNP	A	A	C	c.581T>G	p.Leu194Arg	p.L194R	ENST00000269305	missense_variant	17.65	TRUE	HR-, HER2-	506
FGFR2	10	123258034	123258034	Missense_Mutation	SNP	A	A	T	c.1647T>A	p.Asn549Lys	p.N549K	ENST00000358487	missense_variant	0.0938187	TRUE	Unobtainable	507
PIK3CA	3	178916663	178916663	Missense_Mutation	SNP	C	C	T	c.50C>T	p.Pro17Leu	p.P17L	ENST00000263967	missense_variant	1.2387	FALSE	Unobtainable	507
PIK3CA	3	178952085	178952085	Missense_Mutation	SNP	A	A	G	c.3140A>G	p.His1047Arg	p.H1047R	ENST00000263967	missense_variant	2.00462	TRUE	Unobtainable	507
ESR1	6	152419922	152419922	Missense_Mutation	SNP	T	T	A	c.1609T>A	p.Tyr537Asn	p.Y537N	ENST00000206249	missense_variant	0.516936	TRUE	Unobtainable	507
ESR1	6	152419926	152419926	Missense_Mutation	SNP	A	A	G	c.1613A>G	p.Asp538Gly	p.D538G	ENST00000206249	missense_variant	1.4469	TRUE	Unobtainable	507
TP53	17	7577129	7577129	Missense_Mutation	SNP	A	A	G	c.809T>C	p.Phe270Ser	p.F270S	ENST00000269305	missense_variant	13.01	TRUE	HR-, HER2-	508
PIK3CA	3	178927980	178927980	Missense_Mutation	SNP	T	T	C	c.1258T>C	p.Cys420Arg	p.C420R	ENST00000263967	missense_variant	13.43	TRUE	HR-, HER2-	508
PIK3CA	3	178952085	178952085	Missense_Mutation	SNP	A	A	G	c.3140A>G	p.His1047Arg	p.H1047R	ENST00000263967	missense_variant	13.96	TRUE	HR-, HER2-	508
PDGFRA	4	55140698	55140698	Missense_Mutation	SNP	C	C	T	c.1559C>T	p.Thr520Ile	p.T520I	ENST00000257290	missense_variant,splice_region_variant	36.32	FALSE	HR-, HER2-	508
ESR1	6	152415518	152415518	Splice_Site	SNP	A	A	C	c.1370-2A>C		p.X457_splice	ENST00000206249	splice_acceptor_variant	0.23	TRUE	HR-, HER2-	508
NOTCH1	9	139391816	139391816	Missense_Mutation	SNP	G	G	C	c.6375C>G	p.His2125Gln	p.H2125Q	ENST00000277541	missense_variant	0.14	FALSE	HR-, HER2-	508
AR	X	66942740	66942740	Missense_Mutation	SNP	C	C	T	c.2521C>T	p.Arg841Cys	p.R841C	ENST00000374690	missense_variant	0.11	FALSE	HR-, HER2-	508
AKT1	14	105246551	105246551	Missense_Mutation	SNP	C	C	T	c.49G>A	p.Glu17Lys	p.E17K	ENST00000349310	missense_variant,splice_region_variant	4.71	TRUE	HR+, HER2-	509
TP53	17	7578263	7578263	Nonsense_Mutation	SNP	G	G	A	c.586C>T	p.Arg196Ter	p.R196*	ENST00000269305	stop_gained	2.32	TRUE	HR+, HER2-	509
TP53	17	7577539	7577539	Missense_Mutation	SNP	G	G	A	c.742C>T	p.Arg248Trp	p.R248W	ENST00000269305	missense_variant	1.63	TRUE	HR-, HER2-	510
GATA3	10	8111475	8111476	Frame_Shift_Ins	INS	-	-	A	c.962dup	p.Thr322AspfsTer30	p.T322Dfs*30	ENST00000346208	frameshift_variant	0.15	TRUE	HR+, HER2+	511
ERBB2	17	37879810	37879810	Missense_Mutation	SNP	C	C	T	c.2105C>T	p.Pro702Leu	p.P702L	ENST00000269571	missense_variant	5.57	FALSE	HR+, HER2-	512
PIK3CA	3	178952085	178952085	Missense_Mutation	SNP	A	A	G	c.3140A>G	p.His1047Arg	p.H1047R	ENST00000263967	missense_variant	5.01	TRUE	HR+, HER2-	512
GATA3	10	8115874	8115875	Frame_Shift_Ins	INS	-	-	A	c.1220_1221insA	p.Pro408AlafsTer99	p.P408Afs*99	ENST00000346208	frameshift_variant	41.71	TRUE	HR+, HER2-	513
ESR1	6	152332832	152332832	Missense_Mutation	SNP	G	G	C	c.1138G>C	p.Glu380Gln	p.E380Q	ENST00000206249	missense_variant	39.25	TRUE	HR+, HER2-	513
ESR1	6	152419926	152419926	Missense_Mutation	SNP	A	A	G	c.1613A>G	p.Asp538Gly	p.D538G	ENST00000206249	missense_variant	0.25	TRUE	HR+, HER2-	513
CDH1	16	68846057	68846058	Frame_Shift_Ins	INS	-	-	G	c.1030dup	p.Val344GlyfsTer6	p.V344Gfs*6	ENST00000261769	frameshift_variant	0.45	TRUE	HR+, HER2-	514
TP53	17	7577156	7577156	Splice_Site	DEL	C	C	-	c.783-1del		p.X261_splice	ENST00000269305	splice_acceptor_variant	0.09	TRUE	HR+, HER2-	514
TP53	17	7578275	7578275	Nonsense_Mutation	SNP	G	G	A	c.574C>T	p.Gln192Ter	p.Q192*	ENST00000269305	stop_gained	0.26	TRUE	HR+, HER2-	514
PIK3CA	3	178952085	178952085	Missense_Mutation	SNP	A	A	G	c.3140A>G	p.His1047Arg	p.H1047R	ENST00000263967	missense_variant	0.86	TRUE	HR+, HER2-	514
ESR1	6	152419922	152419922	Missense_Mutation	SNP	T	T	A	c.1609T>A	p.Tyr537Asn	p.Y537N	ENST00000206249	missense_variant	0.07	TRUE	HR+, HER2-	514
AKT1	14	105246551	105246551	Missense_Mutation	SNP	C	C	T	c.49G>A	p.Glu17Lys	p.E17K	ENST00000349310	missense_variant,splice_region_variant	4.92	TRUE	HR+, HER2-	515
TP53	17	7578209	7578209	Missense_Mutation	SNP	G	G	C	c.640C>G	p.His214Asp	p.H214D	ENST00000269305	missense_variant	5.82	TRUE	HR+, HER2-	515
TP53	17	7578482	7578522	Frame_Shift_Del	DEL	TGGAATCAACCCACAGCTGCACAGGGCAGGTCTTGGCCAGT	TGGAATCAACCCACAGCTGCACAGGGCAGGTCTTGGCCAGT	-	c.408_448del	p.Gln136HisfsTer31	p.Q136Hfs*31	ENST00000269305	frameshift_variant	0.2	TRUE	HR+, HER2-	516
ESR1	6	152415537	152415537	Missense_Mutation	SNP	T	T	C	c.1387T>C	p.Ser463Pro	p.S463P	ENST00000206249	missense_variant	0.31	TRUE	HR+, HER2-	516
ESR1	6	152419926	152419926	Missense_Mutation	SNP	A	A	G	c.1613A>G	p.Asp538Gly	p.D538G	ENST00000206249	missense_variant	15.47	TRUE	HR+, HER2-	516
GATA3	10	8115928	8115929	Frame_Shift_Ins	INS	-	-	A	c.1275dup	p.Ser426IlefsTer81	p.S426Ifs*81	ENST00000346208	frameshift_variant	6.93	TRUE	HR+, HER2-	517
PDGFRA	4	55131188	55131188	Missense_Mutation	SNP	A	A	G	c.731A>G	p.Asp244Gly	p.D244G	ENST00000257290	missense_variant	11.39	FALSE	HR+, HER2-	517
NOTCH1	9	139390539	139390539	Missense_Mutation	SNP	G	G	A	c.7652C>T	p.Pro2551Leu	p.P2551L	ENST00000277541	missense_variant	0.3	FALSE	HR+, HER2-	517
HNF1A	12	121431324	121431324	Missense_Mutation	SNP	G	G	T	c.528G>T	p.Gln176His	p.Q176H	ENST00000257555	missense_variant,splice_region_variant	0.18	FALSE	HR-, HER2-	518
GNAS	20	57484420	57484420	Missense_Mutation	SNP	C	C	T	c.601C>T	p.Arg201Cys	p.R201C	ENST00000371085	missense_variant	0.16	TRUE	HR-, HER2-	518
ESR1	6	152419926	152419926	Missense_Mutation	SNP	A	A	G	c.1613A>G	p.Asp538Gly	p.D538G	ENST00000206249	missense_variant	7.61	TRUE	HR+, HER2-	520
PTEN	10	89653852	89653854	In_Frame_Del	DEL	TGA	TGA	-	c.155_157del	p.Asp52del	p.D52del	ENST00000371953	inframe_deletion	0.18	FALSE	HR+, HER2-	521
ATM	11	108143466	108143466	Missense_Mutation	SNP	A	A	C	c.3171A>C	p.Lys1057Asn	p.K1057N	ENST00000278616	missense_variant	0.22	FALSE	HR+, HER2-	521
SMAD4	18	48575219	48575219	Nonsense_Mutation	SNP	C	C	A	c.413C>A	p.Ser138Ter	p.S138*	ENST00000342988	stop_gained	0.39	TRUE	HR+, HER2-	521
SMAD4	18	48604676	48604695	Frame_Shift_Del	DEL	ATACTCAGGATGAGTTTTGT	ATACTCAGGATGAGTTTTGT	-	c.1498_1517del	p.Ile500GlufsTer20	p.I500Efs*20	ENST00000342988	frameshift_variant	0.07	TRUE	HR+, HER2-	521
PIK3CA	3	178936082	178936082	Missense_Mutation	SNP	G	G	A	c.1624G>A	p.Glu542Lys	p.E542K	ENST00000263967	missense_variant	12.02	TRUE	HR+, HER2-	521
ESR1	6	152332832	152332832	Missense_Mutation	SNP	G	G	A	c.1138G>A	p.Glu380Lys	p.E380K	ENST00000206249	missense_variant	0.7	TRUE	HR+, HER2-	521
ESR1	6	152382151	152382151	Missense_Mutation	SNP	A	A	T	c.1261A>T	p.Met421Leu	p.M421L	ENST00000206249	missense_variant	1.29	FALSE	HR+, HER2-	521
ESR1	6	152419923	152419923	Missense_Mutation	SNP	A	A	G	c.1610A>G	p.Tyr537Cys	p.Y537C	ENST00000206249	missense_variant	2.07	TRUE	HR+, HER2-	521
ESR1	6	152419926	152419926	Missense_Mutation	SNP	A	A	G	c.1613A>G	p.Asp538Gly	p.D538G	ENST00000206249	missense_variant	0.17	TRUE	HR+, HER2-	521
MET	7	116339280	116339280	Missense_Mutation	SNP	G	G	A	c.142G>A	p.Ala48Thr	p.A48T	ENST00000397752	missense_variant	0.31	FALSE	HR+, HER2-	521
MAPK3	16	30133326	30133326	Missense_Mutation	SNP	A	A	T	c.172T>A	p.Ser58Thr	p.S58T	ENST00000263025	missense_variant,splice_region_variant	0.69	FALSE	HR-, HER2-	522
[truncated: 1,076 more rows]

## Sheet: CNVs
Gene	Copy_number	phenotype	Patient_ID_code
FGFR1	3.11	HR+, HER2-	1
FGFR1	2.74	HR+, HER2-	4
MYC	4.99	HR+, HER2-	5
CCND1	4.41	HR+, HER2-	5
FGFR1	2.92	HR+, HER2-	5
FGFR2	3.94	HR+, HER2-	6
PIK3CA	3.32	HR+, HER2-	6
MYC	2.99	HR+, HER2-	6
CCNE1	2.87	HR+, HER2-	6
CCND1	3.38	HR+, HER2-	6
MYC	2.39	HR+, HER2-	7
FGFR1	2.6	HR+, HER2-	8
FGFR1	2.52	HR+, HER2-	9
CCND1	5.26	HR-, HER2-	11
CCND1	4	HR+, HER2-	12
KRAS	2.97	HR+, HER2-	12
AR	2.84	HR+, HER2-	12
BRAF	2.65	HR+, HER2-	12
FGFR2	3.12	HR-, HER2-	13
MYC	3.87	HR-, HER2-	13
EGFR	2.3	HR-, HER2-	13
CCNE1	2.28	HR-, HER2-	13
FGFR1	3.21	HR+, HER2-	15
MYC	2.81	HR-, HER2-	17
FGFR1	2.46	HR-, HER2-	17
PIK3CA	2.37	HR-, HER2-	17
BRAF	2.39	HR-, HER2-	17
MET	2.26	HR-, HER2-	17
CDK6	2.35	HR-, HER2-	17
CCND1	7.47	HR+, HER2-	19
MYC	3.44	HR+, HER2-	19
PDGFRA	2.33	HR+, HER2-	19
EGFR	2.3	HR+, HER2-	19
KIT	2.2	HR+, HER2-	19
ERBB2	3.39	HR-, HER2+	21
CCNE1	4.36	HR-, HER2+	21
CDK6	2.62	HR-, HER2+	21
PIK3CA	2.35	HR-, HER2+	21
MYC	2.49	HR-, HER2+	21
CCND1	4.23	HR+, HER2-	22
PIK3CA	2.79	HR+, HER2-	22
PDGFRA	2.62	HR+, HER2-	22
EGFR	3.94	HR+, HER2-	26
MYC	2.58	HR+, HER2-	26
MYC	2.71	HR+, HER2-	27
FGFR1	2.62	HR+, HER2-	27
MYC	4.3	HR-, HER2-	29
MET	2.97	HR-, HER2-	29
EGFR	2.39	HR+, HER2-	33
PIK3CA	2.27	HR+, HER2-	33
CCND1	3.03	HR+, HER2-	34
FGFR1	2.72	HR+, HER2-	34
ERBB2	4.76	HR+, HER2+	35
MYC	2.41	HR+, HER2-	38
FGFR1	3.66	HR-, HER2-	39
CCNE1	4.96	HR-, HER2-	39
EGFR	2.57	HR-, HER2-	39
KRAS	2.37	HR-, HER2-	39
FGFR1	2.29	HR+, HER2-	40
CDK6	3.27	HR+, HER2-	41
EGFR	3.04	HR+, HER2-	41
MET	3	HR+, HER2-	41
BRAF	2.99	HR+, HER2-	41
CCNE1	2.33	HR+, HER2-	41
ERBB2	10.57	HR+, HER2+	42
CCND1	5.52	HR+, HER2+	42
CCND1	8.2	Unobtainable	43
FGFR1	3.67	Unobtainable	43
CCND1	7.56	HR+, HER2-	44
MET	2.27	HR+, HER2-	44
ERBB2	5.89	HR+, HER2+	48
MYC	2.74	HR+, HER2+	48
PIK3CA	2.69	HR+, HER2+	48
FGFR1	2.37	HR+, HER2+	48
CCNE1	2.36	HR+, HER2+	48
PIK3CA	2.51	HR+, HER2-	49
MYC	3.92	HR+, HER2-	50
PIK3CA	3.44	HR+, HER2-	50
FGFR1	2.49	HR-, HER2-	51
CDK6	2.39	HR-, HER2-	51
CCNE1	2.32	HR-, HER2-	51
PIK3CA	2.31	HR-, HER2-	51
RAF1	2.46	HR+, HER2-	55
CDK4	2.39	HR+, HER2-	55
CCND1	2.42	HR+, HER2-	55
EGFR	3.41	HR-, HER2-	56
PIK3CA	2.91	HR-, HER2-	56
FGFR1	2.9	Unobtainable	58
MYC	2.69	Unobtainable	58
CCNE1	2.31	Unobtainable	58
FGFR1	2.26	HR+, HER2-	60
MYC	3.94	HR+, HER2-	61
EGFR	6.11	HR-, HER2-	63
CCNE1	11.82	HR-, HER2-	63
MYC	5.41	HR-, HER2-	63
MET	2.99	HR-, HER2-	63
PIK3CA	2.71	HR-, HER2-	63
AR	3.36	HR-, HER2-	63
MYC	6.46	HR+, HER2-	64
FGFR1	3.83	HR+, HER2-	64
CDK6	4.25	HR+, HER2-	64
RAF1	2.77	HR+, HER2-	65
EGFR	2.28	HR+, HER2-	65
AR	4.51	HR+, HER2-	66
EGFR	2.49	HR+, HER2-	66
CCNE1	2.82	HR+, HER2-	66
EGFR	2.31	HR+, HER2-	69
CCND1	2.75	HR+, HER2-	75
FGFR1	6.21	HR+, HER2-	77
CCND1	4.21	HR+, HER2-	77
MYC	3.02	HR+, HER2-	77
FGFR1	14.95	HR+, HER2-	86
CCND1	11.3	HR+, HER2-	86
MYC	3.1	HR+, HER2-	86
RAF1	2.64	HR+, HER2-	86
FGFR1	4.88	HR+, HER2-	88
MYC	4.99	HR+, HER2-	88
CCND1	3.64	HR+, HER2-	88
CDK4	2.62	HR+, HER2-	88
KRAS	2.47	HR+, HER2-	88
PIK3CA	2.77	HR-, HER2-	91
CCNE1	2.72	HR-, HER2-	91
FGFR1	2.66	HR-, HER2-	91
MYC	3.57	HR+, HER2-	93
CCND1	4.13	HR+, HER2-	94
FGFR1	3.23	HR+, HER2-	94
CCND1	3.78	HR+, HER2-	96
RAF1	2.91	HR+, HER2-	96
EGFR	2.57	HR+, HER2-	96
KRAS	2.56	HR+, HER2-	96
PIK3CA	2.52	HR+, HER2-	96
PDGFRA	2.42	HR+, HER2-	96
ERBB2	2.36	HR+, HER2-	96
FGFR1	3.98	HR+, HER2-	99
CCNE1	2.39	HR+, HER2-	99
CDK4	2.31	HR+, HER2-	99
CCND1	2.88	HR+, HER2-	100
PIK3CA	2.26	Unobtainable	103
EGFR	2.22	Unobtainable	103
FGFR1	5.1	HR+, HER2-	104
CCND1	3.32	HR+, HER2-	104
EGFR	2.22	HR+, HER2-	104
MYC	10.08	HR+, HER2-	105
PIK3CA	2.94	HR+, HER2-	105
EGFR	2.43	HR+, HER2-	108
CCND1	3.91	HR+, HER2-	109
FGFR2	3.81	HR+, HER2-	116
FGFR1	8.92	HR+, HER2-	117
MYC	3.01	HR+, HER2-	117
CCND1	2.82	HR+, HER2-	117
EGFR	2.71	HR+, HER2-	117
KRAS	2.58	HR+, HER2-	117
PIK3CA	2.45	HR+, HER2-	117
CCNE1	2.27	HR+, HER2-	117
FGFR1	3.08	HR-, HER2-	118
PIK3CA	2.34	HR-, HER2-	120
EGFR	2.25	HR-, HER2-	120
PIK3CA	2.59	HR+, HER2-	124
CCND1	2.98	HR+, HER2-	124
PIK3CA	4.5	HR+, HER2-	129
CCNE1	3.79	HR+, HER2-	129
ERBB2	3.74	HR+, HER2-	129
CCND1	3.42	HR+, HER2-	129
ERBB2	5.98	HR-, HER2+	130
PIK3CA	2.43	HR-, HER2+	130
EGFR	2.29	HR-, HER2+	130
PDGFRA	2.3	HR-, HER2+	130
RAF1	2.36	HR-, HER2+	130
KRAS	2.26	HR-, HER2+	130
PIK3CA	3.98	HR-, HER2-	132
EGFR	2.42	HR-, HER2-	132
FGFR1	2.4	HR-, HER2-	132
CCNE1	2.44	HR-, HER2-	132
CCND2	2.78	HR-, HER2-	132
CCND1	4.46	HR+, HER2-	137
MYC	2.7	HR+, HER2-	137
FGFR1	2.4	HR+, HER2-	137
CDK6	6.15	HR-, HER2-	138
MYC	2.49	HR-, HER2-	138
EGFR	2.45	HR+, HER2-	140
CCNE1	2.91	HR+, HER2-	140
CCND1	2.64	HR+, HER2-	140
CCND1	3.05	HR+, HER2-	141
AR	2.16	HR+, HER2-	141
MYC	3.31	HR+, HER2-	142
FGFR1	4	Unobtainable	143
MYC	4.29	Unobtainable	143
BRAF	2.82	Unobtainable	143
BRAF	3.18	HR+, HER2-	146
MYC	3.19	HR+, HER2-	146
FGFR1	3.37	HR+, HER2-	147
CCNE1	9.2	HR-, HER2-	152
MYC	2.63	HR-, HER2-	152
PIK3CA	2.33	HR-, HER2-	152
MYC	2.59	HR+, HER2-	153
FGFR1	2.34	HR+, HER2-	153
CDK4	2.43	HR+, HER2-	153
FGFR1	2.95	HR+, HER2-	156
MYC	2.68	HR+, HER2-	156
PIK3CA	2.34	HR+, HER2-	156
CDK4	2.33	HR+, HER2-	156
CCNE1	2.26	HR+, HER2-	156
EGFR	2.21	HR+, HER2-	156
EGFR	2.63	HR+, HER2-	157
CDK4	7.12	HR+, HER2-	159
FGFR1	6.74	HR+, HER2-	159
MYC	3.21	HR+, HER2-	159
MET	3.13	HR+, HER2-	160
EGFR	2.88	HR+, HER2-	160
FGFR2	2.63	HR+, HER2-	160
FGFR1	2.36	HR+, HER2-	165
EGFR	2.65	HR-, HER2+	167
ERBB2	2.58	HR-, HER2+	167
AR	2.58	HR-, HER2+	167
CDK6	2.57	HR-, HER2+	167
MYC	7.8	HR+, HER2-	169
RAF1	2.8	HR+, HER2-	169
AR	1.86	HR+, HER2-	169
PIK3CA	3.6	HR-, HER2-	170
MYC	3.3	HR-, HER2-	170
FGFR1	10.71	HR+, HER2-	171
MYC	2.59	HR+, HER2-	171
CCND2	2.43	HR+, HER2-	173
EGFR	2.64	HR-, HER2-	175
PIK3CA	2.4	HR-, HER2-	175
CDK6	2.59	HR-, HER2-	175
CCND1	5.87	HR+, HER2-	178
BRAF	2.62	HR+, HER2-	178
MYC	3.34	HR+, HER2-	183
CDK6	2.57	HR+, HER2-	183
CDK4	2.54	HR+, HER2-	183
EGFR	2.48	HR+, HER2-	183
BRAF	2.28	HR+, HER2-	183
EGFR	10.03	HR-, HER2-	189
CCND1	4.47	HR-, HER2-	189
FGFR1	2.39	HR-, HER2-	189
FGFR1	4.88	HR+, HER2-	191
PIK3CA	2.28	HR+, HER2-	191
MYC	2.44	Unobtainable	194
KRAS	2.33	Unobtainable	194
FGFR1	3.38	HR+, HER2-	195
MYC	2.63	HR+, HER2-	195
FGFR1	2.73	Unobtainable	196
KRAS	3.82	HR+, HER2-	197
CCNE1	3.14	HR+, HER2-	197
FGFR2	4.44	HR+, HER2+	198
FGFR1	5.26	HR+, HER2-	199
FGFR1	2.3	HR+, HER2-	205
PIK3CA	2.26	HR+, HER2-	205
FGFR1	3.72	HR+, HER2-	207
PIK3CA	3.63	HR+, HER2-	207
CCND1	2.37	HR+, HER2-	207
EGFR	2.34	HR+, HER2-	207
MYC	5.24	HR-, HER2-	210
MET	3.09	HR-, HER2-	210
EGFR	2.68	HR-, HER2-	210
AR	2.46	HR-, HER2-	210
PIK3CA	2.45	HR-, HER2-	210
EGFR	2.89	HR+, HER2-	211
EGFR	2.42	HR+, HER2-	213
CCNE1	2.71	HR+, HER2-	215
KRAS	2.43	HR+, HER2-	215
ERBB2	3.2	HR-, HER2+	216
CCND1	2.42	HR-, HER2+	216
EGFR	2.85	HR-, HER2-	218
CCNE1	2.95	HR-, HER2-	218
PIK3CA	2.26	HR-, HER2-	218
FGFR1	5.46	HR+, HER2-	220
MYC	5.05	HR+, HER2-	220
CCNE1	3.65	HR+, HER2-	220
CCND1	6.81	HR+, HER2-	221
FGFR1	3.47	HR+, HER2-	221
FGFR1	2.92	HR+, HER2-	222
CCND1	2.38	HR+, HER2-	222
MYC	4.45	HR-, HER2-	223
BRAF	3.37	HR-, HER2-	223
CCND1	3.11	HR-, HER2-	223
FGFR1	10.37	HR+, HER2+	225
ERBB2	3.01	HR+, HER2+	225
EGFR	4.38	HR-, HER2-	226
CDK6	2.27	HR-, HER2-	226
EGFR	2.67	HR+, HER2-	227
PIK3CA	2.55	HR+, HER2-	227
CCND1	6.52	HR+, HER2-	228
MYC	4.16	HR+, HER2-	228
PIK3CA	2.41	HR+, HER2-	228
PDGFRA	2.27	HR+, HER2-	228
EGFR	2.19	HR+, HER2-	228
CCND1	9.79	HR+, HER2-	229
FGFR1	3.53	HR+, HER2-	229
CDK4	2.54	HR+, HER2-	229
MYC	2.65	HR+, HER2-	230
EGFR	26.41	HR+, HER2-	232
MYC	3.24	HR+, HER2-	232
PDGFRA	3.23	Unobtainable	234
CDK6	2.82	Unobtainable	234
RAF1	2.74	Unobtainable	234
CDK4	2.68	Unobtainable	234
KIT	2.61	Unobtainable	234
CCND1	3.04	HR+, HER2-	240
MYC	2.58	HR+, HER2-	242
CCND1	4.8	HR+, HER2-	244
CCND1	3.06	HR-, HER2-	247
EGFR	2.22	HR-, HER2-	247
MYC	2.42	HR-, HER2-	247
CCND1	2.8	HR+, HER2-	248
CCNE1	2.6	HR+, HER2-	248
FGFR1	2.52	HR+, HER2-	248
MYC	2.34	HR+, HER2-	248
PIK3CA	2.31	HR+, HER2-	248
CCND1	5.56	Unobtainable	250
FGFR1	8.4	HR-, HER2-	251
CCNE1	5.79	HR-, HER2-	251
BRAF	3.76	HR-, HER2-	251
MYC	3.69	HR-, HER2-	251
PIK3CA	2.67	HR-, HER2-	251
EGFR	2.48	HR-, HER2-	251
FGFR1	4.25	HR+, HER2-	252
MYC	3.02	HR+, HER2-	252
CCND1	2.61	HR+, HER2-	253
FGFR1	6.94	HR+, HER2-	254
MYC	3.16	HR+, HER2-	254
EGFR	2.7	HR+, HER2-	254
EGFR	2.43	Unobtainable	258
FGFR1	2.27	HR+, HER2-	265
CCNE1	3.15	HR-, HER2-	267
PIK3CA	2.56	HR-, HER2-	267
MYC	2.53	HR-, HER2-	267
CCND1	2.47	HR-, HER2-	267
CCND1	3.23	HR+, HER2-	268
EGFR	2.49	HR+, HER2-	269
FGFR1	2.79	HR+, HER2-	270
CCND1	3.12	HR+, HER2-	271
PIK3CA	2.32	HR+, HER2-	271
CCND1	8.43	HR+, HER2+	278
FGFR1	3.74	HR+, HER2+	278
ERBB2	2.2	HR+, HER2+	278
CCND1	3.23	Unobtainable	279
FGFR1	2.41	Unobtainable	279
EGFR	2.4	Unobtainable	279
MYC	2.27	Unobtainable	279
CCNE1	2.24	Unobtainable	279
FGFR1	4.97	HR+, HER2-	282
FGFR2	2.83	HR+, HER2-	282
EGFR	2.25	HR+, HER2-	282
MYC	3.06	HR+, HER2-	283
FGFR1	6.2	HR+, HER2-	285
CCND1	5.54	HR+, HER2-	285
CCND1	5.93	HR+, HER2-	288
CCND1	10.23	HR+, HER2-	289
ERBB2	2.81	HR-, HER2+	293
CCNE1	3.53	HR+, HER2-	294
FGFR1	3.02	HR+, HER2-	294
FGFR2	11.01	Unobtainable	296
FGFR1	6.28	Unobtainable	296
ERBB2	3.08	Unobtainable	296
EGFR	2.5	Unobtainable	296
KRAS	3.05	Unobtainable	296
CCNE1	2.72	HR-, HER2-	298
BRAF	2.45	HR-, HER2-	298
MET	2.32	HR-, HER2-	298
PIK3CA	2.28	HR-, HER2-	298
CDK6	2.38	HR-, HER2-	298
KRAS	2.34	HR-, HER2-	298
RAF1	2.22	HR-, HER2-	298
CCND1	2.88	HR+, HER2-	300
FGFR1	12.56	HR+, HER2-	301
CDK4	3.3	HR+, HER2-	302
ERBB2	3.84	HR+, HER2+	305
PIK3CA	3.82	HR+, HER2+	305
EGFR	2.88	HR+, HER2+	305
PDGFRA	2.67	HR+, HER2+	305
KIT	2.48	HR+, HER2+	305
CCND1	2.94	Unobtainable	309
PIK3CA	2.59	Unobtainable	309
FGFR1	5.03	HR-, HER2-	311
MYC	5.04	HR-, HER2-	311
CCNE1	3.74	HR-, HER2-	311
PIK3CA	2.52	HR-, HER2-	311
EGFR	2.25	HR-, HER2-	311
CCND1	2.63	HR-, HER2-	311
CCND1	2.9	HR+, HER2-	314
EGFR	2.26	HR+, HER2-	314
ERBB2	3.24	Unobtainable	315
MYC	2.52	HR+, HER2-	317
CDK6	2.78	HR+, HER2-	318
FGFR1	4.25	HR+, HER2-	320
EGFR	2.22	HR+, HER2-	322
FGFR1	2.29	HR+, HER2-	322
CCNE1	2.24	HR+, HER2-	322
CCND1	4.83	HR+, HER2-	323
FGFR1	2.73	HR+, HER2-	323
PIK3CA	2.39	HR+, HER2-	323
PIK3CA	3.04	HR+, HER2-	324
RAF1	2.53	HR+, HER2-	324
KIT	2.31	HR+, HER2-	324
FGFR1	8.45	HR+, HER2-	327
PDGFRA	2.44	HR+, HER2-	327
CCNE1	3.99	HR-, HER2-	329
MYC	2.61	HR-, HER2-	329
BRAF	2.36	HR-, HER2-	329
MET	2.31	HR-, HER2-	329
AR	2.3	HR-, HER2-	329
CDK6	2.3	HR-, HER2-	329
FGFR1	2.53	HR+, HER2-	330
CCND1	9.56	HR+, HER2-	334
FGFR1	10.49	HR+, HER2-	335
CCND1	3.24	HR+, HER2-	335
EGFR	2.94	HR+, HER2-	335
RAF1	2.52	HR+, HER2-	336
CCNE1	2.41	HR+, HER2-	336
PDGFRA	2.26	HR+, HER2-	336
FGFR1	8.93	HR+, HER2-	337
CCND1	7.87	HR+, HER2-	337
PDGFRA	2.79	HR+, HER2-	337
CCND2	3.77	HR+, HER2-	337
MYC	2.68	HR+, HER2-	337
CCNE1	2.41	HR+, HER2-	337
MYC	4.14	HR+, HER2-	340
PIK3CA	3.41	HR+, HER2-	340
PDGFRA	2.46	HR+, HER2-	340
EGFR	2.3	HR+, HER2-	340
FGFR1	2.89	HR+, HER2-	344
MET	2.48	HR+, HER2-	347
EGFR	2.43	HR+, HER2-	347
FGFR1	2.27	HR-, HER2-	348
CDK4	2.68	HR+, HER2-	350
MYC	2.55	HR+, HER2-	350
MYC	3.17	HR-, HER2-	351
FGFR1	10.04	HR+, HER2-	352
EGFR	2.49	HR+, HER2-	352
CDK6	2.49	HR+, HER2-	352
BRAF	2.46	HR+, HER2-	352
MET	2.32	HR+, HER2-	352
FGFR1	3.09	HR+, HER2-	353
PDGFRA	2.57	HR+, HER2-	353
AR	2.38	HR+, HER2-	353
CCND1	2.65	HR+, HER2-	353
FGFR1	2.32	HR+, HER2-	355
CCND1	2.28	HR+, HER2-	355
CCNE1	5.07	HR+, HER2-	357
MYC	3.09	HR+, HER2-	357
ERBB2	2.27	HR-, HER2+	358
PIK3CA	2.26	HR-, HER2+	358
MYC	6.76	HR-, HER2-	359
FGFR1	4.99	HR-, HER2-	359
CCNE1	3.99	HR-, HER2-	359
EGFR	2.53	HR-, HER2-	359
PIK3CA	2.53	HR-, HER2-	359
PIK3CA	3.21	HR-, HER2-	360
CCND2	4.57	HR-, HER2-	360
EGFR	2.62	HR-, HER2-	360
ERBB2	6.12	HR-, HER2+	364
PIK3CA	2.4	HR-, HER2-	365
FGFR1	8	HR+, HER2-	366
CCND1	4.97	HR+, HER2-	366
MYC	4.02	HR-, HER2-	367
PIK3CA	2.87	HR-, HER2-	367
FGFR1	2.87	HR-, HER2-	367
ERBB2	2.57	HR-, HER2-	367
EGFR	2.31	HR-, HER2-	367
FGFR1	6.84	Unobtainable	368
MYC	2.92	Unobtainable	368
KRAS	2.71	Unobtainable	368
CCND1	2.55	Unobtainable	368
CCND1	4.67	HR-, HER2-	369
EGFR	2.81	HR-, HER2-	369
PDGFRA	2.65	HR-, HER2-	369
CDK4	2.64	HR-, HER2-	369
CCNE1	2.51	HR-, HER2-	369
KIT	2.49	HR-, HER2-	369
ESR1	2.26	HR-, HER2-	369
FGFR1	3.73	HR+, HER2-	370
CCND1	2.65	HR+, HER2-	370
FGFR1	2.23	HR-, HER2-	373
CCNE1	2.31	HR-, HER2-	373
CDK4	2.28	HR+, HER2-	374
ERBB2	6.23	HR+, HER2-	375
PIK3CA	2.79	HR+, HER2-	375
PIK3CA	2.25	HR-, HER2+	378
FGFR1	3.57	HR+, HER2-	381
MYC	3.94	HR+, HER2-	381
CCND1	5.85	HR+, HER2-	383
MYC	2.4	HR+, HER2-	383
CCND1	8.51	HR+, HER2-	386
CCND2	3.36	HR+, HER2-	386
CDK6	2.91	HR+, HER2-	386
CDK4	2.89	HR+, HER2-	386
EGFR	2.45	HR+, HER2-	386
BRAF	2.36	HR+, HER2-	386
CCND1	3.22	HR+, HER2-	387
CDK6	2.27	HR-, HER2-	388
BRAF	3.64	HR+, HER2-	389
EGFR	2.49	HR+, HER2-	389
CCND1	3.41	HR+, HER2-	389
CCND1	4.43	HR+, HER2-	390
MYC	3.95	HR+, HER2-	390
FGFR1	2.39	HR+, HER2-	390
ERBB2	2.3	HR+, HER2-	391
ERBB2	5.78	HR-, HER2+	392
PIK3CA	3	HR-, HER2+	392
CDK6	2.3	HR+, HER2-	394
MYC	2.41	HR+, HER2-	395
FGFR1	3.58	HR+, HER2-	398
CCND1	3.49	HR+, HER2-	398
FGFR1	3.61	HR+, HER2-	399
MYC	3.54	HR+, HER2-	399
EGFR	2.63	HR+, HER2-	399
PIK3CA	2.58	HR+, HER2-	399
PDGFRA	2.47	HR+, HER2-	399
BRAF	2.38	HR+, HER2-	399
MYC	2.64	HR+, HER2-	400
FGFR1	2.42	HR+, HER2-	400
FGFR1	3.75	HR+, HER2-	401
FGFR1	5.15	HR+, HER2-	402
MYC	3.81	HR+, HER2-	402
PIK3CA	2.91	HR+, HER2-	403
EGFR	2.73	HR+, HER2-	403
EGFR	2.46	HR-, HER2+	405
ERBB2	2.18	HR-, HER2+	405
EGFR	2.39	HR+, HER2-	406
BRAF	2.5	HR+, HER2-	407
EGFR	2.49	HR+, HER2-	407
PIK3CA	2.24	HR+, HER2-	408
ERBB2	3.56	HR+, HER2+	409
FGFR1	2.65	HR+, HER2+	409
MYC	2.8	HR+, HER2+	409
FGFR1	4.72	HR-, HER2-	412
CCND2	5.51	HR-, HER2-	412
KIT	2.94	HR-, HER2-	412
EGFR	2.49	HR-, HER2-	412
MYC	2.96	HR-, HER2-	412
PIK3CA	2.4	HR-, HER2-	412
CCND1	5.82	Unobtainable	414
PIK3CA	2.96	Unobtainable	414
CCNE1	2.48	Unobtainable	414
FGFR1	2.43	Unobtainable	414
FGFR1	2.51	HR+, HER2-	417
MYC	2.8	HR+, HER2-	418
CCND1	2.63	HR+, HER2-	420
EGFR	2.47	HR+, HER2-	420
PIK3CA	2.31	HR+, HER2-	420
ERBB2	4.43	HR-, HER2+	424
PIK3CA	3.02	HR-, HER2+	424
FGFR1	2.25	HR+, HER2-	425
FGFR1	2.88	HR+, HER2-	429
MYC	2.27	HR+, HER2-	431
MYC	6.4	HR+, HER2-	432
CCND1	5.2	HR+, HER2-	432
CDK4	3.03	HR+, HER2-	432
MYC	2.72	HR-, HER2-	434
FGFR1	2.69	HR-, HER2-	434
BRAF	2.65	HR-, HER2-	434
AR	2.3	HR-, HER2-	434
MYC	2.37	HR-, HER2-	435
CCND1	2.88	Unobtainable	437
PIK3CA	2.5	Unobtainable	437
EGFR	2.41	Unobtainable	437
ERBB2	3.1	Unobtainable	438
CCNE1	2.46	HR+, HER2-	439
RAF1	2.64	HR+, HER2-	440
FGFR1	2.49	HR+, HER2-	441
EGFR	2.32	HR+, HER2-	441
CCND1	3.02	HR+, HER2-	441
CCND1	3.15	HR+, HER2-	442
FGFR1	2.95	HR+, HER2-	445
FGFR1	3.13	HR-, HER2-	446
BRAF	2.99	HR-, HER2-	446
PIK3CA	2.66	HR-, HER2-	446
FGFR1	2.35	Unobtainable	447
FGFR1	2.35	HR+, HER2-	449
EGFR	2.25	HR+, HER2-	450
PIK3CA	2.34	HR+, HER2-	450
FGFR2	2.28	HR+, HER2-	450
AR	2.3	HR+, HER2-	450
MET	2.16	HR+, HER2-	450
CCND1	2.83	HR+, HER2-	451
CCND1	5.25	HR-, HER2-	454
MYC	3.22	HR-, HER2-	454
AR	2.23	HR-, HER2-	454
CCND2	3.37	HR+, HER2-	455
EGFR	2.49	HR+, HER2-	455
FGFR1	3.66	HR+, HER2-	456
MYC	4.22	HR+, HER2-	456
CCND2	5.32	HR+, HER2-	456
BRAF	3.01	HR+, HER2-	456
AR	3.37	HR+, HER2-	456
CCNE1	2.79	HR+, HER2-	456
CCNE1	5.92	HR-, HER2-	458
AR	2.13	HR+, HER2-	459
RAF1	5.75	HR+, HER2-	460
AR	2.87	Unobtainable	461
FGFR1	8.07	HR+, HER2-	462
PIK3CA	2.6	HR+, HER2-	462
MYC	3.04	HR+, HER2-	464
FGFR1	2.77	HR+, HER2-	464
FGFR1	3.12	HR+, HER2-	465
PIK3CA	2.95	HR+, HER2-	465
MYC	3.21	HR+, HER2-	465
ERBB2	7.5	HR+, HER2+	467
AR	2.2	HR+, HER2+	467
FGFR1	2.25	HR+, HER2-	468
FGFR1	5.11	HR+, HER2-	469
CCND1	3.8	HR+, HER2-	469
MYC	2.38	HR+, HER2-	469
ERBB2	3.15	HR+, HER2-	470
CCND1	2.44	HR+, HER2-	470
EGFR	2.33	HR+, HER2-	470
EGFR	4.97	HR-, HER2+	471
ERBB2	2.83	HR-, HER2+	471
CCNE1	2.35	HR-, HER2+	471
EGFR	4.95	HR-, HER2-	472
CDK6	3.77	HR-, HER2-	472
KIT	2.58	HR-, HER2-	472
MYC	2.35	HR+, HER2-	473
CCND1	2.37	HR+, HER2-	473
PIK3CA	2.76	HR-, HER2-	475
MYC	2.7	HR-, HER2-	475
CCNE1	4.07	HR-, HER2-	478
FGFR1	2.41	HR-, HER2-	478
PIK3CA	2.28	HR+, HER2+	480
PIK3CA	2.41	HR+, HER2-	486
CCND1	2.47	HR+, HER2-	487
FGFR1	11.24	HR+, HER2-	488
KRAS	5.23	HR+, HER2-	488
CCND1	3.05	HR+, HER2-	488
PDGFRA	2.43	HR+, HER2-	488
EGFR	2.37	HR+, HER2-	488
KIT	2.26	HR+, HER2-	488
FGFR1	2.58	HR+, HER2-	489
FGFR1	4.19	HR+, HER2-	490
MYC	3.9	HR+, HER2-	490
AR	2.67	HR+, HER2-	490
FGFR2	2.37	HR+, HER2-	490
CCND1	2.67	HR+, HER2-	490
PIK3CA	2.28	HR+, HER2-	490
CCNE1	2.4	HR+, HER2-	490
KRAS	2.4	HR+, HER2-	490
CCND2	2.62	HR+, HER2-	490
MYC	2.87	HR+, HER2-	492
FGFR1	2.63	HR+, HER2-	492
MET	2.28	HR+, HER2-	492
ERBB2	2.26	HR+, HER2-	492
PIK3CA	2.4	HR+, HER2-	493
MYC	2.5	HR+, HER2-	493
FGFR1	9.01	HR+, HER2-	495
KRAS	2.74	HR+, HER2-	495
FGFR1	2.54	HR-, HER2-	496
CCND1	2.27	HR+, HER2-	498
FGFR1	2.25	HR+, HER2-	498
MYC	2.58	HR+, HER2-	499
MYC	2.55	HR+, HER2-	500
FGFR1	6.27	HR+, HER2-	502
CDK6	3.28	HR+, HER2-	502
BRAF	3.1	HR+, HER2-	502
MET	2.86	HR+, HER2-	502
PIK3CA	2.58	HR+, HER2-	502
CCND1	2.42	HR+, HER2-	505
BRAF	4.07	HR-, HER2-	506
FGFR1	2.36	HR+, HER2-	509
CCND1	4.14	HR+, HER2-	513
EGFR	2.37	HR+, HER2-	515
MYC	3.28	HR+, HER2-	516
FGFR1	2.54	HR+, HER2-	516
CCND1	2.87	HR+, HER2-	517
KRAS	3.45	HR-, HER2-	518
CCNE1	3.14	HR-, HER2-	518
FGFR1	2.29	HR-, HER2-	518
PIK3CA	2.61	HR+, HER2-	521
FGFR1	2.26	HR+, HER2-	521
FGFR1	2.39	HR-, HER2-	522
PIK3CA	2.36	HR-, HER2-	522
EGFR	2.33	HR-, HER2-	522
RAF1	2.46	Unobtainable	523
PIK3CA	2.23	Unobtainable	523
CDK6	2.22	Unobtainable	523
PIK3CA	4.46	HR+, HER2-	524
EGFR	2.61	HR+, HER2-	524
FGFR1	2.95	HR+, HER2-	525
EGFR	2.82	HR+, HER2-	525
MYC	2.75	HR+, HER2-	525
PDGFRA	2.68	HR+, HER2-	525
FGFR2	27.51	HR-, HER2-	526
MYC	6.87	HR-, HER2-	526
KRAS	6.2	HR-, HER2-	526
CCNE1	4.7	HR-, HER2-	526
PIK3CA	4.29	HR-, HER2-	526
BRAF	4.07	HR-, HER2-	526
EGFR	3.03	HR-, HER2-	526
EGFR	2.78	HR+, HER2-	528
MYC	3.05	HR+, HER2-	529
FGFR1	2.65	HR+, HER2-	529
CCNE1	2.34	HR+, HER2-	529
ERBB2	2.39	HR+, HER2-	532
MYC	2.41	HR+, HER2-	533
FGFR1	2.73	Unobtainable	534
PIK3CA	2.63	Unobtainable	534
EGFR	2.62	Unobtainable	534
PIK3CA	2.28	HR+, HER2-	535
ERBB2	2.53	HR+, HER2+	536
MYC	3.09	HR-, HER2+	539
CCND1	2.54	HR-, HER2+	539
ERBB2	2.41	HR-, HER2+	539
CDK6	2.34	HR-, HER2+	539
CCND1	3.68	HR+, HER2-	543
MYC	2.61	HR+, HER2-	543
CDK4	2.53	HR+, HER2-	543
EGFR	3.11	HR-, HER2-	544
CCNE1	2.96	HR-, HER2-	544
MET	3.39	HR-, HER2-	545
PIK3CA	2.98	HR-, HER2-	545
MYC	2.7	HR-, HER2-	545
FGFR1	2.3	HR-, HER2-	546
MYC	2.48	Unobtainable	551
CDK4	2.44	Unobtainable	551
CCND1	3.52	HR+, HER2-	553
CCND1	5.18	HR+, HER2-	557
FGFR1	2.72	HR+, HER2-	557
CCNE1	2.4	HR+, HER2-	557
FGFR1	5.94	HR+, HER2-	558
PIK3CA	2.81	HR+, HER2-	558
ERBB2	7.37	HR+, HER2+	559
AR	3.79	HR+, HER2+	559
MYC	2.95	HR+, HER2+	559
CCND1	2.31	HR+, HER2+	559
PIK3CA	3.11	HR-, HER2-	561
MYC	2.33	HR+, HER2-	568
FGFR1	4.41	Unobtainable	571
CCND1	3.68	Unobtainable	571
MYC	2.61	Unobtainable	571
CCND1	5.81	HR+, HER2-	573
FGFR1	3.88	HR+, HER2-	573
PIK3CA	2.9	HR+, HER2-	573
RAF1	2.7	HR+, HER2-	573
CDK4	2.7	HR+, HER2-	573
CCNE1	2.57	HR+, HER2-	573
KRAS	2.53	HR+, HER2-	573
MYC	2.52	HR+, HER2-	573
EGFR	2.28	HR+, HER2-	573
FGFR1	6.35	HR-, HER2-	574
CCNE1	5.27	HR-, HER2-	574
MYC	3.43	HR-, HER2-	574
EGFR	2.59	HR-, HER2-	574
KRAS	3.43	HR-, HER2-	574
PIK3CA	2.22	HR-, HER2-	574
EGFR	2.42	Unobtainable	575
MET	2.2	Unobtainable	575
ERBB2	10.27	HR+, HER2+	576
EGFR	2.55	HR+, HER2-	577
CCND2	2.44	HR-, HER2-	580
MYC	2.39	HR-, HER2-	580
EGFR	2.53	HR-, HER2+	583
CDK4	2.67	HR-, HER2+	583
CCND1	3.03	HR-, HER2+	583
CCNE1	2.43	HR-, HER2+	583
PIK3CA	2.23	HR-, HER2+	583
MYC	2.32	HR-, HER2+	583
MYC	4.38	HR-, HER2-	584
PIK3CA	2.65	HR-, HER2-	584
ERBB2	2.38	HR-, HER2-	584
MYC	3.64	HR+, HER2-	585
PIK3CA	2.61	HR+, HER2-	585
EGFR	2.33	HR+, HER2-	585
ERBB2	6.73	HR+, HER2+	587
PDGFRA	3.91	HR+, HER2+	587
EGFR	3.58	HR+, HER2-	589
MET	3.55	HR+, HER2-	589
CCND1	3.07	HR+, HER2-	589
FGFR1	2.69	HR+, HER2-	589
CCND1	3.13	HR+, HER2+	593
FGFR1	2.56	HR+, HER2+	593
MYC	2.4	HR+, HER2+	593
FGFR1	4.56	Unobtainable	595
CCND1	2.5	Unobtainable	595
BRAF	2.36	Unobtainable	595
MYC	24.35	Unobtainable	598
CCNE1	22.31	Unobtainable	598
KIT	4.61	Unobtainable	598
MYC	3.1	HR-, HER2-	602
FGFR2	32.93	HR+, HER2+	603
MYC	4.3	HR+, HER2+	603
MYC	2.85	HR+, HER2-	605
PDGFRA	2.42	HR+, HER2-	605
FGFR1	2.41	HR+, HER2-	605
CCNE1	2.38	HR+, HER2-	605
FGFR1	4.18	HR-, HER2-	606
MYC	2.54	HR-, HER2-	606
CCNE1	2.5	HR-, HER2-	606
MET	2.25	HR-, HER2-	606
EGFR	2.22	HR-, HER2-	606
BRAF	2.31	HR-, HER2-	606
CDK6	2.31	HR-, HER2-	606
EGFR	3.21	HR-, HER2-	607
PIK3CA	2.92	HR-, HER2-	607
FGFR1	10.23	HR+, HER2-	608
CCND1	3.13	HR+, HER2-	608
PIK3CA	2.41	HR+, HER2-	608
CCND1	6.96	HR+, HER2-	609
FGFR1	3.81	HR+, HER2-	609
EGFR	2.65	HR+, HER2-	611
PIK3CA	2.81	HR+, HER2-	611
MYC	2.42	HR+, HER2-	611
FGFR1	2.24	HR+, HER2-	611
FGFR1	2.63	HR+, HER2-	612
MYC	10.32	HR+, HER2-	613
ERBB2	3.42	HR+, HER2-	613
FGFR1	3.63	HR+, HER2-	613
CDK6	2.84	HR+, HER2-	613
RAF1	2.55	HR+, HER2-	613
CCND1	2.34	HR+, HER2-	615
FGFR1	3.09	HR+, HER2-	618
FGFR1	3.27	HR+, HER2-	619
CCNE1	2.71	HR+, HER2-	619
EGFR	2.51	HR+, HER2-	619
CCNE1	2.51	Unobtainable	620
PIK3CA	2.47	Unobtainable	620
PDGFRA	3.94	HR-, HER2-	622
CCNE1	6.12	HR-, HER2-	622
MYC	3.44	HR-, HER2-	622
EGFR	2.44	HR+, HER2-	626
CCND1	3.26	HR+, HER2-	626
MYC	2.73	HR+, HER2-	626
FGFR1	3.31	Unobtainable	629
MYC	2.8	Unobtainable	629
MYC	2.56	HR-, HER2-	631
CCNE1	2.45	HR-, HER2-	631
CDK6	2.41	HR-, HER2-	631
MYC	2.57	HR-, HER2-	632
KRAS	2.48	HR-, HER2-	632
PIK3CA	2.39	HR-, HER2-	632
KIT	2.38	HR+, HER2-	634
CDK6	2.47	HR-, HER2-	638
MET	2.44	HR+, HER2-	639
EGFR	2.3	HR+, HER2-	639
CCNE1	2.35	HR+, HER2-	640
CCND1	2.78	HR+, HER2-	641
CCND1	4.37	HR+, HER2+	642
MYC	2.29	HR+, HER2-	643
FGFR1	2.39	HR+, HER2-	645
CCNE1	2.7	HR-, HER2-	647
EGFR	2.21	HR-, HER2-	647
MYC	2.36	HR-, HER2-	647
BRAF	2.24	HR-, HER2-	647
MET	2.17	HR-, HER2-	647
CDK6	2.23	HR-, HER2-	647
BRAF	3.53	HR-, HER2-	649
MYC	3.58	HR-, HER2-	649
AR	2.68	HR-, HER2-	649
EGFR	2.53	HR-, HER2-	649
PIK3CA	2.47	HR-, HER2-	649
CCND2	2.96	HR-, HER2-	649
FGFR1	2.32	HR-, HER2-	649
FGFR1	4.03	HR+, HER2-	652
EGFR	2.6	HR+, HER2-	653
CCND1	3.59	HR+, HER2-	653
FGFR1	2.44	HR+, HER2-	653
PIK3CA	3.58	HR-, HER2-	654
MYC	2.97	HR-, HER2-	654
FGFR1	2.41	HR-, HER2-	654
CDK6	2.36	HR-, HER2-	654
CCND1	3.87	HR+, HER2-	656
MYC	2.46	HR+, HER2-	656
MYC	3.25	HR+, HER2+	658
RAF1	2.81	HR+, HER2+	658
PDGFRA	2.52	HR+, HER2+	658
KIT	2.3	HR+, HER2+	658
FGFR1	2.43	HR+, HER2-	659
CCND1	3.93	HR+, HER2-	661
FGFR1	2.61	HR+, HER2-	661
FGFR2	2.29	HR+, HER2-	661
ERBB2	2.2	HR+, HER2-	661
FGFR2	2.74	HR+, HER2+	670
ERBB2	2.29	HR+, HER2+	670
FGFR1	3.93	HR+, HER2-	672
MYC	3.3	HR+, HER2-	672
CCND1	3.07	HR+, HER2-	672
PDGFRA	2.37	HR+, HER2-	672
EGFR	39.43	HR-, HER2-	674
FGFR1	2.96	HR-, HER2-	674
PDGFRA	2.29	HR-, HER2-	674
MYC	2.28	HR-, HER2-	674
MYC	4.44	HR+, HER2-	675
CCND1	3.97	HR+, HER2-	675
CCNE1	2.65	HR+, HER2-	675
FGFR1	2.32	HR+, HER2-	677
CCND1	2.31	HR+, HER2-	678
KRAS	2.2	HR+, HER2-	678
KRAS	2.42	Unobtainable	680
CCNE1	8.28	HR-, HER2+	681
MYC	3.04	HR-, HER2+	681
ERBB2	2.65	HR-, HER2+	681
BRAF	2.6	HR-, HER2+	681
EGFR	2.43	HR-, HER2+	681
BRAF	4.2	HR-, HER2-	686
MYC	2.54	HR-, HER2-	686
EGFR	2.22	HR-, HER2-	686
PIK3CA	2.24	HR-, HER2-	686
CCND1	5.36	HR+, HER2-	687
FGFR1	5.14	HR+, HER2-	689
MYC	3.62	HR+, HER2-	689
CCNE1	2.34	HR+, HER2-	689
MYC	2.34	HR+, HER2+	691
PIK3CA	2.28	HR+, HER2+	691
MYC	4.42	HR+, HER2-	693
CCNE1	2.23	HR+, HER2-	693
CCND1	7.07	HR+, HER2-	695
FGFR1	5.97	HR+, HER2-	695
MYC	3.45	HR+, HER2-	695
CCNE1	2.32	HR+, HER2-	695
CCNE1	2.77	HR+, HER2+	697
PIK3CA	2.38	HR+, HER2+	697
EGFR	2.25	HR+, HER2+	697
[truncated: 105 more rows]

## Sheet: Fusions
Variant_type	Gene	Chromosome	Percentage	Fusion_chrom_b	Fusion_gene_b	Fusion_position_a	Fusion_position_b	Direction_a	Direction_b	Downstream_gene	phenotype	Patient_ID_code
[truncated: 3 more rows]
